# Supplementary material for: Identification of α6-Containing Nicotinic Acetylcholine Receptors as the Primary Target of Nereistoxin Insecticides and Structural Basis of Channel Blockade
Source: Insects. 2026 Jul 21;17(7):743. doi: 10.3390/insects17070743 (PMC13409772; doi:10.3390/insects17070743)
Supplement: Supplementary file 1 [file insects-17-00743-s001.zip]

Archive with 1 entries (1 files):
- insects-4412743-supplementary.cif
