# Supplementary material for: Identification of α6-Containing Nicotinic Acetylcholine Receptors as the Primary Target of Nereistoxin Insecticides and Structural Basis of Channel Blockade
Source: Insects. 2026 Jul 21;17(7):743. doi: 10.3390/insects17070743 (PMC13409772; doi:10.3390/insects17070743)
Supplement: Supplementary file 1 [file insects-17-00743-s001.zip › insects-4412743-supplementary.cif]

# By using this file you agree to the legally binding terms of use found at alphafoldserver.com/output-terms
data_76a3c1cf0c8713cf
#
_entry.id 76a3c1cf0c8713cf
#
loop_
_atom_type.symbol
C 
N 
O 
S 
#
loop_
_audit_author.name
_audit_author.pdbx_ordinal
"Google DeepMind" 1 
"Isomorphic Labs" 2 
#
_audit_conform.dict_location https://raw.githubusercontent.com/ihmwg/ModelCIF/master/dist/mmcif_ma.dic
_audit_conform.dict_name     mmcif_ma.dic
_audit_conform.dict_version  1.4.5
#
loop_
_chem_comp.formula
_chem_comp.formula_weight
_chem_comp.id
_chem_comp.mon_nstd_flag
_chem_comp.name
_chem_comp.pdbx_smiles
_chem_comp.pdbx_synonyms
_chem_comp.type
"C3 H7 N O2"    89.093  ALA y ALANINE         C[C@H](N)C(O)=O                  ? "L-PEPTIDE LINKING" 
"C6 H15 N4 O2"  175.209 ARG y ARGININE        N[C@@H](CCCNC(N)=[NH2+])C(O)=O   ? "L-PEPTIDE LINKING" 
"C4 H8 N2 O3"   132.118 ASN y ASPARAGINE      N[C@@H](CC(N)=O)C(O)=O           ? "L-PEPTIDE LINKING" 
"C4 H7 N O4"    133.103 ASP y "ASPARTIC ACID" N[C@@H](CC(O)=O)C(O)=O           ? "L-PEPTIDE LINKING" 
"C3 H7 N O2 S"  121.158 CYS y CYSTEINE        N[C@@H](CS)C(O)=O                ? "L-PEPTIDE LINKING" 
"C5 H10 N2 O3"  146.144 GLN y GLUTAMINE       N[C@@H](CCC(N)=O)C(O)=O          ? "L-PEPTIDE LINKING" 
"C5 H9 N O4"    147.129 GLU y "GLUTAMIC ACID" N[C@@H](CCC(O)=O)C(O)=O          ? "L-PEPTIDE LINKING" 
"C2 H5 N O2"    75.067  GLY y GLYCINE         NCC(O)=O                         ? "PEPTIDE LINKING"   
"C6 H10 N3 O2"  156.162 HIS y HISTIDINE       N[C@@H](Cc1c[nH]c[nH+]1)C(O)=O   ? "L-PEPTIDE LINKING" 
"C6 H13 N O2"   131.173 ILE y ISOLEUCINE      CC[C@H](C)[C@H](N)C(O)=O         ? "L-PEPTIDE LINKING" 
"C6 H13 N O2"   131.173 LEU y LEUCINE         CC(C)C[C@H](N)C(O)=O             ? "L-PEPTIDE LINKING" 
"C6 H15 N2 O2"  147.195 LYS y LYSINE          N[C@@H](CCCC[NH3+])C(O)=O        ? "L-PEPTIDE LINKING" 
"C5 H11 N O2 S" 149.211 MET y METHIONINE      CSCC[C@H](N)C(O)=O               ? "L-PEPTIDE LINKING" 
"C9 H11 N O2"   165.189 PHE y PHENYLALANINE   N[C@@H](Cc1ccccc1)C(O)=O         ? "L-PEPTIDE LINKING" 
"C5 H9 N O2"    115.130 PRO y PROLINE         OC(=O)[C@@H]1CCCN1               ? "L-PEPTIDE LINKING" 
"C3 H7 N O3"    105.093 SER y SERINE          N[C@@H](CO)C(O)=O                ? "L-PEPTIDE LINKING" 
"C4 H9 N O3"    119.119 THR y THREONINE       C[C@@H](O)[C@H](N)C(O)=O         ? "L-PEPTIDE LINKING" 
"C11 H12 N2 O2" 204.225 TRP y TRYPTOPHAN      N[C@@H](Cc1c[nH]c2ccccc12)C(O)=O ? "L-PEPTIDE LINKING" 
"C9 H11 N O3"   181.189 TYR y TYROSINE        N[C@@H](Cc1ccc(O)cc1)C(O)=O      ? "L-PEPTIDE LINKING" 
"C5 H11 N O2"   117.146 VAL y VALINE          CC(C)[C@H](N)C(O)=O              ? "L-PEPTIDE LINKING" 
#
_citation.book_publisher          ?
_citation.country                 UK
_citation.id                      primary
_citation.journal_full            Nature
_citation.journal_id_ASTM         NATUAS
_citation.journal_id_CSD          0006
_citation.journal_id_ISSN         0028-0836
_citation.journal_volume          630
_citation.page_first              493
_citation.page_last               500
_citation.pdbx_database_id_DOI    10.1038/s41586-024-07487-w
_citation.pdbx_database_id_PubMed 38718835
_citation.title                   "Accurate structure prediction of biomolecular interactions with AlphaFold 3"
_citation.year                    2024
#
loop_
_citation_author.citation_id
_citation_author.name
_citation_author.ordinal
primary "Google DeepMind" 1 
primary "Isomorphic Labs" 2 
#
loop_
_entity.id
_entity.pdbx_description
_entity.type
1 . polymer 
2 . polymer 
3 . polymer 
4 . polymer 
5 . polymer 
#
loop_
_entity_poly.entity_id
_entity_poly.pdbx_strand_id
_entity_poly.type
1 A polypeptide(L) 
2 B polypeptide(L) 
3 C polypeptide(L) 
4 D polypeptide(L) 
5 E polypeptide(L) 
#
loop_
_entity_poly_seq.entity_id
_entity_poly_seq.hetero
_entity_poly_seq.mon_id
_entity_poly_seq.num
1 n MET 1   
1 n ASP 2   
1 n SER 3   
1 n PRO 4   
1 n LEU 5   
1 n PRO 6   
1 n ALA 7   
1 n SER 8   
1 n LEU 9   
1 n SER 10  
1 n LEU 11  
1 n PHE 12  
1 n VAL 13  
1 n LEU 14  
1 n LEU 15  
1 n ILE 16  
1 n PHE 17  
1 n LEU 18  
1 n ALA 19  
1 n ILE 20  
1 n ILE 21  
1 n LYS 22  
1 n GLU 23  
1 n SER 24  
1 n CYS 25  
1 n GLN 26  
1 n GLY 27  
1 n PRO 28  
1 n HIS 29  
1 n GLU 30  
1 n LYS 31  
1 n ARG 32  
1 n LEU 33  
1 n LEU 34  
1 n ASN 35  
1 n HIS 36  
1 n LEU 37  
1 n LEU 38  
1 n SER 39  
1 n THR 40  
1 n TYR 41  
1 n ASN 42  
1 n THR 43  
1 n LEU 44  
1 n GLU 45  
1 n ARG 46  
1 n PRO 47  
1 n VAL 48  
1 n ALA 49  
1 n ASN 50  
1 n GLU 51  
1 n SER 52  
1 n GLU 53  
1 n PRO 54  
1 n LEU 55  
1 n GLU 56  
1 n VAL 57  
1 n LYS 58  
1 n PHE 59  
1 n GLY 60  
1 n LEU 61  
1 n THR 62  
1 n LEU 63  
1 n GLN 64  
1 n GLN 65  
1 n ILE 66  
1 n ILE 67  
1 n ASP 68  
1 n VAL 69  
1 n ASP 70  
1 n GLU 71  
1 n LYS 72  
1 n ASN 73  
1 n GLN 74  
1 n ILE 75  
1 n LEU 76  
1 n THR 77  
1 n THR 78  
1 n ASN 79  
1 n ALA 80  
1 n TRP 81  
1 n LEU 82  
1 n ASN 83  
1 n LEU 84  
1 n GLU 85  
1 n TRP 86  
1 n ASN 87  
1 n ASP 88  
1 n TYR 89  
1 n ASN 90  
1 n LEU 91  
1 n ARG 92  
1 n TRP 93  
1 n ASN 94  
1 n GLU 95  
1 n THR 96  
1 n GLU 97  
1 n TYR 98  
1 n GLY 99  
1 n GLY 100 
1 n VAL 101 
1 n LYS 102 
1 n ASP 103 
1 n LEU 104 
1 n ARG 105 
1 n ILE 106 
1 n THR 107 
1 n PRO 108 
1 n ASN 109 
1 n LYS 110 
1 n LEU 111 
1 n TRP 112 
1 n LYS 113 
1 n PRO 114 
1 n ASP 115 
1 n VAL 116 
1 n LEU 117 
1 n MET 118 
1 n TYR 119 
1 n ASN 120 
1 n SER 121 
1 n ALA 122 
1 n ASP 123 
1 n GLU 124 
1 n GLY 125 
1 n PHE 126 
1 n ASP 127 
1 n GLY 128 
1 n THR 129 
1 n TYR 130 
1 n HIS 131 
1 n THR 132 
1 n ASN 133 
1 n ILE 134 
1 n VAL 135 
1 n VAL 136 
1 n LYS 137 
1 n HIS 138 
1 n ASN 139 
1 n GLY 140 
1 n SER 141 
1 n CYS 142 
1 n LEU 143 
1 n TYR 144 
1 n VAL 145 
1 n PRO 146 
1 n PRO 147 
1 n GLY 148 
1 n ILE 149 
1 n PHE 150 
1 n LYS 151 
1 n SER 152 
1 n THR 153 
1 n CYS 154 
1 n LYS 155 
1 n ILE 156 
1 n ASP 157 
1 n ILE 158 
1 n THR 159 
1 n TRP 160 
1 n PHE 161 
1 n PRO 162 
1 n PHE 163 
1 n ASP 164 
1 n ASP 165 
1 n GLN 166 
1 n HIS 167 
1 n CYS 168 
1 n GLU 169 
1 n MET 170 
1 n LYS 171 
1 n PHE 172 
1 n GLY 173 
1 n SER 174 
1 n TRP 175 
1 n THR 176 
1 n TYR 177 
1 n ASP 178 
1 n GLY 179 
1 n ASN 180 
1 n GLN 181 
1 n LEU 182 
1 n ASP 183 
1 n LEU 184 
1 n VAL 185 
1 n LEU 186 
1 n ASN 187 
1 n SER 188 
1 n GLU 189 
1 n ASP 190 
1 n GLY 191 
1 n GLY 192 
1 n ASP 193 
1 n LEU 194 
1 n SER 195 
1 n ASP 196 
1 n PHE 197 
1 n ILE 198 
1 n THR 199 
1 n ASN 200 
1 n GLY 201 
1 n GLU 202 
1 n TRP 203 
1 n TYR 204 
1 n LEU 205 
1 n LEU 206 
1 n ALA 207 
1 n MET 208 
1 n PRO 209 
1 n GLY 210 
1 n LYS 211 
1 n LYS 212 
1 n ASN 213 
1 n THR 214 
1 n ILE 215 
1 n VAL 216 
1 n TYR 217 
1 n ALA 218 
1 n CYS 219 
1 n CYS 220 
1 n PRO 221 
1 n GLU 222 
1 n PRO 223 
1 n TYR 224 
1 n VAL 225 
1 n ASP 226 
1 n ILE 227 
1 n THR 228 
1 n PHE 229 
1 n THR 230 
1 n ILE 231 
1 n GLN 232 
1 n ILE 233 
1 n ARG 234 
1 n ARG 235 
1 n ARG 236 
1 n THR 237 
1 n LEU 238 
1 n TYR 239 
1 n TYR 240 
1 n PHE 241 
1 n PHE 242 
1 n ASN 243 
1 n LEU 244 
1 n ILE 245 
1 n VAL 246 
1 n PRO 247 
1 n CYS 248 
1 n VAL 249 
1 n LEU 250 
1 n ILE 251 
1 n SER 252 
1 n SER 253 
1 n MET 254 
1 n ALA 255 
1 n LEU 256 
1 n LEU 257 
1 n GLY 258 
1 n PHE 259 
1 n THR 260 
1 n LEU 261 
1 n PRO 262 
1 n PRO 263 
1 n ASP 264 
1 n SER 265 
1 n GLY 266 
1 n GLU 267 
1 n LYS 268 
1 n LEU 269 
1 n THR 270 
1 n LEU 271 
1 n GLY 272 
1 n VAL 273 
1 n THR 274 
1 n ILE 275 
1 n LEU 276 
1 n LEU 277 
1 n SER 278 
1 n LEU 279 
1 n THR 280 
1 n VAL 281 
1 n PHE 282 
1 n LEU 283 
1 n ASN 284 
1 n LEU 285 
1 n VAL 286 
1 n ALA 287 
1 n GLU 288 
1 n THR 289 
1 n LEU 290 
1 n PRO 291 
1 n GLN 292 
1 n VAL 293 
1 n SER 294 
1 n ASP 295 
1 n ALA 296 
1 n ILE 297 
1 n PRO 298 
1 n LEU 299 
1 n LEU 300 
1 n GLY 301 
1 n THR 302 
1 n TYR 303 
1 n PHE 304 
1 n ASN 305 
1 n CYS 306 
1 n ILE 307 
1 n MET 308 
1 n PHE 309 
1 n MET 310 
1 n VAL 311 
1 n ALA 312 
1 n SER 313 
1 n SER 314 
1 n VAL 315 
1 n VAL 316 
1 n LEU 317 
1 n THR 318 
1 n VAL 319 
1 n VAL 320 
1 n VAL 321 
1 n LEU 322 
1 n ASN 323 
1 n TYR 324 
1 n HIS 325 
1 n HIS 326 
1 n ARG 327 
1 n THR 328 
1 n ALA 329 
1 n ASP 330 
1 n ILE 331 
1 n HIS 332 
1 n GLU 333 
1 n MET 334 
1 n PRO 335 
1 n PRO 336 
1 n TRP 337 
1 n ILE 338 
1 n LYS 339 
1 n SER 340 
1 n VAL 341 
1 n PHE 342 
1 n LEU 343 
1 n GLN 344 
1 n TRP 345 
1 n LEU 346 
1 n PRO 347 
1 n TRP 348 
1 n ILE 349 
1 n LEU 350 
1 n ARG 351 
1 n MET 352 
1 n GLY 353 
1 n ARG 354 
1 n PRO 355 
1 n GLY 356 
1 n ARG 357 
1 n LYS 358 
1 n ILE 359 
1 n THR 360 
1 n ARG 361 
1 n LYS 362 
1 n THR 363 
1 n ILE 364 
1 n LEU 365 
1 n LEU 366 
1 n SER 367 
1 n ASN 368 
1 n ARG 369 
1 n MET 370 
1 n LYS 371 
1 n GLU 372 
1 n LEU 373 
1 n GLU 374 
1 n LEU 375 
1 n LYS 376 
1 n GLU 377 
1 n ARG 378 
1 n SER 379 
1 n SER 380 
1 n LYS 381 
1 n SER 382 
1 n LEU 383 
1 n LEU 384 
1 n ALA 385 
1 n ASN 386 
1 n VAL 387 
1 n LEU 388 
1 n ASP 389 
1 n ILE 390 
1 n ASP 391 
1 n ASP 392 
1 n ASP 393 
1 n PHE 394 
1 n ARG 395 
1 n HIS 396 
1 n THR 397 
1 n ILE 398 
1 n SER 399 
1 n GLY 400 
1 n SER 401 
1 n GLN 402 
1 n THR 403 
1 n ALA 404 
1 n ILE 405 
1 n GLY 406 
1 n SER 407 
1 n SER 408 
1 n ALA 409 
1 n SER 410 
1 n PHE 411 
1 n GLY 412 
1 n ARG 413 
1 n PRO 414 
1 n THR 415 
1 n THR 416 
1 n VAL 417 
1 n GLU 418 
1 n GLU 419 
1 n HIS 420 
1 n HIS 421 
1 n THR 422 
1 n ALA 423 
1 n ILE 424 
1 n GLY 425 
1 n CYS 426 
1 n ASN 427 
1 n HIS 428 
1 n LYS 429 
1 n ASP 430 
1 n LEU 431 
1 n HIS 432 
1 n LEU 433 
1 n ILE 434 
1 n LEU 435 
1 n LYS 436 
1 n GLU 437 
1 n LEU 438 
1 n GLN 439 
1 n PHE 440 
1 n ILE 441 
1 n THR 442 
1 n ALA 443 
1 n ARG 444 
1 n MET 445 
1 n ARG 446 
1 n LYS 447 
1 n ALA 448 
1 n ASP 449 
1 n ASP 450 
1 n GLU 451 
1 n ALA 452 
1 n GLU 453 
1 n LEU 454 
1 n ILE 455 
1 n GLY 456 
1 n ASP 457 
1 n TRP 458 
1 n LYS 459 
1 n PHE 460 
1 n ALA 461 
1 n ALA 462 
1 n MET 463 
1 n VAL 464 
1 n VAL 465 
1 n ASP 466 
1 n ARG 467 
1 n PHE 468 
1 n CYS 469 
1 n LEU 470 
1 n ILE 471 
1 n VAL 472 
1 n PHE 473 
1 n THR 474 
1 n LEU 475 
1 n PHE 476 
1 n THR 477 
1 n ILE 478 
1 n ILE 479 
1 n ALA 480 
1 n THR 481 
1 n VAL 482 
1 n THR 483 
1 n VAL 484 
1 n LEU 485 
1 n LEU 486 
1 n SER 487 
1 n ALA 488 
1 n PRO 489 
1 n HIS 490 
1 n ILE 491 
1 n ILE 492 
1 n VAL 493 
1 n GLN 494 
2 n MET 1   
2 n ASP 2   
2 n SER 3   
2 n PRO 4   
2 n LEU 5   
2 n PRO 6   
2 n ALA 7   
2 n SER 8   
2 n LEU 9   
2 n SER 10  
2 n LEU 11  
2 n PHE 12  
2 n VAL 13  
2 n LEU 14  
2 n LEU 15  
2 n ILE 16  
2 n PHE 17  
2 n LEU 18  
2 n ALA 19  
2 n ILE 20  
2 n ILE 21  
2 n LYS 22  
2 n GLU 23  
2 n SER 24  
2 n CYS 25  
2 n GLN 26  
2 n GLY 27  
2 n PRO 28  
2 n HIS 29  
2 n GLU 30  
2 n LYS 31  
2 n ARG 32  
2 n LEU 33  
2 n LEU 34  
2 n ASN 35  
2 n HIS 36  
2 n LEU 37  
2 n LEU 38  
2 n SER 39  
2 n THR 40  
2 n TYR 41  
2 n ASN 42  
2 n THR 43  
2 n LEU 44  
2 n GLU 45  
2 n ARG 46  
2 n PRO 47  
2 n VAL 48  
2 n ALA 49  
2 n ASN 50  
2 n GLU 51  
2 n SER 52  
2 n GLU 53  
2 n PRO 54  
2 n LEU 55  
2 n GLU 56  
2 n VAL 57  
2 n LYS 58  
2 n PHE 59  
2 n GLY 60  
2 n LEU 61  
2 n THR 62  
2 n LEU 63  
2 n GLN 64  
2 n GLN 65  
2 n ILE 66  
2 n ILE 67  
2 n ASP 68  
2 n VAL 69  
2 n ASP 70  
2 n GLU 71  
2 n LYS 72  
2 n ASN 73  
2 n GLN 74  
2 n ILE 75  
2 n LEU 76  
2 n THR 77  
2 n THR 78  
2 n ASN 79  
2 n ALA 80  
2 n TRP 81  
2 n LEU 82  
2 n ASN 83  
2 n LEU 84  
2 n GLU 85  
2 n TRP 86  
2 n ASN 87  
2 n ASP 88  
2 n TYR 89  
2 n ASN 90  
2 n LEU 91  
2 n ARG 92  
2 n TRP 93  
2 n ASN 94  
2 n GLU 95  
2 n THR 96  
2 n GLU 97  
2 n TYR 98  
2 n GLY 99  
2 n GLY 100 
2 n VAL 101 
2 n LYS 102 
2 n ASP 103 
2 n LEU 104 
2 n ARG 105 
2 n ILE 106 
2 n THR 107 
2 n PRO 108 
2 n ASN 109 
2 n LYS 110 
2 n LEU 111 
2 n TRP 112 
2 n LYS 113 
2 n PRO 114 
2 n ASP 115 
2 n VAL 116 
2 n LEU 117 
2 n MET 118 
2 n TYR 119 
2 n ASN 120 
2 n SER 121 
2 n ALA 122 
2 n ASP 123 
2 n GLU 124 
2 n GLY 125 
2 n PHE 126 
2 n ASP 127 
2 n GLY 128 
2 n THR 129 
2 n TYR 130 
2 n HIS 131 
2 n THR 132 
2 n ASN 133 
2 n ILE 134 
2 n VAL 135 
2 n VAL 136 
2 n LYS 137 
2 n HIS 138 
2 n ASN 139 
2 n GLY 140 
2 n SER 141 
2 n CYS 142 
2 n LEU 143 
2 n TYR 144 
2 n VAL 145 
2 n PRO 146 
2 n PRO 147 
2 n GLY 148 
2 n ILE 149 
2 n PHE 150 
2 n LYS 151 
2 n SER 152 
2 n THR 153 
2 n CYS 154 
2 n LYS 155 
2 n ILE 156 
2 n ASP 157 
2 n ILE 158 
2 n THR 159 
2 n TRP 160 
2 n PHE 161 
2 n PRO 162 
2 n PHE 163 
2 n ASP 164 
2 n ASP 165 
2 n GLN 166 
2 n HIS 167 
2 n CYS 168 
2 n GLU 169 
2 n MET 170 
2 n LYS 171 
2 n PHE 172 
2 n GLY 173 
2 n SER 174 
2 n TRP 175 
2 n THR 176 
2 n TYR 177 
2 n ASP 178 
2 n GLY 179 
2 n ASN 180 
2 n GLN 181 
2 n LEU 182 
2 n ASP 183 
2 n LEU 184 
2 n VAL 185 
2 n LEU 186 
2 n ASN 187 
2 n SER 188 
2 n GLU 189 
2 n ASP 190 
2 n GLY 191 
2 n GLY 192 
2 n ASP 193 
2 n LEU 194 
2 n SER 195 
2 n ASP 196 
2 n PHE 197 
2 n ILE 198 
2 n THR 199 
2 n ASN 200 
2 n GLY 201 
2 n GLU 202 
2 n TRP 203 
2 n TYR 204 
2 n LEU 205 
2 n LEU 206 
2 n ALA 207 
2 n MET 208 
2 n PRO 209 
2 n GLY 210 
2 n LYS 211 
2 n LYS 212 
2 n ASN 213 
2 n THR 214 
2 n ILE 215 
2 n VAL 216 
2 n TYR 217 
2 n ALA 218 
2 n CYS 219 
2 n CYS 220 
2 n PRO 221 
2 n GLU 222 
2 n PRO 223 
2 n TYR 224 
2 n VAL 225 
2 n ASP 226 
2 n ILE 227 
2 n THR 228 
2 n PHE 229 
2 n THR 230 
2 n ILE 231 
2 n GLN 232 
2 n ILE 233 
2 n ARG 234 
2 n ARG 235 
2 n ARG 236 
2 n THR 237 
2 n LEU 238 
2 n TYR 239 
2 n TYR 240 
2 n PHE 241 
2 n PHE 242 
2 n ASN 243 
2 n LEU 244 
2 n ILE 245 
2 n VAL 246 
2 n PRO 247 
2 n CYS 248 
2 n VAL 249 
2 n LEU 250 
2 n ILE 251 
2 n SER 252 
2 n SER 253 
2 n MET 254 
2 n ALA 255 
2 n LEU 256 
2 n LEU 257 
2 n GLY 258 
2 n PHE 259 
2 n THR 260 
2 n LEU 261 
2 n PRO 262 
2 n PRO 263 
2 n ASP 264 
2 n SER 265 
2 n GLY 266 
2 n GLU 267 
2 n LYS 268 
2 n LEU 269 
2 n THR 270 
2 n LEU 271 
2 n GLY 272 
2 n VAL 273 
2 n THR 274 
2 n ILE 275 
2 n LEU 276 
2 n LEU 277 
2 n SER 278 
2 n LEU 279 
2 n THR 280 
2 n VAL 281 
2 n PHE 282 
2 n LEU 283 
2 n ASN 284 
2 n LEU 285 
2 n VAL 286 
2 n ALA 287 
2 n GLU 288 
2 n THR 289 
2 n LEU 290 
2 n PRO 291 
2 n GLN 292 
2 n VAL 293 
2 n SER 294 
2 n ASP 295 
2 n ALA 296 
2 n ILE 297 
2 n PRO 298 
2 n LEU 299 
2 n LEU 300 
2 n GLY 301 
2 n THR 302 
2 n TYR 303 
2 n PHE 304 
2 n ASN 305 
2 n CYS 306 
2 n ILE 307 
2 n MET 308 
2 n PHE 309 
2 n MET 310 
2 n VAL 311 
2 n ALA 312 
2 n SER 313 
2 n SER 314 
2 n VAL 315 
2 n VAL 316 
2 n LEU 317 
2 n THR 318 
2 n VAL 319 
2 n VAL 320 
2 n VAL 321 
2 n LEU 322 
2 n ASN 323 
2 n TYR 324 
2 n HIS 325 
2 n HIS 326 
2 n ARG 327 
2 n THR 328 
2 n ALA 329 
2 n ASP 330 
2 n ILE 331 
2 n HIS 332 
2 n GLU 333 
2 n MET 334 
2 n PRO 335 
2 n PRO 336 
2 n TRP 337 
2 n ILE 338 
2 n LYS 339 
2 n SER 340 
2 n VAL 341 
2 n PHE 342 
2 n LEU 343 
2 n GLN 344 
2 n TRP 345 
2 n LEU 346 
2 n PRO 347 
2 n TRP 348 
2 n ILE 349 
2 n LEU 350 
2 n ARG 351 
2 n MET 352 
2 n GLY 353 
2 n ARG 354 
2 n PRO 355 
2 n GLY 356 
2 n ARG 357 
2 n LYS 358 
2 n ILE 359 
2 n THR 360 
2 n ARG 361 
2 n LYS 362 
2 n THR 363 
2 n ILE 364 
2 n LEU 365 
2 n LEU 366 
2 n SER 367 
2 n ASN 368 
2 n ARG 369 
2 n MET 370 
2 n LYS 371 
2 n GLU 372 
2 n LEU 373 
2 n GLU 374 
2 n LEU 375 
2 n LYS 376 
2 n GLU 377 
2 n ARG 378 
2 n SER 379 
2 n SER 380 
2 n LYS 381 
2 n SER 382 
2 n LEU 383 
2 n LEU 384 
2 n ALA 385 
2 n ASN 386 
2 n VAL 387 
2 n LEU 388 
2 n ASP 389 
2 n ILE 390 
2 n ASP 391 
2 n ASP 392 
2 n ASP 393 
2 n PHE 394 
2 n ARG 395 
2 n HIS 396 
2 n THR 397 
2 n ILE 398 
2 n SER 399 
2 n GLY 400 
2 n SER 401 
2 n GLN 402 
2 n THR 403 
2 n ALA 404 
2 n ILE 405 
2 n GLY 406 
2 n SER 407 
2 n SER 408 
2 n ALA 409 
2 n SER 410 
2 n PHE 411 
2 n GLY 412 
2 n ARG 413 
2 n PRO 414 
2 n THR 415 
2 n THR 416 
2 n VAL 417 
2 n GLU 418 
2 n GLU 419 
2 n HIS 420 
2 n HIS 421 
2 n THR 422 
2 n ALA 423 
2 n ILE 424 
2 n GLY 425 
2 n CYS 426 
2 n ASN 427 
2 n HIS 428 
2 n LYS 429 
2 n ASP 430 
2 n LEU 431 
2 n HIS 432 
2 n LEU 433 
2 n ILE 434 
2 n LEU 435 
2 n LYS 436 
2 n GLU 437 
2 n LEU 438 
2 n GLN 439 
2 n PHE 440 
2 n ILE 441 
2 n THR 442 
2 n ALA 443 
2 n ARG 444 
2 n MET 445 
2 n ARG 446 
2 n LYS 447 
2 n ALA 448 
2 n ASP 449 
2 n ASP 450 
2 n GLU 451 
2 n ALA 452 
2 n GLU 453 
2 n LEU 454 
2 n ILE 455 
2 n GLY 456 
2 n ASP 457 
2 n TRP 458 
2 n LYS 459 
2 n PHE 460 
2 n ALA 461 
2 n ALA 462 
2 n MET 463 
2 n VAL 464 
2 n VAL 465 
2 n ASP 466 
2 n ARG 467 
2 n PHE 468 
2 n CYS 469 
2 n LEU 470 
2 n ILE 471 
2 n VAL 472 
2 n PHE 473 
2 n THR 474 
2 n LEU 475 
2 n PHE 476 
2 n THR 477 
2 n ILE 478 
2 n ILE 479 
2 n ALA 480 
2 n THR 481 
2 n VAL 482 
2 n THR 483 
2 n VAL 484 
2 n LEU 485 
2 n LEU 486 
2 n SER 487 
2 n ALA 488 
2 n PRO 489 
2 n HIS 490 
2 n ILE 491 
2 n ILE 492 
2 n VAL 493 
2 n GLN 494 
3 n MET 1   
3 n ASP 2   
3 n SER 3   
3 n PRO 4   
3 n LEU 5   
3 n PRO 6   
3 n ALA 7   
3 n SER 8   
3 n LEU 9   
3 n SER 10  
3 n LEU 11  
3 n PHE 12  
3 n VAL 13  
3 n LEU 14  
3 n LEU 15  
3 n ILE 16  
3 n PHE 17  
3 n LEU 18  
3 n ALA 19  
3 n ILE 20  
3 n ILE 21  
3 n LYS 22  
3 n GLU 23  
3 n SER 24  
3 n CYS 25  
3 n GLN 26  
3 n GLY 27  
3 n PRO 28  
3 n HIS 29  
3 n GLU 30  
3 n LYS 31  
3 n ARG 32  
3 n LEU 33  
3 n LEU 34  
3 n ASN 35  
3 n HIS 36  
3 n LEU 37  
3 n LEU 38  
3 n SER 39  
3 n THR 40  
3 n TYR 41  
3 n ASN 42  
3 n THR 43  
3 n LEU 44  
3 n GLU 45  
3 n ARG 46  
3 n PRO 47  
3 n VAL 48  
3 n ALA 49  
3 n ASN 50  
3 n GLU 51  
3 n SER 52  
3 n GLU 53  
3 n PRO 54  
3 n LEU 55  
3 n GLU 56  
3 n VAL 57  
3 n LYS 58  
3 n PHE 59  
3 n GLY 60  
3 n LEU 61  
3 n THR 62  
3 n LEU 63  
3 n GLN 64  
3 n GLN 65  
3 n ILE 66  
3 n ILE 67  
3 n ASP 68  
3 n VAL 69  
3 n ASP 70  
3 n GLU 71  
3 n LYS 72  
3 n ASN 73  
3 n GLN 74  
3 n ILE 75  
3 n LEU 76  
3 n THR 77  
3 n THR 78  
3 n ASN 79  
3 n ALA 80  
3 n TRP 81  
3 n LEU 82  
3 n ASN 83  
3 n LEU 84  
3 n GLU 85  
3 n TRP 86  
3 n ASN 87  
3 n ASP 88  
3 n TYR 89  
3 n ASN 90  
3 n LEU 91  
3 n ARG 92  
3 n TRP 93  
3 n ASN 94  
3 n GLU 95  
3 n THR 96  
3 n GLU 97  
3 n TYR 98  
3 n GLY 99  
3 n GLY 100 
3 n VAL 101 
3 n LYS 102 
3 n ASP 103 
3 n LEU 104 
3 n ARG 105 
3 n ILE 106 
3 n THR 107 
3 n PRO 108 
3 n ASN 109 
3 n LYS 110 
3 n LEU 111 
3 n TRP 112 
3 n LYS 113 
3 n PRO 114 
3 n ASP 115 
3 n VAL 116 
3 n LEU 117 
3 n MET 118 
3 n TYR 119 
3 n ASN 120 
3 n SER 121 
3 n ALA 122 
3 n ASP 123 
3 n GLU 124 
3 n GLY 125 
3 n PHE 126 
3 n ASP 127 
3 n GLY 128 
3 n THR 129 
3 n TYR 130 
3 n HIS 131 
3 n THR 132 
3 n ASN 133 
3 n ILE 134 
3 n VAL 135 
3 n VAL 136 
3 n LYS 137 
3 n HIS 138 
3 n ASN 139 
3 n GLY 140 
3 n SER 141 
3 n CYS 142 
3 n LEU 143 
3 n TYR 144 
3 n VAL 145 
3 n PRO 146 
3 n PRO 147 
3 n GLY 148 
3 n ILE 149 
3 n PHE 150 
3 n LYS 151 
3 n SER 152 
3 n THR 153 
3 n CYS 154 
3 n LYS 155 
3 n ILE 156 
3 n ASP 157 
3 n ILE 158 
3 n THR 159 
3 n TRP 160 
3 n PHE 161 
3 n PRO 162 
3 n PHE 163 
3 n ASP 164 
3 n ASP 165 
3 n GLN 166 
3 n HIS 167 
3 n CYS 168 
3 n GLU 169 
3 n MET 170 
3 n LYS 171 
3 n PHE 172 
3 n GLY 173 
3 n SER 174 
3 n TRP 175 
3 n THR 176 
3 n TYR 177 
3 n ASP 178 
3 n GLY 179 
3 n ASN 180 
3 n GLN 181 
3 n LEU 182 
3 n ASP 183 
3 n LEU 184 
3 n VAL 185 
3 n LEU 186 
3 n ASN 187 
3 n SER 188 
3 n GLU 189 
3 n ASP 190 
3 n GLY 191 
3 n GLY 192 
3 n ASP 193 
3 n LEU 194 
3 n SER 195 
3 n ASP 196 
3 n PHE 197 
3 n ILE 198 
3 n THR 199 
3 n ASN 200 
3 n GLY 201 
3 n GLU 202 
3 n TRP 203 
3 n TYR 204 
3 n LEU 205 
3 n LEU 206 
3 n ALA 207 
3 n MET 208 
3 n PRO 209 
3 n GLY 210 
3 n LYS 211 
3 n LYS 212 
3 n ASN 213 
3 n THR 214 
3 n ILE 215 
3 n VAL 216 
3 n TYR 217 
3 n ALA 218 
3 n CYS 219 
3 n CYS 220 
3 n PRO 221 
3 n GLU 222 
3 n PRO 223 
3 n TYR 224 
3 n VAL 225 
3 n ASP 226 
3 n ILE 227 
3 n THR 228 
3 n PHE 229 
3 n THR 230 
3 n ILE 231 
3 n GLN 232 
3 n ILE 233 
3 n ARG 234 
3 n ARG 235 
3 n ARG 236 
3 n THR 237 
3 n LEU 238 
3 n TYR 239 
3 n TYR 240 
3 n PHE 241 
3 n PHE 242 
3 n ASN 243 
3 n LEU 244 
3 n ILE 245 
3 n VAL 246 
3 n PRO 247 
3 n CYS 248 
3 n VAL 249 
3 n LEU 250 
3 n ILE 251 
3 n SER 252 
3 n SER 253 
3 n MET 254 
3 n ALA 255 
3 n LEU 256 
3 n LEU 257 
3 n GLY 258 
3 n PHE 259 
3 n THR 260 
3 n LEU 261 
3 n PRO 262 
3 n PRO 263 
3 n ASP 264 
3 n SER 265 
3 n GLY 266 
3 n GLU 267 
3 n LYS 268 
3 n LEU 269 
3 n THR 270 
3 n LEU 271 
3 n GLY 272 
3 n VAL 273 
3 n THR 274 
3 n ILE 275 
3 n LEU 276 
3 n LEU 277 
3 n SER 278 
3 n LEU 279 
3 n THR 280 
3 n VAL 281 
3 n PHE 282 
3 n LEU 283 
3 n ASN 284 
3 n LEU 285 
3 n VAL 286 
3 n ALA 287 
3 n GLU 288 
3 n THR 289 
3 n LEU 290 
3 n PRO 291 
3 n GLN 292 
3 n VAL 293 
3 n SER 294 
3 n ASP 295 
3 n ALA 296 
3 n ILE 297 
3 n PRO 298 
3 n LEU 299 
3 n LEU 300 
3 n GLY 301 
3 n THR 302 
3 n TYR 303 
3 n PHE 304 
3 n ASN 305 
3 n CYS 306 
3 n ILE 307 
3 n MET 308 
3 n PHE 309 
3 n MET 310 
3 n VAL 311 
3 n ALA 312 
3 n SER 313 
3 n SER 314 
3 n VAL 315 
3 n VAL 316 
3 n LEU 317 
3 n THR 318 
3 n VAL 319 
3 n VAL 320 
3 n VAL 321 
3 n LEU 322 
3 n ASN 323 
3 n TYR 324 
3 n HIS 325 
3 n HIS 326 
3 n ARG 327 
3 n THR 328 
3 n ALA 329 
3 n ASP 330 
3 n ILE 331 
3 n HIS 332 
3 n GLU 333 
3 n MET 334 
3 n PRO 335 
3 n PRO 336 
3 n TRP 337 
3 n ILE 338 
3 n LYS 339 
3 n SER 340 
3 n VAL 341 
3 n PHE 342 
3 n LEU 343 
3 n GLN 344 
3 n TRP 345 
3 n LEU 346 
3 n PRO 347 
3 n TRP 348 
3 n ILE 349 
3 n LEU 350 
3 n ARG 351 
3 n MET 352 
3 n GLY 353 
3 n ARG 354 
3 n PRO 355 
3 n GLY 356 
3 n ARG 357 
3 n LYS 358 
3 n ILE 359 
3 n THR 360 
3 n ARG 361 
3 n LYS 362 
3 n THR 363 
3 n ILE 364 
3 n LEU 365 
3 n LEU 366 
3 n SER 367 
3 n ASN 368 
3 n ARG 369 
3 n MET 370 
3 n LYS 371 
3 n GLU 372 
3 n LEU 373 
3 n GLU 374 
3 n LEU 375 
3 n LYS 376 
3 n GLU 377 
3 n ARG 378 
3 n SER 379 
3 n SER 380 
3 n LYS 381 
3 n SER 382 
3 n LEU 383 
3 n LEU 384 
3 n ALA 385 
3 n ASN 386 
3 n VAL 387 
3 n LEU 388 
3 n ASP 389 
3 n ILE 390 
3 n ASP 391 
3 n ASP 392 
3 n ASP 393 
3 n PHE 394 
3 n ARG 395 
3 n HIS 396 
3 n THR 397 
3 n ILE 398 
3 n SER 399 
3 n GLY 400 
3 n SER 401 
3 n GLN 402 
3 n THR 403 
3 n ALA 404 
3 n ILE 405 
3 n GLY 406 
3 n SER 407 
3 n SER 408 
3 n ALA 409 
3 n SER 410 
3 n PHE 411 
3 n GLY 412 
3 n ARG 413 
3 n PRO 414 
3 n THR 415 
3 n THR 416 
3 n VAL 417 
3 n GLU 418 
3 n GLU 419 
3 n HIS 420 
3 n HIS 421 
3 n THR 422 
3 n ALA 423 
3 n ILE 424 
3 n GLY 425 
3 n CYS 426 
3 n ASN 427 
3 n HIS 428 
3 n LYS 429 
3 n ASP 430 
3 n LEU 431 
3 n HIS 432 
3 n LEU 433 
3 n ILE 434 
3 n LEU 435 
3 n LYS 436 
3 n GLU 437 
3 n LEU 438 
3 n GLN 439 
3 n PHE 440 
3 n ILE 441 
3 n THR 442 
3 n ALA 443 
3 n ARG 444 
3 n MET 445 
3 n ARG 446 
3 n LYS 447 
3 n ALA 448 
3 n ASP 449 
3 n ASP 450 
3 n GLU 451 
3 n ALA 452 
3 n GLU 453 
3 n LEU 454 
3 n ILE 455 
3 n GLY 456 
3 n ASP 457 
3 n TRP 458 
3 n LYS 459 
3 n PHE 460 
3 n ALA 461 
3 n ALA 462 
3 n MET 463 
3 n VAL 464 
3 n VAL 465 
3 n ASP 466 
3 n ARG 467 
3 n PHE 468 
3 n CYS 469 
3 n LEU 470 
3 n ILE 471 
3 n VAL 472 
3 n PHE 473 
3 n THR 474 
3 n LEU 475 
3 n PHE 476 
3 n THR 477 
3 n ILE 478 
3 n ILE 479 
3 n ALA 480 
3 n THR 481 
3 n VAL 482 
3 n THR 483 
3 n VAL 484 
3 n LEU 485 
3 n LEU 486 
3 n SER 487 
3 n ALA 488 
3 n PRO 489 
3 n HIS 490 
3 n ILE 491 
3 n ILE 492 
3 n VAL 493 
3 n GLN 494 
4 n MET 1   
4 n ASP 2   
4 n SER 3   
4 n PRO 4   
4 n LEU 5   
4 n PRO 6   
4 n ALA 7   
4 n SER 8   
4 n LEU 9   
4 n SER 10  
4 n LEU 11  
4 n PHE 12  
4 n VAL 13  
4 n LEU 14  
4 n LEU 15  
4 n ILE 16  
4 n PHE 17  
4 n LEU 18  
4 n ALA 19  
4 n ILE 20  
4 n ILE 21  
4 n LYS 22  
4 n GLU 23  
4 n SER 24  
4 n CYS 25  
4 n GLN 26  
4 n GLY 27  
4 n PRO 28  
4 n HIS 29  
4 n GLU 30  
4 n LYS 31  
4 n ARG 32  
4 n LEU 33  
4 n LEU 34  
4 n ASN 35  
4 n HIS 36  
4 n LEU 37  
4 n LEU 38  
4 n SER 39  
4 n THR 40  
4 n TYR 41  
4 n ASN 42  
4 n THR 43  
4 n LEU 44  
4 n GLU 45  
4 n ARG 46  
4 n PRO 47  
4 n VAL 48  
4 n ALA 49  
4 n ASN 50  
4 n GLU 51  
4 n SER 52  
4 n GLU 53  
4 n PRO 54  
4 n LEU 55  
4 n GLU 56  
4 n VAL 57  
4 n LYS 58  
4 n PHE 59  
4 n GLY 60  
4 n LEU 61  
4 n THR 62  
4 n LEU 63  
4 n GLN 64  
4 n GLN 65  
4 n ILE 66  
4 n ILE 67  
4 n ASP 68  
4 n VAL 69  
4 n ASP 70  
4 n GLU 71  
4 n LYS 72  
4 n ASN 73  
4 n GLN 74  
4 n ILE 75  
4 n LEU 76  
4 n THR 77  
4 n THR 78  
4 n ASN 79  
4 n ALA 80  
4 n TRP 81  
4 n LEU 82  
4 n ASN 83  
4 n LEU 84  
4 n GLU 85  
4 n TRP 86  
4 n ASN 87  
4 n ASP 88  
4 n TYR 89  
4 n ASN 90  
4 n LEU 91  
4 n ARG 92  
4 n TRP 93  
4 n ASN 94  
4 n GLU 95  
4 n THR 96  
4 n GLU 97  
4 n TYR 98  
4 n GLY 99  
4 n GLY 100 
4 n VAL 101 
4 n LYS 102 
4 n ASP 103 
4 n LEU 104 
4 n ARG 105 
4 n ILE 106 
4 n THR 107 
4 n PRO 108 
4 n ASN 109 
4 n LYS 110 
4 n LEU 111 
4 n TRP 112 
4 n LYS 113 
4 n PRO 114 
4 n ASP 115 
4 n VAL 116 
4 n LEU 117 
4 n MET 118 
4 n TYR 119 
4 n ASN 120 
4 n SER 121 
4 n ALA 122 
4 n ASP 123 
4 n GLU 124 
4 n GLY 125 
4 n PHE 126 
4 n ASP 127 
4 n GLY 128 
4 n THR 129 
4 n TYR 130 
4 n HIS 131 
4 n THR 132 
4 n ASN 133 
4 n ILE 134 
4 n VAL 135 
4 n VAL 136 
4 n LYS 137 
4 n HIS 138 
4 n ASN 139 
4 n GLY 140 
4 n SER 141 
4 n CYS 142 
4 n LEU 143 
4 n TYR 144 
4 n VAL 145 
4 n PRO 146 
4 n PRO 147 
4 n GLY 148 
4 n ILE 149 
4 n PHE 150 
4 n LYS 151 
4 n SER 152 
4 n THR 153 
4 n CYS 154 
4 n LYS 155 
4 n ILE 156 
4 n ASP 157 
4 n ILE 158 
4 n THR 159 
4 n TRP 160 
4 n PHE 161 
4 n PRO 162 
4 n PHE 163 
4 n ASP 164 
4 n ASP 165 
4 n GLN 166 
4 n HIS 167 
4 n CYS 168 
4 n GLU 169 
4 n MET 170 
4 n LYS 171 
4 n PHE 172 
4 n GLY 173 
4 n SER 174 
4 n TRP 175 
4 n THR 176 
4 n TYR 177 
4 n ASP 178 
4 n GLY 179 
4 n ASN 180 
4 n GLN 181 
4 n LEU 182 
4 n ASP 183 
4 n LEU 184 
4 n VAL 185 
4 n LEU 186 
4 n ASN 187 
4 n SER 188 
4 n GLU 189 
4 n ASP 190 
4 n GLY 191 
4 n GLY 192 
4 n ASP 193 
4 n LEU 194 
4 n SER 195 
4 n ASP 196 
4 n PHE 197 
4 n ILE 198 
4 n THR 199 
4 n ASN 200 
4 n GLY 201 
4 n GLU 202 
4 n TRP 203 
4 n TYR 204 
4 n LEU 205 
4 n LEU 206 
4 n ALA 207 
4 n MET 208 
4 n PRO 209 
4 n GLY 210 
4 n LYS 211 
4 n LYS 212 
4 n ASN 213 
4 n THR 214 
4 n ILE 215 
4 n VAL 216 
4 n TYR 217 
4 n ALA 218 
4 n CYS 219 
4 n CYS 220 
4 n PRO 221 
4 n GLU 222 
4 n PRO 223 
4 n TYR 224 
4 n VAL 225 
4 n ASP 226 
4 n ILE 227 
4 n THR 228 
4 n PHE 229 
4 n THR 230 
4 n ILE 231 
4 n GLN 232 
4 n ILE 233 
4 n ARG 234 
4 n ARG 235 
4 n ARG 236 
4 n THR 237 
4 n LEU 238 
4 n TYR 239 
4 n TYR 240 
4 n PHE 241 
4 n PHE 242 
4 n ASN 243 
4 n LEU 244 
4 n ILE 245 
4 n VAL 246 
4 n PRO 247 
4 n CYS 248 
4 n VAL 249 
4 n LEU 250 
4 n ILE 251 
4 n SER 252 
4 n SER 253 
4 n MET 254 
4 n ALA 255 
4 n LEU 256 
4 n LEU 257 
4 n GLY 258 
4 n PHE 259 
4 n THR 260 
4 n LEU 261 
4 n PRO 262 
4 n PRO 263 
4 n ASP 264 
4 n SER 265 
4 n GLY 266 
4 n GLU 267 
4 n LYS 268 
4 n LEU 269 
4 n THR 270 
4 n LEU 271 
4 n GLY 272 
4 n VAL 273 
4 n THR 274 
4 n ILE 275 
4 n LEU 276 
4 n LEU 277 
4 n SER 278 
4 n LEU 279 
4 n THR 280 
4 n VAL 281 
4 n PHE 282 
4 n LEU 283 
4 n ASN 284 
4 n LEU 285 
4 n VAL 286 
4 n ALA 287 
4 n GLU 288 
4 n THR 289 
4 n LEU 290 
4 n PRO 291 
4 n GLN 292 
4 n VAL 293 
4 n SER 294 
4 n ASP 295 
4 n ALA 296 
4 n ILE 297 
4 n PRO 298 
4 n LEU 299 
4 n LEU 300 
4 n GLY 301 
4 n THR 302 
4 n TYR 303 
4 n PHE 304 
4 n ASN 305 
4 n CYS 306 
4 n ILE 307 
4 n MET 308 
4 n PHE 309 
4 n MET 310 
4 n VAL 311 
4 n ALA 312 
4 n SER 313 
4 n SER 314 
4 n VAL 315 
4 n VAL 316 
4 n LEU 317 
4 n THR 318 
4 n VAL 319 
4 n VAL 320 
4 n VAL 321 
4 n LEU 322 
4 n ASN 323 
4 n TYR 324 
4 n HIS 325 
4 n HIS 326 
4 n ARG 327 
4 n THR 328 
4 n ALA 329 
4 n ASP 330 
4 n ILE 331 
4 n HIS 332 
4 n GLU 333 
4 n MET 334 
4 n PRO 335 
4 n PRO 336 
4 n TRP 337 
4 n ILE 338 
4 n LYS 339 
4 n SER 340 
4 n VAL 341 
4 n PHE 342 
4 n LEU 343 
4 n GLN 344 
4 n TRP 345 
4 n LEU 346 
4 n PRO 347 
4 n TRP 348 
4 n ILE 349 
4 n LEU 350 
4 n ARG 351 
4 n MET 352 
4 n GLY 353 
4 n ARG 354 
4 n PRO 355 
4 n GLY 356 
4 n ARG 357 
4 n LYS 358 
4 n ILE 359 
4 n THR 360 
4 n ARG 361 
4 n LYS 362 
4 n THR 363 
4 n ILE 364 
4 n LEU 365 
4 n LEU 366 
4 n SER 367 
4 n ASN 368 
4 n ARG 369 
4 n MET 370 
4 n LYS 371 
4 n GLU 372 
4 n LEU 373 
4 n GLU 374 
4 n LEU 375 
4 n LYS 376 
4 n GLU 377 
4 n ARG 378 
4 n SER 379 
4 n SER 380 
4 n LYS 381 
4 n SER 382 
4 n LEU 383 
4 n LEU 384 
4 n ALA 385 
4 n ASN 386 
4 n VAL 387 
4 n LEU 388 
4 n ASP 389 
4 n ILE 390 
4 n ASP 391 
4 n ASP 392 
4 n ASP 393 
4 n PHE 394 
4 n ARG 395 
4 n HIS 396 
4 n THR 397 
4 n ILE 398 
4 n SER 399 
4 n GLY 400 
4 n SER 401 
4 n GLN 402 
4 n THR 403 
4 n ALA 404 
4 n ILE 405 
4 n GLY 406 
4 n SER 407 
4 n SER 408 
4 n ALA 409 
4 n SER 410 
4 n PHE 411 
4 n GLY 412 
4 n ARG 413 
4 n PRO 414 
4 n THR 415 
4 n THR 416 
4 n VAL 417 
4 n GLU 418 
4 n GLU 419 
4 n HIS 420 
4 n HIS 421 
4 n THR 422 
4 n ALA 423 
4 n ILE 424 
4 n GLY 425 
4 n CYS 426 
4 n ASN 427 
4 n HIS 428 
4 n LYS 429 
4 n ASP 430 
4 n LEU 431 
4 n HIS 432 
4 n LEU 433 
4 n ILE 434 
4 n LEU 435 
4 n LYS 436 
4 n GLU 437 
4 n LEU 438 
4 n GLN 439 
4 n PHE 440 
4 n ILE 441 
4 n THR 442 
4 n ALA 443 
4 n ARG 444 
4 n MET 445 
4 n ARG 446 
4 n LYS 447 
4 n ALA 448 
4 n ASP 449 
4 n ASP 450 
4 n GLU 451 
4 n ALA 452 
4 n GLU 453 
4 n LEU 454 
4 n ILE 455 
4 n GLY 456 
4 n ASP 457 
4 n TRP 458 
4 n LYS 459 
4 n PHE 460 
4 n ALA 461 
4 n ALA 462 
4 n MET 463 
4 n VAL 464 
4 n VAL 465 
4 n ASP 466 
4 n ARG 467 
4 n PHE 468 
4 n CYS 469 
4 n LEU 470 
4 n ILE 471 
4 n VAL 472 
4 n PHE 473 
4 n THR 474 
4 n LEU 475 
4 n PHE 476 
4 n THR 477 
4 n ILE 478 
4 n ILE 479 
4 n ALA 480 
4 n THR 481 
4 n VAL 482 
4 n THR 483 
4 n VAL 484 
4 n LEU 485 
4 n LEU 486 
4 n SER 487 
4 n ALA 488 
4 n PRO 489 
4 n HIS 490 
4 n ILE 491 
4 n ILE 492 
4 n VAL 493 
4 n GLN 494 
5 n MET 1   
5 n ASP 2   
5 n SER 3   
5 n PRO 4   
5 n LEU 5   
5 n PRO 6   
5 n ALA 7   
5 n SER 8   
5 n LEU 9   
5 n SER 10  
5 n LEU 11  
5 n PHE 12  
5 n VAL 13  
5 n LEU 14  
5 n LEU 15  
5 n ILE 16  
5 n PHE 17  
5 n LEU 18  
5 n ALA 19  
5 n ILE 20  
5 n ILE 21  
5 n LYS 22  
5 n GLU 23  
5 n SER 24  
5 n CYS 25  
5 n GLN 26  
5 n GLY 27  
5 n PRO 28  
5 n HIS 29  
5 n GLU 30  
5 n LYS 31  
5 n ARG 32  
5 n LEU 33  
5 n LEU 34  
5 n ASN 35  
5 n HIS 36  
5 n LEU 37  
5 n LEU 38  
5 n SER 39  
5 n THR 40  
5 n TYR 41  
5 n ASN 42  
5 n THR 43  
5 n LEU 44  
5 n GLU 45  
5 n ARG 46  
5 n PRO 47  
5 n VAL 48  
5 n ALA 49  
5 n ASN 50  
5 n GLU 51  
5 n SER 52  
5 n GLU 53  
5 n PRO 54  
5 n LEU 55  
5 n GLU 56  
5 n VAL 57  
5 n LYS 58  
5 n PHE 59  
5 n GLY 60  
5 n LEU 61  
5 n THR 62  
5 n LEU 63  
5 n GLN 64  
5 n GLN 65  
5 n ILE 66  
5 n ILE 67  
5 n ASP 68  
5 n VAL 69  
5 n ASP 70  
5 n GLU 71  
5 n LYS 72  
5 n ASN 73  
5 n GLN 74  
5 n ILE 75  
5 n LEU 76  
5 n THR 77  
5 n THR 78  
5 n ASN 79  
5 n ALA 80  
5 n TRP 81  
5 n LEU 82  
5 n ASN 83  
5 n LEU 84  
5 n GLU 85  
5 n TRP 86  
5 n ASN 87  
5 n ASP 88  
5 n TYR 89  
5 n ASN 90  
5 n LEU 91  
5 n ARG 92  
5 n TRP 93  
5 n ASN 94  
5 n GLU 95  
5 n THR 96  
5 n GLU 97  
5 n TYR 98  
5 n GLY 99  
5 n GLY 100 
5 n VAL 101 
5 n LYS 102 
5 n ASP 103 
5 n LEU 104 
5 n ARG 105 
5 n ILE 106 
5 n THR 107 
5 n PRO 108 
5 n ASN 109 
5 n LYS 110 
5 n LEU 111 
5 n TRP 112 
5 n LYS 113 
5 n PRO 114 
5 n ASP 115 
5 n VAL 116 
5 n LEU 117 
5 n MET 118 
5 n TYR 119 
5 n ASN 120 
5 n SER 121 
5 n ALA 122 
5 n ASP 123 
5 n GLU 124 
5 n GLY 125 
5 n PHE 126 
5 n ASP 127 
5 n GLY 128 
5 n THR 129 
5 n TYR 130 
5 n HIS 131 
5 n THR 132 
5 n ASN 133 
5 n ILE 134 
5 n VAL 135 
5 n VAL 136 
5 n LYS 137 
5 n HIS 138 
5 n ASN 139 
5 n GLY 140 
5 n SER 141 
5 n CYS 142 
5 n LEU 143 
5 n TYR 144 
5 n VAL 145 
5 n PRO 146 
5 n PRO 147 
5 n GLY 148 
5 n ILE 149 
5 n PHE 150 
5 n LYS 151 
5 n SER 152 
5 n THR 153 
5 n CYS 154 
5 n LYS 155 
5 n ILE 156 
5 n ASP 157 
5 n ILE 158 
5 n THR 159 
5 n TRP 160 
5 n PHE 161 
5 n PRO 162 
5 n PHE 163 
5 n ASP 164 
5 n ASP 165 
5 n GLN 166 
5 n HIS 167 
5 n CYS 168 
5 n GLU 169 
5 n MET 170 
5 n LYS 171 
5 n PHE 172 
5 n GLY 173 
5 n SER 174 
5 n TRP 175 
5 n THR 176 
5 n TYR 177 
5 n ASP 178 
5 n GLY 179 
5 n ASN 180 
5 n GLN 181 
5 n LEU 182 
5 n ASP 183 
5 n LEU 184 
5 n VAL 185 
5 n LEU 186 
5 n ASN 187 
5 n SER 188 
5 n GLU 189 
5 n ASP 190 
5 n GLY 191 
5 n GLY 192 
5 n ASP 193 
5 n LEU 194 
5 n SER 195 
5 n ASP 196 
5 n PHE 197 
5 n ILE 198 
5 n THR 199 
5 n ASN 200 
5 n GLY 201 
5 n GLU 202 
5 n TRP 203 
5 n TYR 204 
5 n LEU 205 
5 n LEU 206 
5 n ALA 207 
5 n MET 208 
5 n PRO 209 
5 n GLY 210 
5 n LYS 211 
5 n LYS 212 
5 n ASN 213 
5 n THR 214 
5 n ILE 215 
5 n VAL 216 
5 n TYR 217 
5 n ALA 218 
5 n CYS 219 
5 n CYS 220 
5 n PRO 221 
5 n GLU 222 
5 n PRO 223 
5 n TYR 224 
5 n VAL 225 
5 n ASP 226 
5 n ILE 227 
5 n THR 228 
5 n PHE 229 
5 n THR 230 
5 n ILE 231 
5 n GLN 232 
5 n ILE 233 
5 n ARG 234 
5 n ARG 235 
5 n ARG 236 
5 n THR 237 
5 n LEU 238 
5 n TYR 239 
5 n TYR 240 
5 n PHE 241 
5 n PHE 242 
5 n ASN 243 
5 n LEU 244 
5 n ILE 245 
5 n VAL 246 
5 n PRO 247 
5 n CYS 248 
5 n VAL 249 
5 n LEU 250 
5 n ILE 251 
5 n SER 252 
5 n SER 253 
5 n MET 254 
5 n ALA 255 
5 n LEU 256 
5 n LEU 257 
5 n GLY 258 
5 n PHE 259 
5 n THR 260 
5 n LEU 261 
5 n PRO 262 
5 n PRO 263 
5 n ASP 264 
5 n SER 265 
5 n GLY 266 
5 n GLU 267 
5 n LYS 268 
5 n LEU 269 
5 n THR 270 
5 n LEU 271 
5 n GLY 272 
5 n VAL 273 
5 n THR 274 
5 n ILE 275 
5 n LEU 276 
5 n LEU 277 
5 n SER 278 
5 n LEU 279 
5 n THR 280 
5 n VAL 281 
5 n PHE 282 
5 n LEU 283 
5 n ASN 284 
5 n LEU 285 
5 n VAL 286 
5 n ALA 287 
5 n GLU 288 
5 n THR 289 
5 n LEU 290 
5 n PRO 291 
5 n GLN 292 
5 n VAL 293 
5 n SER 294 
5 n ASP 295 
5 n ALA 296 
5 n ILE 297 
5 n PRO 298 
5 n LEU 299 
5 n LEU 300 
5 n GLY 301 
5 n THR 302 
5 n TYR 303 
5 n PHE 304 
5 n ASN 305 
5 n CYS 306 
5 n ILE 307 
5 n MET 308 
5 n PHE 309 
5 n MET 310 
5 n VAL 311 
5 n ALA 312 
5 n SER 313 
5 n SER 314 
5 n VAL 315 
5 n VAL 316 
5 n LEU 317 
5 n THR 318 
5 n VAL 319 
5 n VAL 320 
5 n VAL 321 
5 n LEU 322 
5 n ASN 323 
5 n TYR 324 
5 n HIS 325 
5 n HIS 326 
5 n ARG 327 
5 n THR 328 
5 n ALA 329 
5 n ASP 330 
5 n ILE 331 
5 n HIS 332 
5 n GLU 333 
5 n MET 334 
5 n PRO 335 
5 n PRO 336 
5 n TRP 337 
5 n ILE 338 
5 n LYS 339 
5 n SER 340 
5 n VAL 341 
5 n PHE 342 
5 n LEU 343 
5 n GLN 344 
5 n TRP 345 
5 n LEU 346 
5 n PRO 347 
5 n TRP 348 
5 n ILE 349 
5 n LEU 350 
5 n ARG 351 
5 n MET 352 
5 n GLY 353 
5 n ARG 354 
5 n PRO 355 
5 n GLY 356 
5 n ARG 357 
5 n LYS 358 
5 n ILE 359 
5 n THR 360 
5 n ARG 361 
5 n LYS 362 
5 n THR 363 
5 n ILE 364 
5 n LEU 365 
5 n LEU 366 
5 n SER 367 
5 n ASN 368 
5 n ARG 369 
5 n MET 370 
5 n LYS 371 
5 n GLU 372 
5 n LEU 373 
5 n GLU 374 
5 n LEU 375 
5 n LYS 376 
5 n GLU 377 
5 n ARG 378 
5 n SER 379 
5 n SER 380 
5 n LYS 381 
5 n SER 382 
5 n LEU 383 
5 n LEU 384 
5 n ALA 385 
5 n ASN 386 
5 n VAL 387 
5 n LEU 388 
5 n ASP 389 
5 n ILE 390 
5 n ASP 391 
5 n ASP 392 
5 n ASP 393 
5 n PHE 394 
5 n ARG 395 
5 n HIS 396 
5 n THR 397 
5 n ILE 398 
5 n SER 399 
5 n GLY 400 
5 n SER 401 
5 n GLN 402 
5 n THR 403 
5 n ALA 404 
5 n ILE 405 
5 n GLY 406 
5 n SER 407 
5 n SER 408 
5 n ALA 409 
5 n SER 410 
5 n PHE 411 
5 n GLY 412 
5 n ARG 413 
5 n PRO 414 
5 n THR 415 
5 n THR 416 
5 n VAL 417 
5 n GLU 418 
5 n GLU 419 
5 n HIS 420 
5 n HIS 421 
5 n THR 422 
5 n ALA 423 
5 n ILE 424 
5 n GLY 425 
5 n CYS 426 
5 n ASN 427 
5 n HIS 428 
5 n LYS 429 
5 n ASP 430 
5 n LEU 431 
5 n HIS 432 
5 n LEU 433 
5 n ILE 434 
5 n LEU 435 
5 n LYS 436 
5 n GLU 437 
5 n LEU 438 
5 n GLN 439 
5 n PHE 440 
5 n ILE 441 
5 n THR 442 
5 n ALA 443 
5 n ARG 444 
5 n MET 445 
5 n ARG 446 
5 n LYS 447 
5 n ALA 448 
5 n ASP 449 
5 n ASP 450 
5 n GLU 451 
5 n ALA 452 
5 n GLU 453 
5 n LEU 454 
5 n ILE 455 
5 n GLY 456 
5 n ASP 457 
5 n TRP 458 
5 n LYS 459 
5 n PHE 460 
5 n ALA 461 
5 n ALA 462 
5 n MET 463 
5 n VAL 464 
5 n VAL 465 
5 n ASP 466 
5 n ARG 467 
5 n PHE 468 
5 n CYS 469 
5 n LEU 470 
5 n ILE 471 
5 n VAL 472 
5 n PHE 473 
5 n THR 474 
5 n LEU 475 
5 n PHE 476 
5 n THR 477 
5 n ILE 478 
5 n ILE 479 
5 n ALA 480 
5 n THR 481 
5 n VAL 482 
5 n THR 483 
5 n VAL 484 
5 n LEU 485 
5 n LEU 486 
5 n SER 487 
5 n ALA 488 
5 n PRO 489 
5 n HIS 490 
5 n ILE 491 
5 n ILE 492 
5 n VAL 493 
5 n GLN 494 
#
_ma_data.content_type "model coordinates"
_ma_data.id           1
_ma_data.name         Model
#
_ma_model_list.data_id          1
_ma_model_list.model_group_id   1
_ma_model_list.model_group_name "AlphaFold-beta-20231127 (52ceabbc-a146-4d20-8f14-848cbf63912f @ 2026-02-02 01:12:54)"
_ma_model_list.model_id         1
_ma_model_list.model_name       "Top ranked model"
_ma_model_list.model_type       "Ab initio model"
_ma_model_list.ordinal_id       1
#
loop_
_ma_protocol_step.method_type
_ma_protocol_step.ordinal_id
_ma_protocol_step.protocol_id
_ma_protocol_step.step_id
"coevolution MSA" 1 1 1 
"template search" 2 1 2 
modeling          3 1 3 
#
loop_
_ma_qa_metric.id
_ma_qa_metric.mode
_ma_qa_metric.name
_ma_qa_metric.software_group_id
_ma_qa_metric.type
1 global pLDDT 1 pLDDT 
2 local  pLDDT 1 pLDDT 
#
_ma_qa_metric_global.metric_id    1
_ma_qa_metric_global.metric_value 75.17
_ma_qa_metric_global.model_id     1
_ma_qa_metric_global.ordinal_id   1
#
_ma_software_group.group_id    1
_ma_software_group.ordinal_id  1
_ma_software_group.software_id 1
#
loop_
_ma_target_entity.data_id
_ma_target_entity.entity_id
_ma_target_entity.origin
1 1 . 
1 2 . 
1 3 . 
1 4 . 
1 5 . 
#
loop_
_ma_target_entity_instance.asym_id
_ma_target_entity_instance.details
_ma_target_entity_instance.entity_id
A . 1 
B . 2 
C . 3 
D . 4 
E . 5 
#
loop_
_pdbx_data_usage.details
_pdbx_data_usage.id
_pdbx_data_usage.type
_pdbx_data_usage.url
;NON-COMMERCIAL USE ONLY, BY USING THIS FILE YOU AGREE TO THE TERMS OF USE FOUND
AT alphafoldserver.com/output-terms.
;
1 license    ? 
;THE INFORMATION IS NOT INTENDED FOR, HAS NOT BEEN VALIDATED FOR, AND IS NOT
APPROVED FOR CLINICAL USE. IT SHOULD NOT BE USED FOR CLINICAL PURPOSE OR RELIED
ON FOR MEDICAL OR OTHER PROFESSIONAL ADVICE. IT IS THEORETICAL MODELLING ONLY
AND CAUTION SHOULD BE EXERCISED IN ITS USE. IT IS PROVIDED "AS-IS" WITHOUT ANY
WARRANTY OF ANY KIND, WHETHER EXPRESSED OR IMPLIED. NO WARRANTY IS GIVEN THAT
USE OF THE INFORMATION SHALL NOT INFRINGE THE RIGHTS OF ANY THIRD PARTY.
;
2 disclaimer ? 
#
loop_
_pdbx_poly_seq_scheme.asym_id
_pdbx_poly_seq_scheme.auth_seq_num
_pdbx_poly_seq_scheme.entity_id
_pdbx_poly_seq_scheme.hetero
_pdbx_poly_seq_scheme.mon_id
_pdbx_poly_seq_scheme.pdb_ins_code
_pdbx_poly_seq_scheme.pdb_seq_num
_pdbx_poly_seq_scheme.pdb_strand_id
_pdbx_poly_seq_scheme.seq_id
A 1   1 n MET . 1   A 1   
A 2   1 n ASP . 2   A 2   
A 3   1 n SER . 3   A 3   
A 4   1 n PRO . 4   A 4   
A 5   1 n LEU . 5   A 5   
A 6   1 n PRO . 6   A 6   
A 7   1 n ALA . 7   A 7   
A 8   1 n SER . 8   A 8   
A 9   1 n LEU . 9   A 9   
A 10  1 n SER . 10  A 10  
A 11  1 n LEU . 11  A 11  
A 12  1 n PHE . 12  A 12  
A 13  1 n VAL . 13  A 13  
A 14  1 n LEU . 14  A 14  
A 15  1 n LEU . 15  A 15  
A 16  1 n ILE . 16  A 16  
A 17  1 n PHE . 17  A 17  
A 18  1 n LEU . 18  A 18  
A 19  1 n ALA . 19  A 19  
A 20  1 n ILE . 20  A 20  
A 21  1 n ILE . 21  A 21  
A 22  1 n LYS . 22  A 22  
A 23  1 n GLU . 23  A 23  
A 24  1 n SER . 24  A 24  
A 25  1 n CYS . 25  A 25  
A 26  1 n GLN . 26  A 26  
A 27  1 n GLY . 27  A 27  
A 28  1 n PRO . 28  A 28  
A 29  1 n HIS . 29  A 29  
A 30  1 n GLU . 30  A 30  
A 31  1 n LYS . 31  A 31  
A 32  1 n ARG . 32  A 32  
A 33  1 n LEU . 33  A 33  
A 34  1 n LEU . 34  A 34  
A 35  1 n ASN . 35  A 35  
A 36  1 n HIS . 36  A 36  
A 37  1 n LEU . 37  A 37  
A 38  1 n LEU . 38  A 38  
A 39  1 n SER . 39  A 39  
A 40  1 n THR . 40  A 40  
A 41  1 n TYR . 41  A 41  
A 42  1 n ASN . 42  A 42  
A 43  1 n THR . 43  A 43  
A 44  1 n LEU . 44  A 44  
A 45  1 n GLU . 45  A 45  
A 46  1 n ARG . 46  A 46  
A 47  1 n PRO . 47  A 47  
A 48  1 n VAL . 48  A 48  
A 49  1 n ALA . 49  A 49  
A 50  1 n ASN . 50  A 50  
A 51  1 n GLU . 51  A 51  
A 52  1 n SER . 52  A 52  
A 53  1 n GLU . 53  A 53  
A 54  1 n PRO . 54  A 54  
A 55  1 n LEU . 55  A 55  
A 56  1 n GLU . 56  A 56  
A 57  1 n VAL . 57  A 57  
A 58  1 n LYS . 58  A 58  
A 59  1 n PHE . 59  A 59  
A 60  1 n GLY . 60  A 60  
A 61  1 n LEU . 61  A 61  
A 62  1 n THR . 62  A 62  
A 63  1 n LEU . 63  A 63  
A 64  1 n GLN . 64  A 64  
A 65  1 n GLN . 65  A 65  
A 66  1 n ILE . 66  A 66  
A 67  1 n ILE . 67  A 67  
A 68  1 n ASP . 68  A 68  
A 69  1 n VAL . 69  A 69  
A 70  1 n ASP . 70  A 70  
A 71  1 n GLU . 71  A 71  
A 72  1 n LYS . 72  A 72  
A 73  1 n ASN . 73  A 73  
A 74  1 n GLN . 74  A 74  
A 75  1 n ILE . 75  A 75  
A 76  1 n LEU . 76  A 76  
A 77  1 n THR . 77  A 77  
A 78  1 n THR . 78  A 78  
A 79  1 n ASN . 79  A 79  
A 80  1 n ALA . 80  A 80  
A 81  1 n TRP . 81  A 81  
A 82  1 n LEU . 82  A 82  
A 83  1 n ASN . 83  A 83  
A 84  1 n LEU . 84  A 84  
A 85  1 n GLU . 85  A 85  
A 86  1 n TRP . 86  A 86  
A 87  1 n ASN . 87  A 87  
A 88  1 n ASP . 88  A 88  
A 89  1 n TYR . 89  A 89  
A 90  1 n ASN . 90  A 90  
A 91  1 n LEU . 91  A 91  
A 92  1 n ARG . 92  A 92  
A 93  1 n TRP . 93  A 93  
A 94  1 n ASN . 94  A 94  
A 95  1 n GLU . 95  A 95  
A 96  1 n THR . 96  A 96  
A 97  1 n GLU . 97  A 97  
A 98  1 n TYR . 98  A 98  
A 99  1 n GLY . 99  A 99  
A 100 1 n GLY . 100 A 100 
A 101 1 n VAL . 101 A 101 
A 102 1 n LYS . 102 A 102 
A 103 1 n ASP . 103 A 103 
A 104 1 n LEU . 104 A 104 
A 105 1 n ARG . 105 A 105 
A 106 1 n ILE . 106 A 106 
A 107 1 n THR . 107 A 107 
A 108 1 n PRO . 108 A 108 
A 109 1 n ASN . 109 A 109 
A 110 1 n LYS . 110 A 110 
A 111 1 n LEU . 111 A 111 
A 112 1 n TRP . 112 A 112 
A 113 1 n LYS . 113 A 113 
A 114 1 n PRO . 114 A 114 
A 115 1 n ASP . 115 A 115 
A 116 1 n VAL . 116 A 116 
A 117 1 n LEU . 117 A 117 
A 118 1 n MET . 118 A 118 
A 119 1 n TYR . 119 A 119 
A 120 1 n ASN . 120 A 120 
A 121 1 n SER . 121 A 121 
A 122 1 n ALA . 122 A 122 
A 123 1 n ASP . 123 A 123 
A 124 1 n GLU . 124 A 124 
A 125 1 n GLY . 125 A 125 
A 126 1 n PHE . 126 A 126 
A 127 1 n ASP . 127 A 127 
A 128 1 n GLY . 128 A 128 
A 129 1 n THR . 129 A 129 
A 130 1 n TYR . 130 A 130 
A 131 1 n HIS . 131 A 131 
A 132 1 n THR . 132 A 132 
A 133 1 n ASN . 133 A 133 
A 134 1 n ILE . 134 A 134 
A 135 1 n VAL . 135 A 135 
A 136 1 n VAL . 136 A 136 
A 137 1 n LYS . 137 A 137 
A 138 1 n HIS . 138 A 138 
A 139 1 n ASN . 139 A 139 
A 140 1 n GLY . 140 A 140 
A 141 1 n SER . 141 A 141 
A 142 1 n CYS . 142 A 142 
A 143 1 n LEU . 143 A 143 
A 144 1 n TYR . 144 A 144 
A 145 1 n VAL . 145 A 145 
A 146 1 n PRO . 146 A 146 
A 147 1 n PRO . 147 A 147 
A 148 1 n GLY . 148 A 148 
A 149 1 n ILE . 149 A 149 
A 150 1 n PHE . 150 A 150 
A 151 1 n LYS . 151 A 151 
A 152 1 n SER . 152 A 152 
A 153 1 n THR . 153 A 153 
A 154 1 n CYS . 154 A 154 
A 155 1 n LYS . 155 A 155 
A 156 1 n ILE . 156 A 156 
A 157 1 n ASP . 157 A 157 
A 158 1 n ILE . 158 A 158 
A 159 1 n THR . 159 A 159 
A 160 1 n TRP . 160 A 160 
A 161 1 n PHE . 161 A 161 
A 162 1 n PRO . 162 A 162 
A 163 1 n PHE . 163 A 163 
A 164 1 n ASP . 164 A 164 
A 165 1 n ASP . 165 A 165 
A 166 1 n GLN . 166 A 166 
A 167 1 n HIS . 167 A 167 
A 168 1 n CYS . 168 A 168 
A 169 1 n GLU . 169 A 169 
A 170 1 n MET . 170 A 170 
A 171 1 n LYS . 171 A 171 
A 172 1 n PHE . 172 A 172 
A 173 1 n GLY . 173 A 173 
A 174 1 n SER . 174 A 174 
A 175 1 n TRP . 175 A 175 
A 176 1 n THR . 176 A 176 
A 177 1 n TYR . 177 A 177 
A 178 1 n ASP . 178 A 178 
A 179 1 n GLY . 179 A 179 
A 180 1 n ASN . 180 A 180 
A 181 1 n GLN . 181 A 181 
A 182 1 n LEU . 182 A 182 
A 183 1 n ASP . 183 A 183 
A 184 1 n LEU . 184 A 184 
A 185 1 n VAL . 185 A 185 
A 186 1 n LEU . 186 A 186 
A 187 1 n ASN . 187 A 187 
A 188 1 n SER . 188 A 188 
A 189 1 n GLU . 189 A 189 
A 190 1 n ASP . 190 A 190 
A 191 1 n GLY . 191 A 191 
A 192 1 n GLY . 192 A 192 
A 193 1 n ASP . 193 A 193 
A 194 1 n LEU . 194 A 194 
A 195 1 n SER . 195 A 195 
A 196 1 n ASP . 196 A 196 
A 197 1 n PHE . 197 A 197 
A 198 1 n ILE . 198 A 198 
A 199 1 n THR . 199 A 199 
A 200 1 n ASN . 200 A 200 
A 201 1 n GLY . 201 A 201 
A 202 1 n GLU . 202 A 202 
A 203 1 n TRP . 203 A 203 
A 204 1 n TYR . 204 A 204 
A 205 1 n LEU . 205 A 205 
A 206 1 n LEU . 206 A 206 
A 207 1 n ALA . 207 A 207 
A 208 1 n MET . 208 A 208 
A 209 1 n PRO . 209 A 209 
A 210 1 n GLY . 210 A 210 
A 211 1 n LYS . 211 A 211 
A 212 1 n LYS . 212 A 212 
A 213 1 n ASN . 213 A 213 
A 214 1 n THR . 214 A 214 
A 215 1 n ILE . 215 A 215 
A 216 1 n VAL . 216 A 216 
A 217 1 n TYR . 217 A 217 
A 218 1 n ALA . 218 A 218 
A 219 1 n CYS . 219 A 219 
A 220 1 n CYS . 220 A 220 
A 221 1 n PRO . 221 A 221 
A 222 1 n GLU . 222 A 222 
A 223 1 n PRO . 223 A 223 
A 224 1 n TYR . 224 A 224 
A 225 1 n VAL . 225 A 225 
A 226 1 n ASP . 226 A 226 
A 227 1 n ILE . 227 A 227 
A 228 1 n THR . 228 A 228 
A 229 1 n PHE . 229 A 229 
A 230 1 n THR . 230 A 230 
A 231 1 n ILE . 231 A 231 
A 232 1 n GLN . 232 A 232 
A 233 1 n ILE . 233 A 233 
A 234 1 n ARG . 234 A 234 
A 235 1 n ARG . 235 A 235 
A 236 1 n ARG . 236 A 236 
A 237 1 n THR . 237 A 237 
A 238 1 n LEU . 238 A 238 
A 239 1 n TYR . 239 A 239 
A 240 1 n TYR . 240 A 240 
A 241 1 n PHE . 241 A 241 
A 242 1 n PHE . 242 A 242 
A 243 1 n ASN . 243 A 243 
A 244 1 n LEU . 244 A 244 
A 245 1 n ILE . 245 A 245 
A 246 1 n VAL . 246 A 246 
A 247 1 n PRO . 247 A 247 
A 248 1 n CYS . 248 A 248 
A 249 1 n VAL . 249 A 249 
A 250 1 n LEU . 250 A 250 
A 251 1 n ILE . 251 A 251 
A 252 1 n SER . 252 A 252 
A 253 1 n SER . 253 A 253 
A 254 1 n MET . 254 A 254 
A 255 1 n ALA . 255 A 255 
A 256 1 n LEU . 256 A 256 
A 257 1 n LEU . 257 A 257 
A 258 1 n GLY . 258 A 258 
A 259 1 n PHE . 259 A 259 
A 260 1 n THR . 260 A 260 
A 261 1 n LEU . 261 A 261 
A 262 1 n PRO . 262 A 262 
A 263 1 n PRO . 263 A 263 
A 264 1 n ASP . 264 A 264 
A 265 1 n SER . 265 A 265 
A 266 1 n GLY . 266 A 266 
A 267 1 n GLU . 267 A 267 
A 268 1 n LYS . 268 A 268 
A 269 1 n LEU . 269 A 269 
A 270 1 n THR . 270 A 270 
A 271 1 n LEU . 271 A 271 
A 272 1 n GLY . 272 A 272 
A 273 1 n VAL . 273 A 273 
A 274 1 n THR . 274 A 274 
A 275 1 n ILE . 275 A 275 
A 276 1 n LEU . 276 A 276 
A 277 1 n LEU . 277 A 277 
A 278 1 n SER . 278 A 278 
A 279 1 n LEU . 279 A 279 
A 280 1 n THR . 280 A 280 
A 281 1 n VAL . 281 A 281 
A 282 1 n PHE . 282 A 282 
A 283 1 n LEU . 283 A 283 
A 284 1 n ASN . 284 A 284 
A 285 1 n LEU . 285 A 285 
A 286 1 n VAL . 286 A 286 
A 287 1 n ALA . 287 A 287 
A 288 1 n GLU . 288 A 288 
A 289 1 n THR . 289 A 289 
A 290 1 n LEU . 290 A 290 
A 291 1 n PRO . 291 A 291 
A 292 1 n GLN . 292 A 292 
A 293 1 n VAL . 293 A 293 
A 294 1 n SER . 294 A 294 
A 295 1 n ASP . 295 A 295 
A 296 1 n ALA . 296 A 296 
A 297 1 n ILE . 297 A 297 
A 298 1 n PRO . 298 A 298 
A 299 1 n LEU . 299 A 299 
A 300 1 n LEU . 300 A 300 
A 301 1 n GLY . 301 A 301 
A 302 1 n THR . 302 A 302 
A 303 1 n TYR . 303 A 303 
A 304 1 n PHE . 304 A 304 
A 305 1 n ASN . 305 A 305 
A 306 1 n CYS . 306 A 306 
A 307 1 n ILE . 307 A 307 
A 308 1 n MET . 308 A 308 
A 309 1 n PHE . 309 A 309 
A 310 1 n MET . 310 A 310 
A 311 1 n VAL . 311 A 311 
A 312 1 n ALA . 312 A 312 
A 313 1 n SER . 313 A 313 
A 314 1 n SER . 314 A 314 
A 315 1 n VAL . 315 A 315 
A 316 1 n VAL . 316 A 316 
A 317 1 n LEU . 317 A 317 
A 318 1 n THR . 318 A 318 
A 319 1 n VAL . 319 A 319 
A 320 1 n VAL . 320 A 320 
A 321 1 n VAL . 321 A 321 
A 322 1 n LEU . 322 A 322 
A 323 1 n ASN . 323 A 323 
A 324 1 n TYR . 324 A 324 
A 325 1 n HIS . 325 A 325 
A 326 1 n HIS . 326 A 326 
A 327 1 n ARG . 327 A 327 
A 328 1 n THR . 328 A 328 
A 329 1 n ALA . 329 A 329 
A 330 1 n ASP . 330 A 330 
A 331 1 n ILE . 331 A 331 
A 332 1 n HIS . 332 A 332 
A 333 1 n GLU . 333 A 333 
A 334 1 n MET . 334 A 334 
A 335 1 n PRO . 335 A 335 
A 336 1 n PRO . 336 A 336 
A 337 1 n TRP . 337 A 337 
A 338 1 n ILE . 338 A 338 
A 339 1 n LYS . 339 A 339 
A 340 1 n SER . 340 A 340 
A 341 1 n VAL . 341 A 341 
A 342 1 n PHE . 342 A 342 
A 343 1 n LEU . 343 A 343 
A 344 1 n GLN . 344 A 344 
A 345 1 n TRP . 345 A 345 
A 346 1 n LEU . 346 A 346 
A 347 1 n PRO . 347 A 347 
A 348 1 n TRP . 348 A 348 
A 349 1 n ILE . 349 A 349 
A 350 1 n LEU . 350 A 350 
A 351 1 n ARG . 351 A 351 
A 352 1 n MET . 352 A 352 
A 353 1 n GLY . 353 A 353 
A 354 1 n ARG . 354 A 354 
A 355 1 n PRO . 355 A 355 
A 356 1 n GLY . 356 A 356 
A 357 1 n ARG . 357 A 357 
A 358 1 n LYS . 358 A 358 
A 359 1 n ILE . 359 A 359 
A 360 1 n THR . 360 A 360 
A 361 1 n ARG . 361 A 361 
A 362 1 n LYS . 362 A 362 
A 363 1 n THR . 363 A 363 
A 364 1 n ILE . 364 A 364 
A 365 1 n LEU . 365 A 365 
A 366 1 n LEU . 366 A 366 
A 367 1 n SER . 367 A 367 
A 368 1 n ASN . 368 A 368 
A 369 1 n ARG . 369 A 369 
A 370 1 n MET . 370 A 370 
A 371 1 n LYS . 371 A 371 
A 372 1 n GLU . 372 A 372 
A 373 1 n LEU . 373 A 373 
A 374 1 n GLU . 374 A 374 
A 375 1 n LEU . 375 A 375 
A 376 1 n LYS . 376 A 376 
A 377 1 n GLU . 377 A 377 
A 378 1 n ARG . 378 A 378 
A 379 1 n SER . 379 A 379 
A 380 1 n SER . 380 A 380 
A 381 1 n LYS . 381 A 381 
A 382 1 n SER . 382 A 382 
A 383 1 n LEU . 383 A 383 
A 384 1 n LEU . 384 A 384 
A 385 1 n ALA . 385 A 385 
A 386 1 n ASN . 386 A 386 
A 387 1 n VAL . 387 A 387 
A 388 1 n LEU . 388 A 388 
A 389 1 n ASP . 389 A 389 
A 390 1 n ILE . 390 A 390 
A 391 1 n ASP . 391 A 391 
A 392 1 n ASP . 392 A 392 
A 393 1 n ASP . 393 A 393 
A 394 1 n PHE . 394 A 394 
A 395 1 n ARG . 395 A 395 
A 396 1 n HIS . 396 A 396 
A 397 1 n THR . 397 A 397 
A 398 1 n ILE . 398 A 398 
A 399 1 n SER . 399 A 399 
A 400 1 n GLY . 400 A 400 
A 401 1 n SER . 401 A 401 
A 402 1 n GLN . 402 A 402 
A 403 1 n THR . 403 A 403 
A 404 1 n ALA . 404 A 404 
A 405 1 n ILE . 405 A 405 
A 406 1 n GLY . 406 A 406 
A 407 1 n SER . 407 A 407 
A 408 1 n SER . 408 A 408 
A 409 1 n ALA . 409 A 409 
A 410 1 n SER . 410 A 410 
A 411 1 n PHE . 411 A 411 
A 412 1 n GLY . 412 A 412 
A 413 1 n ARG . 413 A 413 
A 414 1 n PRO . 414 A 414 
A 415 1 n THR . 415 A 415 
A 416 1 n THR . 416 A 416 
A 417 1 n VAL . 417 A 417 
A 418 1 n GLU . 418 A 418 
A 419 1 n GLU . 419 A 419 
A 420 1 n HIS . 420 A 420 
A 421 1 n HIS . 421 A 421 
A 422 1 n THR . 422 A 422 
A 423 1 n ALA . 423 A 423 
A 424 1 n ILE . 424 A 424 
A 425 1 n GLY . 425 A 425 
A 426 1 n CYS . 426 A 426 
A 427 1 n ASN . 427 A 427 
A 428 1 n HIS . 428 A 428 
A 429 1 n LYS . 429 A 429 
A 430 1 n ASP . 430 A 430 
A 431 1 n LEU . 431 A 431 
A 432 1 n HIS . 432 A 432 
A 433 1 n LEU . 433 A 433 
A 434 1 n ILE . 434 A 434 
A 435 1 n LEU . 435 A 435 
A 436 1 n LYS . 436 A 436 
A 437 1 n GLU . 437 A 437 
A 438 1 n LEU . 438 A 438 
A 439 1 n GLN . 439 A 439 
A 440 1 n PHE . 440 A 440 
A 441 1 n ILE . 441 A 441 
A 442 1 n THR . 442 A 442 
A 443 1 n ALA . 443 A 443 
A 444 1 n ARG . 444 A 444 
A 445 1 n MET . 445 A 445 
A 446 1 n ARG . 446 A 446 
A 447 1 n LYS . 447 A 447 
A 448 1 n ALA . 448 A 448 
A 449 1 n ASP . 449 A 449 
A 450 1 n ASP . 450 A 450 
A 451 1 n GLU . 451 A 451 
A 452 1 n ALA . 452 A 452 
A 453 1 n GLU . 453 A 453 
A 454 1 n LEU . 454 A 454 
A 455 1 n ILE . 455 A 455 
A 456 1 n GLY . 456 A 456 
A 457 1 n ASP . 457 A 457 
A 458 1 n TRP . 458 A 458 
A 459 1 n LYS . 459 A 459 
A 460 1 n PHE . 460 A 460 
A 461 1 n ALA . 461 A 461 
A 462 1 n ALA . 462 A 462 
A 463 1 n MET . 463 A 463 
A 464 1 n VAL . 464 A 464 
A 465 1 n VAL . 465 A 465 
A 466 1 n ASP . 466 A 466 
A 467 1 n ARG . 467 A 467 
A 468 1 n PHE . 468 A 468 
A 469 1 n CYS . 469 A 469 
A 470 1 n LEU . 470 A 470 
A 471 1 n ILE . 471 A 471 
A 472 1 n VAL . 472 A 472 
A 473 1 n PHE . 473 A 473 
A 474 1 n THR . 474 A 474 
A 475 1 n LEU . 475 A 475 
A 476 1 n PHE . 476 A 476 
A 477 1 n THR . 477 A 477 
A 478 1 n ILE . 478 A 478 
A 479 1 n ILE . 479 A 479 
A 480 1 n ALA . 480 A 480 
A 481 1 n THR . 481 A 481 
A 482 1 n VAL . 482 A 482 
A 483 1 n THR . 483 A 483 
A 484 1 n VAL . 484 A 484 
A 485 1 n LEU . 485 A 485 
A 486 1 n LEU . 486 A 486 
A 487 1 n SER . 487 A 487 
A 488 1 n ALA . 488 A 488 
A 489 1 n PRO . 489 A 489 
A 490 1 n HIS . 490 A 490 
A 491 1 n ILE . 491 A 491 
A 492 1 n ILE . 492 A 492 
A 493 1 n VAL . 493 A 493 
A 494 1 n GLN . 494 A 494 
B 1   2 n MET . 1   B 1   
B 2   2 n ASP . 2   B 2   
B 3   2 n SER . 3   B 3   
B 4   2 n PRO . 4   B 4   
B 5   2 n LEU . 5   B 5   
B 6   2 n PRO . 6   B 6   
B 7   2 n ALA . 7   B 7   
B 8   2 n SER . 8   B 8   
B 9   2 n LEU . 9   B 9   
B 10  2 n SER . 10  B 10  
B 11  2 n LEU . 11  B 11  
B 12  2 n PHE . 12  B 12  
B 13  2 n VAL . 13  B 13  
B 14  2 n LEU . 14  B 14  
B 15  2 n LEU . 15  B 15  
B 16  2 n ILE . 16  B 16  
B 17  2 n PHE . 17  B 17  
B 18  2 n LEU . 18  B 18  
B 19  2 n ALA . 19  B 19  
B 20  2 n ILE . 20  B 20  
B 21  2 n ILE . 21  B 21  
B 22  2 n LYS . 22  B 22  
B 23  2 n GLU . 23  B 23  
B 24  2 n SER . 24  B 24  
B 25  2 n CYS . 25  B 25  
B 26  2 n GLN . 26  B 26  
B 27  2 n GLY . 27  B 27  
B 28  2 n PRO . 28  B 28  
B 29  2 n HIS . 29  B 29  
B 30  2 n GLU . 30  B 30  
B 31  2 n LYS . 31  B 31  
B 32  2 n ARG . 32  B 32  
B 33  2 n LEU . 33  B 33  
B 34  2 n LEU . 34  B 34  
B 35  2 n ASN . 35  B 35  
B 36  2 n HIS . 36  B 36  
B 37  2 n LEU . 37  B 37  
B 38  2 n LEU . 38  B 38  
B 39  2 n SER . 39  B 39  
B 40  2 n THR . 40  B 40  
B 41  2 n TYR . 41  B 41  
B 42  2 n ASN . 42  B 42  
B 43  2 n THR . 43  B 43  
B 44  2 n LEU . 44  B 44  
B 45  2 n GLU . 45  B 45  
B 46  2 n ARG . 46  B 46  
B 47  2 n PRO . 47  B 47  
B 48  2 n VAL . 48  B 48  
B 49  2 n ALA . 49  B 49  
B 50  2 n ASN . 50  B 50  
B 51  2 n GLU . 51  B 51  
B 52  2 n SER . 52  B 52  
B 53  2 n GLU . 53  B 53  
B 54  2 n PRO . 54  B 54  
B 55  2 n LEU . 55  B 55  
B 56  2 n GLU . 56  B 56  
B 57  2 n VAL . 57  B 57  
B 58  2 n LYS . 58  B 58  
B 59  2 n PHE . 59  B 59  
B 60  2 n GLY . 60  B 60  
B 61  2 n LEU . 61  B 61  
B 62  2 n THR . 62  B 62  
B 63  2 n LEU . 63  B 63  
B 64  2 n GLN . 64  B 64  
B 65  2 n GLN . 65  B 65  
B 66  2 n ILE . 66  B 66  
B 67  2 n ILE . 67  B 67  
B 68  2 n ASP . 68  B 68  
B 69  2 n VAL . 69  B 69  
B 70  2 n ASP . 70  B 70  
B 71  2 n GLU . 71  B 71  
B 72  2 n LYS . 72  B 72  
B 73  2 n ASN . 73  B 73  
B 74  2 n GLN . 74  B 74  
B 75  2 n ILE . 75  B 75  
B 76  2 n LEU . 76  B 76  
B 77  2 n THR . 77  B 77  
B 78  2 n THR . 78  B 78  
B 79  2 n ASN . 79  B 79  
B 80  2 n ALA . 80  B 80  
B 81  2 n TRP . 81  B 81  
B 82  2 n LEU . 82  B 82  
B 83  2 n ASN . 83  B 83  
B 84  2 n LEU . 84  B 84  
B 85  2 n GLU . 85  B 85  
B 86  2 n TRP . 86  B 86  
B 87  2 n ASN . 87  B 87  
B 88  2 n ASP . 88  B 88  
B 89  2 n TYR . 89  B 89  
B 90  2 n ASN . 90  B 90  
B 91  2 n LEU . 91  B 91  
B 92  2 n ARG . 92  B 92  
B 93  2 n TRP . 93  B 93  
B 94  2 n ASN . 94  B 94  
B 95  2 n GLU . 95  B 95  
B 96  2 n THR . 96  B 96  
B 97  2 n GLU . 97  B 97  
B 98  2 n TYR . 98  B 98  
B 99  2 n GLY . 99  B 99  
B 100 2 n GLY . 100 B 100 
B 101 2 n VAL . 101 B 101 
B 102 2 n LYS . 102 B 102 
B 103 2 n ASP . 103 B 103 
B 104 2 n LEU . 104 B 104 
B 105 2 n ARG . 105 B 105 
B 106 2 n ILE . 106 B 106 
B 107 2 n THR . 107 B 107 
B 108 2 n PRO . 108 B 108 
B 109 2 n ASN . 109 B 109 
B 110 2 n LYS . 110 B 110 
B 111 2 n LEU . 111 B 111 
B 112 2 n TRP . 112 B 112 
B 113 2 n LYS . 113 B 113 
B 114 2 n PRO . 114 B 114 
B 115 2 n ASP . 115 B 115 
B 116 2 n VAL . 116 B 116 
B 117 2 n LEU . 117 B 117 
B 118 2 n MET . 118 B 118 
B 119 2 n TYR . 119 B 119 
B 120 2 n ASN . 120 B 120 
B 121 2 n SER . 121 B 121 
B 122 2 n ALA . 122 B 122 
B 123 2 n ASP . 123 B 123 
B 124 2 n GLU . 124 B 124 
B 125 2 n GLY . 125 B 125 
B 126 2 n PHE . 126 B 126 
B 127 2 n ASP . 127 B 127 
B 128 2 n GLY . 128 B 128 
B 129 2 n THR . 129 B 129 
B 130 2 n TYR . 130 B 130 
B 131 2 n HIS . 131 B 131 
B 132 2 n THR . 132 B 132 
B 133 2 n ASN . 133 B 133 
B 134 2 n ILE . 134 B 134 
B 135 2 n VAL . 135 B 135 
B 136 2 n VAL . 136 B 136 
B 137 2 n LYS . 137 B 137 
B 138 2 n HIS . 138 B 138 
B 139 2 n ASN . 139 B 139 
B 140 2 n GLY . 140 B 140 
B 141 2 n SER . 141 B 141 
B 142 2 n CYS . 142 B 142 
B 143 2 n LEU . 143 B 143 
B 144 2 n TYR . 144 B 144 
B 145 2 n VAL . 145 B 145 
B 146 2 n PRO . 146 B 146 
B 147 2 n PRO . 147 B 147 
B 148 2 n GLY . 148 B 148 
B 149 2 n ILE . 149 B 149 
B 150 2 n PHE . 150 B 150 
B 151 2 n LYS . 151 B 151 
B 152 2 n SER . 152 B 152 
B 153 2 n THR . 153 B 153 
B 154 2 n CYS . 154 B 154 
B 155 2 n LYS . 155 B 155 
B 156 2 n ILE . 156 B 156 
B 157 2 n ASP . 157 B 157 
B 158 2 n ILE . 158 B 158 
B 159 2 n THR . 159 B 159 
B 160 2 n TRP . 160 B 160 
B 161 2 n PHE . 161 B 161 
B 162 2 n PRO . 162 B 162 
B 163 2 n PHE . 163 B 163 
B 164 2 n ASP . 164 B 164 
B 165 2 n ASP . 165 B 165 
B 166 2 n GLN . 166 B 166 
B 167 2 n HIS . 167 B 167 
B 168 2 n CYS . 168 B 168 
B 169 2 n GLU . 169 B 169 
B 170 2 n MET . 170 B 170 
B 171 2 n LYS . 171 B 171 
B 172 2 n PHE . 172 B 172 
B 173 2 n GLY . 173 B 173 
B 174 2 n SER . 174 B 174 
B 175 2 n TRP . 175 B 175 
B 176 2 n THR . 176 B 176 
B 177 2 n TYR . 177 B 177 
B 178 2 n ASP . 178 B 178 
B 179 2 n GLY . 179 B 179 
B 180 2 n ASN . 180 B 180 
B 181 2 n GLN . 181 B 181 
B 182 2 n LEU . 182 B 182 
B 183 2 n ASP . 183 B 183 
B 184 2 n LEU . 184 B 184 
B 185 2 n VAL . 185 B 185 
B 186 2 n LEU . 186 B 186 
B 187 2 n ASN . 187 B 187 
B 188 2 n SER . 188 B 188 
B 189 2 n GLU . 189 B 189 
B 190 2 n ASP . 190 B 190 
B 191 2 n GLY . 191 B 191 
B 192 2 n GLY . 192 B 192 
B 193 2 n ASP . 193 B 193 
B 194 2 n LEU . 194 B 194 
B 195 2 n SER . 195 B 195 
B 196 2 n ASP . 196 B 196 
B 197 2 n PHE . 197 B 197 
B 198 2 n ILE . 198 B 198 
B 199 2 n THR . 199 B 199 
B 200 2 n ASN . 200 B 200 
B 201 2 n GLY . 201 B 201 
B 202 2 n GLU . 202 B 202 
B 203 2 n TRP . 203 B 203 
B 204 2 n TYR . 204 B 204 
B 205 2 n LEU . 205 B 205 
B 206 2 n LEU . 206 B 206 
B 207 2 n ALA . 207 B 207 
B 208 2 n MET . 208 B 208 
B 209 2 n PRO . 209 B 209 
B 210 2 n GLY . 210 B 210 
B 211 2 n LYS . 211 B 211 
B 212 2 n LYS . 212 B 212 
B 213 2 n ASN . 213 B 213 
B 214 2 n THR . 214 B 214 
B 215 2 n ILE . 215 B 215 
B 216 2 n VAL . 216 B 216 
B 217 2 n TYR . 217 B 217 
B 218 2 n ALA . 218 B 218 
B 219 2 n CYS . 219 B 219 
B 220 2 n CYS . 220 B 220 
B 221 2 n PRO . 221 B 221 
B 222 2 n GLU . 222 B 222 
B 223 2 n PRO . 223 B 223 
B 224 2 n TYR . 224 B 224 
B 225 2 n VAL . 225 B 225 
B 226 2 n ASP . 226 B 226 
B 227 2 n ILE . 227 B 227 
B 228 2 n THR . 228 B 228 
B 229 2 n PHE . 229 B 229 
B 230 2 n THR . 230 B 230 
B 231 2 n ILE . 231 B 231 
B 232 2 n GLN . 232 B 232 
B 233 2 n ILE . 233 B 233 
B 234 2 n ARG . 234 B 234 
B 235 2 n ARG . 235 B 235 
B 236 2 n ARG . 236 B 236 
B 237 2 n THR . 237 B 237 
B 238 2 n LEU . 238 B 238 
B 239 2 n TYR . 239 B 239 
B 240 2 n TYR . 240 B 240 
B 241 2 n PHE . 241 B 241 
B 242 2 n PHE . 242 B 242 
B 243 2 n ASN . 243 B 243 
B 244 2 n LEU . 244 B 244 
B 245 2 n ILE . 245 B 245 
B 246 2 n VAL . 246 B 246 
B 247 2 n PRO . 247 B 247 
B 248 2 n CYS . 248 B 248 
B 249 2 n VAL . 249 B 249 
B 250 2 n LEU . 250 B 250 
B 251 2 n ILE . 251 B 251 
B 252 2 n SER . 252 B 252 
B 253 2 n SER . 253 B 253 
B 254 2 n MET . 254 B 254 
B 255 2 n ALA . 255 B 255 
B 256 2 n LEU . 256 B 256 
B 257 2 n LEU . 257 B 257 
B 258 2 n GLY . 258 B 258 
B 259 2 n PHE . 259 B 259 
B 260 2 n THR . 260 B 260 
B 261 2 n LEU . 261 B 261 
B 262 2 n PRO . 262 B 262 
B 263 2 n PRO . 263 B 263 
B 264 2 n ASP . 264 B 264 
B 265 2 n SER . 265 B 265 
B 266 2 n GLY . 266 B 266 
B 267 2 n GLU . 267 B 267 
B 268 2 n LYS . 268 B 268 
B 269 2 n LEU . 269 B 269 
B 270 2 n THR . 270 B 270 
B 271 2 n LEU . 271 B 271 
B 272 2 n GLY . 272 B 272 
B 273 2 n VAL . 273 B 273 
B 274 2 n THR . 274 B 274 
B 275 2 n ILE . 275 B 275 
B 276 2 n LEU . 276 B 276 
B 277 2 n LEU . 277 B 277 
B 278 2 n SER . 278 B 278 
B 279 2 n LEU . 279 B 279 
B 280 2 n THR . 280 B 280 
B 281 2 n VAL . 281 B 281 
B 282 2 n PHE . 282 B 282 
B 283 2 n LEU . 283 B 283 
B 284 2 n ASN . 284 B 284 
B 285 2 n LEU . 285 B 285 
B 286 2 n VAL . 286 B 286 
B 287 2 n ALA . 287 B 287 
B 288 2 n GLU . 288 B 288 
B 289 2 n THR . 289 B 289 
B 290 2 n LEU . 290 B 290 
B 291 2 n PRO . 291 B 291 
B 292 2 n GLN . 292 B 292 
B 293 2 n VAL . 293 B 293 
B 294 2 n SER . 294 B 294 
B 295 2 n ASP . 295 B 295 
B 296 2 n ALA . 296 B 296 
B 297 2 n ILE . 297 B 297 
B 298 2 n PRO . 298 B 298 
B 299 2 n LEU . 299 B 299 
B 300 2 n LEU . 300 B 300 
B 301 2 n GLY . 301 B 301 
B 302 2 n THR . 302 B 302 
B 303 2 n TYR . 303 B 303 
B 304 2 n PHE . 304 B 304 
B 305 2 n ASN . 305 B 305 
B 306 2 n CYS . 306 B 306 
B 307 2 n ILE . 307 B 307 
B 308 2 n MET . 308 B 308 
B 309 2 n PHE . 309 B 309 
B 310 2 n MET . 310 B 310 
B 311 2 n VAL . 311 B 311 
B 312 2 n ALA . 312 B 312 
B 313 2 n SER . 313 B 313 
B 314 2 n SER . 314 B 314 
B 315 2 n VAL . 315 B 315 
B 316 2 n VAL . 316 B 316 
B 317 2 n LEU . 317 B 317 
B 318 2 n THR . 318 B 318 
B 319 2 n VAL . 319 B 319 
B 320 2 n VAL . 320 B 320 
B 321 2 n VAL . 321 B 321 
B 322 2 n LEU . 322 B 322 
B 323 2 n ASN . 323 B 323 
B 324 2 n TYR . 324 B 324 
B 325 2 n HIS . 325 B 325 
B 326 2 n HIS . 326 B 326 
B 327 2 n ARG . 327 B 327 
B 328 2 n THR . 328 B 328 
B 329 2 n ALA . 329 B 329 
B 330 2 n ASP . 330 B 330 
B 331 2 n ILE . 331 B 331 
B 332 2 n HIS . 332 B 332 
B 333 2 n GLU . 333 B 333 
B 334 2 n MET . 334 B 334 
B 335 2 n PRO . 335 B 335 
B 336 2 n PRO . 336 B 336 
B 337 2 n TRP . 337 B 337 
B 338 2 n ILE . 338 B 338 
B 339 2 n LYS . 339 B 339 
B 340 2 n SER . 340 B 340 
B 341 2 n VAL . 341 B 341 
B 342 2 n PHE . 342 B 342 
B 343 2 n LEU . 343 B 343 
B 344 2 n GLN . 344 B 344 
B 345 2 n TRP . 345 B 345 
B 346 2 n LEU . 346 B 346 
B 347 2 n PRO . 347 B 347 
B 348 2 n TRP . 348 B 348 
B 349 2 n ILE . 349 B 349 
B 350 2 n LEU . 350 B 350 
B 351 2 n ARG . 351 B 351 
B 352 2 n MET . 352 B 352 
B 353 2 n GLY . 353 B 353 
B 354 2 n ARG . 354 B 354 
B 355 2 n PRO . 355 B 355 
B 356 2 n GLY . 356 B 356 
B 357 2 n ARG . 357 B 357 
B 358 2 n LYS . 358 B 358 
B 359 2 n ILE . 359 B 359 
B 360 2 n THR . 360 B 360 
B 361 2 n ARG . 361 B 361 
B 362 2 n LYS . 362 B 362 
B 363 2 n THR . 363 B 363 
B 364 2 n ILE . 364 B 364 
B 365 2 n LEU . 365 B 365 
B 366 2 n LEU . 366 B 366 
B 367 2 n SER . 367 B 367 
B 368 2 n ASN . 368 B 368 
B 369 2 n ARG . 369 B 369 
B 370 2 n MET . 370 B 370 
B 371 2 n LYS . 371 B 371 
B 372 2 n GLU . 372 B 372 
B 373 2 n LEU . 373 B 373 
B 374 2 n GLU . 374 B 374 
B 375 2 n LEU . 375 B 375 
B 376 2 n LYS . 376 B 376 
B 377 2 n GLU . 377 B 377 
B 378 2 n ARG . 378 B 378 
B 379 2 n SER . 379 B 379 
B 380 2 n SER . 380 B 380 
B 381 2 n LYS . 381 B 381 
B 382 2 n SER . 382 B 382 
B 383 2 n LEU . 383 B 383 
B 384 2 n LEU . 384 B 384 
B 385 2 n ALA . 385 B 385 
B 386 2 n ASN . 386 B 386 
B 387 2 n VAL . 387 B 387 
B 388 2 n LEU . 388 B 388 
B 389 2 n ASP . 389 B 389 
B 390 2 n ILE . 390 B 390 
B 391 2 n ASP . 391 B 391 
B 392 2 n ASP . 392 B 392 
B 393 2 n ASP . 393 B 393 
B 394 2 n PHE . 394 B 394 
B 395 2 n ARG . 395 B 395 
B 396 2 n HIS . 396 B 396 
B 397 2 n THR . 397 B 397 
B 398 2 n ILE . 398 B 398 
B 399 2 n SER . 399 B 399 
B 400 2 n GLY . 400 B 400 
B 401 2 n SER . 401 B 401 
B 402 2 n GLN . 402 B 402 
B 403 2 n THR . 403 B 403 
B 404 2 n ALA . 404 B 404 
B 405 2 n ILE . 405 B 405 
B 406 2 n GLY . 406 B 406 
B 407 2 n SER . 407 B 407 
B 408 2 n SER . 408 B 408 
B 409 2 n ALA . 409 B 409 
B 410 2 n SER . 410 B 410 
B 411 2 n PHE . 411 B 411 
B 412 2 n GLY . 412 B 412 
B 413 2 n ARG . 413 B 413 
B 414 2 n PRO . 414 B 414 
B 415 2 n THR . 415 B 415 
B 416 2 n THR . 416 B 416 
B 417 2 n VAL . 417 B 417 
B 418 2 n GLU . 418 B 418 
B 419 2 n GLU . 419 B 419 
B 420 2 n HIS . 420 B 420 
B 421 2 n HIS . 421 B 421 
B 422 2 n THR . 422 B 422 
B 423 2 n ALA . 423 B 423 
B 424 2 n ILE . 424 B 424 
B 425 2 n GLY . 425 B 425 
B 426 2 n CYS . 426 B 426 
B 427 2 n ASN . 427 B 427 
B 428 2 n HIS . 428 B 428 
B 429 2 n LYS . 429 B 429 
B 430 2 n ASP . 430 B 430 
B 431 2 n LEU . 431 B 431 
B 432 2 n HIS . 432 B 432 
B 433 2 n LEU . 433 B 433 
B 434 2 n ILE . 434 B 434 
B 435 2 n LEU . 435 B 435 
B 436 2 n LYS . 436 B 436 
B 437 2 n GLU . 437 B 437 
B 438 2 n LEU . 438 B 438 
B 439 2 n GLN . 439 B 439 
B 440 2 n PHE . 440 B 440 
B 441 2 n ILE . 441 B 441 
B 442 2 n THR . 442 B 442 
B 443 2 n ALA . 443 B 443 
B 444 2 n ARG . 444 B 444 
B 445 2 n MET . 445 B 445 
B 446 2 n ARG . 446 B 446 
B 447 2 n LYS . 447 B 447 
B 448 2 n ALA . 448 B 448 
B 449 2 n ASP . 449 B 449 
B 450 2 n ASP . 450 B 450 
B 451 2 n GLU . 451 B 451 
B 452 2 n ALA . 452 B 452 
B 453 2 n GLU . 453 B 453 
B 454 2 n LEU . 454 B 454 
B 455 2 n ILE . 455 B 455 
B 456 2 n GLY . 456 B 456 
B 457 2 n ASP . 457 B 457 
B 458 2 n TRP . 458 B 458 
B 459 2 n LYS . 459 B 459 
B 460 2 n PHE . 460 B 460 
B 461 2 n ALA . 461 B 461 
B 462 2 n ALA . 462 B 462 
B 463 2 n MET . 463 B 463 
B 464 2 n VAL . 464 B 464 
B 465 2 n VAL . 465 B 465 
B 466 2 n ASP . 466 B 466 
B 467 2 n ARG . 467 B 467 
B 468 2 n PHE . 468 B 468 
B 469 2 n CYS . 469 B 469 
B 470 2 n LEU . 470 B 470 
B 471 2 n ILE . 471 B 471 
B 472 2 n VAL . 472 B 472 
B 473 2 n PHE . 473 B 473 
B 474 2 n THR . 474 B 474 
B 475 2 n LEU . 475 B 475 
B 476 2 n PHE . 476 B 476 
B 477 2 n THR . 477 B 477 
B 478 2 n ILE . 478 B 478 
B 479 2 n ILE . 479 B 479 
B 480 2 n ALA . 480 B 480 
B 481 2 n THR . 481 B 481 
B 482 2 n VAL . 482 B 482 
B 483 2 n THR . 483 B 483 
B 484 2 n VAL . 484 B 484 
B 485 2 n LEU . 485 B 485 
B 486 2 n LEU . 486 B 486 
B 487 2 n SER . 487 B 487 
B 488 2 n ALA . 488 B 488 
B 489 2 n PRO . 489 B 489 
B 490 2 n HIS . 490 B 490 
B 491 2 n ILE . 491 B 491 
B 492 2 n ILE . 492 B 492 
B 493 2 n VAL . 493 B 493 
B 494 2 n GLN . 494 B 494 
C 1   3 n MET . 1   C 1   
C 2   3 n ASP . 2   C 2   
C 3   3 n SER . 3   C 3   
C 4   3 n PRO . 4   C 4   
C 5   3 n LEU . 5   C 5   
C 6   3 n PRO . 6   C 6   
C 7   3 n ALA . 7   C 7   
C 8   3 n SER . 8   C 8   
C 9   3 n LEU . 9   C 9   
C 10  3 n SER . 10  C 10  
C 11  3 n LEU . 11  C 11  
C 12  3 n PHE . 12  C 12  
C 13  3 n VAL . 13  C 13  
C 14  3 n LEU . 14  C 14  
C 15  3 n LEU . 15  C 15  
C 16  3 n ILE . 16  C 16  
C 17  3 n PHE . 17  C 17  
C 18  3 n LEU . 18  C 18  
C 19  3 n ALA . 19  C 19  
C 20  3 n ILE . 20  C 20  
C 21  3 n ILE . 21  C 21  
C 22  3 n LYS . 22  C 22  
C 23  3 n GLU . 23  C 23  
C 24  3 n SER . 24  C 24  
C 25  3 n CYS . 25  C 25  
C 26  3 n GLN . 26  C 26  
C 27  3 n GLY . 27  C 27  
C 28  3 n PRO . 28  C 28  
C 29  3 n HIS . 29  C 29  
C 30  3 n GLU . 30  C 30  
C 31  3 n LYS . 31  C 31  
C 32  3 n ARG . 32  C 32  
C 33  3 n LEU . 33  C 33  
C 34  3 n LEU . 34  C 34  
C 35  3 n ASN . 35  C 35  
C 36  3 n HIS . 36  C 36  
C 37  3 n LEU . 37  C 37  
C 38  3 n LEU . 38  C 38  
C 39  3 n SER . 39  C 39  
C 40  3 n THR . 40  C 40  
C 41  3 n TYR . 41  C 41  
C 42  3 n ASN . 42  C 42  
C 43  3 n THR . 43  C 43  
C 44  3 n LEU . 44  C 44  
C 45  3 n GLU . 45  C 45  
C 46  3 n ARG . 46  C 46  
C 47  3 n PRO . 47  C 47  
C 48  3 n VAL . 48  C 48  
C 49  3 n ALA . 49  C 49  
C 50  3 n ASN . 50  C 50  
C 51  3 n GLU . 51  C 51  
C 52  3 n SER . 52  C 52  
C 53  3 n GLU . 53  C 53  
C 54  3 n PRO . 54  C 54  
C 55  3 n LEU . 55  C 55  
C 56  3 n GLU . 56  C 56  
C 57  3 n VAL . 57  C 57  
C 58  3 n LYS . 58  C 58  
C 59  3 n PHE . 59  C 59  
C 60  3 n GLY . 60  C 60  
C 61  3 n LEU . 61  C 61  
C 62  3 n THR . 62  C 62  
C 63  3 n LEU . 63  C 63  
C 64  3 n GLN . 64  C 64  
C 65  3 n GLN . 65  C 65  
C 66  3 n ILE . 66  C 66  
C 67  3 n ILE . 67  C 67  
C 68  3 n ASP . 68  C 68  
C 69  3 n VAL . 69  C 69  
C 70  3 n ASP . 70  C 70  
C 71  3 n GLU . 71  C 71  
C 72  3 n LYS . 72  C 72  
C 73  3 n ASN . 73  C 73  
C 74  3 n GLN . 74  C 74  
C 75  3 n ILE . 75  C 75  
C 76  3 n LEU . 76  C 76  
C 77  3 n THR . 77  C 77  
C 78  3 n THR . 78  C 78  
C 79  3 n ASN . 79  C 79  
C 80  3 n ALA . 80  C 80  
C 81  3 n TRP . 81  C 81  
C 82  3 n LEU . 82  C 82  
C 83  3 n ASN . 83  C 83  
C 84  3 n LEU . 84  C 84  
C 85  3 n GLU . 85  C 85  
C 86  3 n TRP . 86  C 86  
C 87  3 n ASN . 87  C 87  
C 88  3 n ASP . 88  C 88  
C 89  3 n TYR . 89  C 89  
C 90  3 n ASN . 90  C 90  
C 91  3 n LEU . 91  C 91  
C 92  3 n ARG . 92  C 92  
C 93  3 n TRP . 93  C 93  
C 94  3 n ASN . 94  C 94  
C 95  3 n GLU . 95  C 95  
C 96  3 n THR . 96  C 96  
C 97  3 n GLU . 97  C 97  
C 98  3 n TYR . 98  C 98  
C 99  3 n GLY . 99  C 99  
C 100 3 n GLY . 100 C 100 
C 101 3 n VAL . 101 C 101 
C 102 3 n LYS . 102 C 102 
C 103 3 n ASP . 103 C 103 
C 104 3 n LEU . 104 C 104 
C 105 3 n ARG . 105 C 105 
C 106 3 n ILE . 106 C 106 
C 107 3 n THR . 107 C 107 
C 108 3 n PRO . 108 C 108 
C 109 3 n ASN . 109 C 109 
C 110 3 n LYS . 110 C 110 
C 111 3 n LEU . 111 C 111 
C 112 3 n TRP . 112 C 112 
C 113 3 n LYS . 113 C 113 
C 114 3 n PRO . 114 C 114 
C 115 3 n ASP . 115 C 115 
C 116 3 n VAL . 116 C 116 
C 117 3 n LEU . 117 C 117 
C 118 3 n MET . 118 C 118 
C 119 3 n TYR . 119 C 119 
C 120 3 n ASN . 120 C 120 
C 121 3 n SER . 121 C 121 
C 122 3 n ALA . 122 C 122 
C 123 3 n ASP . 123 C 123 
C 124 3 n GLU . 124 C 124 
C 125 3 n GLY . 125 C 125 
C 126 3 n PHE . 126 C 126 
C 127 3 n ASP . 127 C 127 
C 128 3 n GLY . 128 C 128 
C 129 3 n THR . 129 C 129 
C 130 3 n TYR . 130 C 130 
C 131 3 n HIS . 131 C 131 
C 132 3 n THR . 132 C 132 
C 133 3 n ASN . 133 C 133 
C 134 3 n ILE . 134 C 134 
C 135 3 n VAL . 135 C 135 
C 136 3 n VAL . 136 C 136 
C 137 3 n LYS . 137 C 137 
C 138 3 n HIS . 138 C 138 
C 139 3 n ASN . 139 C 139 
C 140 3 n GLY . 140 C 140 
C 141 3 n SER . 141 C 141 
C 142 3 n CYS . 142 C 142 
C 143 3 n LEU . 143 C 143 
C 144 3 n TYR . 144 C 144 
C 145 3 n VAL . 145 C 145 
C 146 3 n PRO . 146 C 146 
C 147 3 n PRO . 147 C 147 
C 148 3 n GLY . 148 C 148 
C 149 3 n ILE . 149 C 149 
C 150 3 n PHE . 150 C 150 
C 151 3 n LYS . 151 C 151 
C 152 3 n SER . 152 C 152 
C 153 3 n THR . 153 C 153 
C 154 3 n CYS . 154 C 154 
C 155 3 n LYS . 155 C 155 
C 156 3 n ILE . 156 C 156 
C 157 3 n ASP . 157 C 157 
C 158 3 n ILE . 158 C 158 
C 159 3 n THR . 159 C 159 
C 160 3 n TRP . 160 C 160 
C 161 3 n PHE . 161 C 161 
C 162 3 n PRO . 162 C 162 
C 163 3 n PHE . 163 C 163 
C 164 3 n ASP . 164 C 164 
C 165 3 n ASP . 165 C 165 
C 166 3 n GLN . 166 C 166 
C 167 3 n HIS . 167 C 167 
C 168 3 n CYS . 168 C 168 
C 169 3 n GLU . 169 C 169 
C 170 3 n MET . 170 C 170 
C 171 3 n LYS . 171 C 171 
C 172 3 n PHE . 172 C 172 
C 173 3 n GLY . 173 C 173 
C 174 3 n SER . 174 C 174 
C 175 3 n TRP . 175 C 175 
C 176 3 n THR . 176 C 176 
C 177 3 n TYR . 177 C 177 
C 178 3 n ASP . 178 C 178 
C 179 3 n GLY . 179 C 179 
C 180 3 n ASN . 180 C 180 
C 181 3 n GLN . 181 C 181 
C 182 3 n LEU . 182 C 182 
C 183 3 n ASP . 183 C 183 
C 184 3 n LEU . 184 C 184 
C 185 3 n VAL . 185 C 185 
C 186 3 n LEU . 186 C 186 
C 187 3 n ASN . 187 C 187 
C 188 3 n SER . 188 C 188 
C 189 3 n GLU . 189 C 189 
C 190 3 n ASP . 190 C 190 
C 191 3 n GLY . 191 C 191 
C 192 3 n GLY . 192 C 192 
C 193 3 n ASP . 193 C 193 
C 194 3 n LEU . 194 C 194 
C 195 3 n SER . 195 C 195 
C 196 3 n ASP . 196 C 196 
C 197 3 n PHE . 197 C 197 
C 198 3 n ILE . 198 C 198 
C 199 3 n THR . 199 C 199 
C 200 3 n ASN . 200 C 200 
C 201 3 n GLY . 201 C 201 
C 202 3 n GLU . 202 C 202 
C 203 3 n TRP . 203 C 203 
C 204 3 n TYR . 204 C 204 
C 205 3 n LEU . 205 C 205 
C 206 3 n LEU . 206 C 206 
C 207 3 n ALA . 207 C 207 
C 208 3 n MET . 208 C 208 
C 209 3 n PRO . 209 C 209 
C 210 3 n GLY . 210 C 210 
C 211 3 n LYS . 211 C 211 
C 212 3 n LYS . 212 C 212 
C 213 3 n ASN . 213 C 213 
C 214 3 n THR . 214 C 214 
C 215 3 n ILE . 215 C 215 
C 216 3 n VAL . 216 C 216 
C 217 3 n TYR . 217 C 217 
C 218 3 n ALA . 218 C 218 
C 219 3 n CYS . 219 C 219 
C 220 3 n CYS . 220 C 220 
C 221 3 n PRO . 221 C 221 
C 222 3 n GLU . 222 C 222 
C 223 3 n PRO . 223 C 223 
C 224 3 n TYR . 224 C 224 
C 225 3 n VAL . 225 C 225 
C 226 3 n ASP . 226 C 226 
C 227 3 n ILE . 227 C 227 
C 228 3 n THR . 228 C 228 
C 229 3 n PHE . 229 C 229 
C 230 3 n THR . 230 C 230 
C 231 3 n ILE . 231 C 231 
C 232 3 n GLN . 232 C 232 
C 233 3 n ILE . 233 C 233 
C 234 3 n ARG . 234 C 234 
C 235 3 n ARG . 235 C 235 
C 236 3 n ARG . 236 C 236 
C 237 3 n THR . 237 C 237 
C 238 3 n LEU . 238 C 238 
C 239 3 n TYR . 239 C 239 
C 240 3 n TYR . 240 C 240 
C 241 3 n PHE . 241 C 241 
C 242 3 n PHE . 242 C 242 
C 243 3 n ASN . 243 C 243 
C 244 3 n LEU . 244 C 244 
C 245 3 n ILE . 245 C 245 
C 246 3 n VAL . 246 C 246 
C 247 3 n PRO . 247 C 247 
C 248 3 n CYS . 248 C 248 
C 249 3 n VAL . 249 C 249 
C 250 3 n LEU . 250 C 250 
C 251 3 n ILE . 251 C 251 
C 252 3 n SER . 252 C 252 
C 253 3 n SER . 253 C 253 
C 254 3 n MET . 254 C 254 
C 255 3 n ALA . 255 C 255 
C 256 3 n LEU . 256 C 256 
C 257 3 n LEU . 257 C 257 
C 258 3 n GLY . 258 C 258 
C 259 3 n PHE . 259 C 259 
C 260 3 n THR . 260 C 260 
C 261 3 n LEU . 261 C 261 
C 262 3 n PRO . 262 C 262 
C 263 3 n PRO . 263 C 263 
C 264 3 n ASP . 264 C 264 
C 265 3 n SER . 265 C 265 
C 266 3 n GLY . 266 C 266 
C 267 3 n GLU . 267 C 267 
C 268 3 n LYS . 268 C 268 
C 269 3 n LEU . 269 C 269 
C 270 3 n THR . 270 C 270 
C 271 3 n LEU . 271 C 271 
C 272 3 n GLY . 272 C 272 
C 273 3 n VAL . 273 C 273 
C 274 3 n THR . 274 C 274 
C 275 3 n ILE . 275 C 275 
C 276 3 n LEU . 276 C 276 
C 277 3 n LEU . 277 C 277 
C 278 3 n SER . 278 C 278 
C 279 3 n LEU . 279 C 279 
C 280 3 n THR . 280 C 280 
C 281 3 n VAL . 281 C 281 
C 282 3 n PHE . 282 C 282 
C 283 3 n LEU . 283 C 283 
C 284 3 n ASN . 284 C 284 
C 285 3 n LEU . 285 C 285 
C 286 3 n VAL . 286 C 286 
C 287 3 n ALA . 287 C 287 
C 288 3 n GLU . 288 C 288 
C 289 3 n THR . 289 C 289 
C 290 3 n LEU . 290 C 290 
C 291 3 n PRO . 291 C 291 
C 292 3 n GLN . 292 C 292 
C 293 3 n VAL . 293 C 293 
C 294 3 n SER . 294 C 294 
C 295 3 n ASP . 295 C 295 
C 296 3 n ALA . 296 C 296 
C 297 3 n ILE . 297 C 297 
C 298 3 n PRO . 298 C 298 
C 299 3 n LEU . 299 C 299 
C 300 3 n LEU . 300 C 300 
C 301 3 n GLY . 301 C 301 
C 302 3 n THR . 302 C 302 
C 303 3 n TYR . 303 C 303 
C 304 3 n PHE . 304 C 304 
C 305 3 n ASN . 305 C 305 
C 306 3 n CYS . 306 C 306 
C 307 3 n ILE . 307 C 307 
C 308 3 n MET . 308 C 308 
C 309 3 n PHE . 309 C 309 
C 310 3 n MET . 310 C 310 
C 311 3 n VAL . 311 C 311 
C 312 3 n ALA . 312 C 312 
C 313 3 n SER . 313 C 313 
C 314 3 n SER . 314 C 314 
C 315 3 n VAL . 315 C 315 
C 316 3 n VAL . 316 C 316 
C 317 3 n LEU . 317 C 317 
C 318 3 n THR . 318 C 318 
C 319 3 n VAL . 319 C 319 
C 320 3 n VAL . 320 C 320 
C 321 3 n VAL . 321 C 321 
C 322 3 n LEU . 322 C 322 
C 323 3 n ASN . 323 C 323 
C 324 3 n TYR . 324 C 324 
C 325 3 n HIS . 325 C 325 
C 326 3 n HIS . 326 C 326 
C 327 3 n ARG . 327 C 327 
C 328 3 n THR . 328 C 328 
C 329 3 n ALA . 329 C 329 
C 330 3 n ASP . 330 C 330 
C 331 3 n ILE . 331 C 331 
C 332 3 n HIS . 332 C 332 
C 333 3 n GLU . 333 C 333 
C 334 3 n MET . 334 C 334 
C 335 3 n PRO . 335 C 335 
C 336 3 n PRO . 336 C 336 
C 337 3 n TRP . 337 C 337 
C 338 3 n ILE . 338 C 338 
C 339 3 n LYS . 339 C 339 
C 340 3 n SER . 340 C 340 
C 341 3 n VAL . 341 C 341 
C 342 3 n PHE . 342 C 342 
C 343 3 n LEU . 343 C 343 
C 344 3 n GLN . 344 C 344 
C 345 3 n TRP . 345 C 345 
C 346 3 n LEU . 346 C 346 
C 347 3 n PRO . 347 C 347 
C 348 3 n TRP . 348 C 348 
C 349 3 n ILE . 349 C 349 
C 350 3 n LEU . 350 C 350 
C 351 3 n ARG . 351 C 351 
C 352 3 n MET . 352 C 352 
C 353 3 n GLY . 353 C 353 
C 354 3 n ARG . 354 C 354 
C 355 3 n PRO . 355 C 355 
C 356 3 n GLY . 356 C 356 
C 357 3 n ARG . 357 C 357 
C 358 3 n LYS . 358 C 358 
C 359 3 n ILE . 359 C 359 
C 360 3 n THR . 360 C 360 
C 361 3 n ARG . 361 C 361 
C 362 3 n LYS . 362 C 362 
C 363 3 n THR . 363 C 363 
C 364 3 n ILE . 364 C 364 
C 365 3 n LEU . 365 C 365 
C 366 3 n LEU . 366 C 366 
C 367 3 n SER . 367 C 367 
C 368 3 n ASN . 368 C 368 
C 369 3 n ARG . 369 C 369 
C 370 3 n MET . 370 C 370 
C 371 3 n LYS . 371 C 371 
C 372 3 n GLU . 372 C 372 
C 373 3 n LEU . 373 C 373 
C 374 3 n GLU . 374 C 374 
C 375 3 n LEU . 375 C 375 
C 376 3 n LYS . 376 C 376 
C 377 3 n GLU . 377 C 377 
C 378 3 n ARG . 378 C 378 
C 379 3 n SER . 379 C 379 
C 380 3 n SER . 380 C 380 
C 381 3 n LYS . 381 C 381 
C 382 3 n SER . 382 C 382 
C 383 3 n LEU . 383 C 383 
C 384 3 n LEU . 384 C 384 
C 385 3 n ALA . 385 C 385 
C 386 3 n ASN . 386 C 386 
C 387 3 n VAL . 387 C 387 
C 388 3 n LEU . 388 C 388 
C 389 3 n ASP . 389 C 389 
C 390 3 n ILE . 390 C 390 
C 391 3 n ASP . 391 C 391 
C 392 3 n ASP . 392 C 392 
C 393 3 n ASP . 393 C 393 
C 394 3 n PHE . 394 C 394 
C 395 3 n ARG . 395 C 395 
C 396 3 n HIS . 396 C 396 
C 397 3 n THR . 397 C 397 
C 398 3 n ILE . 398 C 398 
C 399 3 n SER . 399 C 399 
C 400 3 n GLY . 400 C 400 
C 401 3 n SER . 401 C 401 
C 402 3 n GLN . 402 C 402 
C 403 3 n THR . 403 C 403 
C 404 3 n ALA . 404 C 404 
C 405 3 n ILE . 405 C 405 
C 406 3 n GLY . 406 C 406 
C 407 3 n SER . 407 C 407 
C 408 3 n SER . 408 C 408 
C 409 3 n ALA . 409 C 409 
C 410 3 n SER . 410 C 410 
C 411 3 n PHE . 411 C 411 
C 412 3 n GLY . 412 C 412 
C 413 3 n ARG . 413 C 413 
C 414 3 n PRO . 414 C 414 
C 415 3 n THR . 415 C 415 
C 416 3 n THR . 416 C 416 
C 417 3 n VAL . 417 C 417 
C 418 3 n GLU . 418 C 418 
C 419 3 n GLU . 419 C 419 
C 420 3 n HIS . 420 C 420 
C 421 3 n HIS . 421 C 421 
C 422 3 n THR . 422 C 422 
C 423 3 n ALA . 423 C 423 
C 424 3 n ILE . 424 C 424 
C 425 3 n GLY . 425 C 425 
C 426 3 n CYS . 426 C 426 
C 427 3 n ASN . 427 C 427 
C 428 3 n HIS . 428 C 428 
C 429 3 n LYS . 429 C 429 
C 430 3 n ASP . 430 C 430 
C 431 3 n LEU . 431 C 431 
C 432 3 n HIS . 432 C 432 
C 433 3 n LEU . 433 C 433 
C 434 3 n ILE . 434 C 434 
C 435 3 n LEU . 435 C 435 
C 436 3 n LYS . 436 C 436 
C 437 3 n GLU . 437 C 437 
C 438 3 n LEU . 438 C 438 
C 439 3 n GLN . 439 C 439 
C 440 3 n PHE . 440 C 440 
C 441 3 n ILE . 441 C 441 
C 442 3 n THR . 442 C 442 
C 443 3 n ALA . 443 C 443 
C 444 3 n ARG . 444 C 444 
C 445 3 n MET . 445 C 445 
C 446 3 n ARG . 446 C 446 
C 447 3 n LYS . 447 C 447 
C 448 3 n ALA . 448 C 448 
C 449 3 n ASP . 449 C 449 
C 450 3 n ASP . 450 C 450 
C 451 3 n GLU . 451 C 451 
C 452 3 n ALA . 452 C 452 
C 453 3 n GLU . 453 C 453 
C 454 3 n LEU . 454 C 454 
C 455 3 n ILE . 455 C 455 
C 456 3 n GLY . 456 C 456 
C 457 3 n ASP . 457 C 457 
C 458 3 n TRP . 458 C 458 
C 459 3 n LYS . 459 C 459 
C 460 3 n PHE . 460 C 460 
C 461 3 n ALA . 461 C 461 
C 462 3 n ALA . 462 C 462 
C 463 3 n MET . 463 C 463 
C 464 3 n VAL . 464 C 464 
C 465 3 n VAL . 465 C 465 
C 466 3 n ASP . 466 C 466 
C 467 3 n ARG . 467 C 467 
C 468 3 n PHE . 468 C 468 
C 469 3 n CYS . 469 C 469 
C 470 3 n LEU . 470 C 470 
C 471 3 n ILE . 471 C 471 
C 472 3 n VAL . 472 C 472 
C 473 3 n PHE . 473 C 473 
C 474 3 n THR . 474 C 474 
C 475 3 n LEU . 475 C 475 
C 476 3 n PHE . 476 C 476 
C 477 3 n THR . 477 C 477 
C 478 3 n ILE . 478 C 478 
C 479 3 n ILE . 479 C 479 
C 480 3 n ALA . 480 C 480 
C 481 3 n THR . 481 C 481 
C 482 3 n VAL . 482 C 482 
C 483 3 n THR . 483 C 483 
C 484 3 n VAL . 484 C 484 
C 485 3 n LEU . 485 C 485 
C 486 3 n LEU . 486 C 486 
C 487 3 n SER . 487 C 487 
C 488 3 n ALA . 488 C 488 
C 489 3 n PRO . 489 C 489 
C 490 3 n HIS . 490 C 490 
C 491 3 n ILE . 491 C 491 
C 492 3 n ILE . 492 C 492 
C 493 3 n VAL . 493 C 493 
C 494 3 n GLN . 494 C 494 
D 1   4 n MET . 1   D 1   
D 2   4 n ASP . 2   D 2   
D 3   4 n SER . 3   D 3   
D 4   4 n PRO . 4   D 4   
D 5   4 n LEU . 5   D 5   
D 6   4 n PRO . 6   D 6   
D 7   4 n ALA . 7   D 7   
D 8   4 n SER . 8   D 8   
D 9   4 n LEU . 9   D 9   
D 10  4 n SER . 10  D 10  
D 11  4 n LEU . 11  D 11  
D 12  4 n PHE . 12  D 12  
D 13  4 n VAL . 13  D 13  
D 14  4 n LEU . 14  D 14  
D 15  4 n LEU . 15  D 15  
D 16  4 n ILE . 16  D 16  
D 17  4 n PHE . 17  D 17  
D 18  4 n LEU . 18  D 18  
D 19  4 n ALA . 19  D 19  
D 20  4 n ILE . 20  D 20  
D 21  4 n ILE . 21  D 21  
D 22  4 n LYS . 22  D 22  
D 23  4 n GLU . 23  D 23  
D 24  4 n SER . 24  D 24  
D 25  4 n CYS . 25  D 25  
D 26  4 n GLN . 26  D 26  
D 27  4 n GLY . 27  D 27  
D 28  4 n PRO . 28  D 28  
D 29  4 n HIS . 29  D 29  
D 30  4 n GLU . 30  D 30  
D 31  4 n LYS . 31  D 31  
D 32  4 n ARG . 32  D 32  
D 33  4 n LEU . 33  D 33  
D 34  4 n LEU . 34  D 34  
D 35  4 n ASN . 35  D 35  
D 36  4 n HIS . 36  D 36  
D 37  4 n LEU . 37  D 37  
D 38  4 n LEU . 38  D 38  
D 39  4 n SER . 39  D 39  
D 40  4 n THR . 40  D 40  
D 41  4 n TYR . 41  D 41  
D 42  4 n ASN . 42  D 42  
D 43  4 n THR . 43  D 43  
D 44  4 n LEU . 44  D 44  
D 45  4 n GLU . 45  D 45  
D 46  4 n ARG . 46  D 46  
D 47  4 n PRO . 47  D 47  
D 48  4 n VAL . 48  D 48  
D 49  4 n ALA . 49  D 49  
D 50  4 n ASN . 50  D 50  
D 51  4 n GLU . 51  D 51  
D 52  4 n SER . 52  D 52  
D 53  4 n GLU . 53  D 53  
D 54  4 n PRO . 54  D 54  
D 55  4 n LEU . 55  D 55  
D 56  4 n GLU . 56  D 56  
D 57  4 n VAL . 57  D 57  
D 58  4 n LYS . 58  D 58  
D 59  4 n PHE . 59  D 59  
D 60  4 n GLY . 60  D 60  
D 61  4 n LEU . 61  D 61  
D 62  4 n THR . 62  D 62  
D 63  4 n LEU . 63  D 63  
D 64  4 n GLN . 64  D 64  
D 65  4 n GLN . 65  D 65  
D 66  4 n ILE . 66  D 66  
D 67  4 n ILE . 67  D 67  
D 68  4 n ASP . 68  D 68  
D 69  4 n VAL . 69  D 69  
D 70  4 n ASP . 70  D 70  
D 71  4 n GLU . 71  D 71  
D 72  4 n LYS . 72  D 72  
D 73  4 n ASN . 73  D 73  
D 74  4 n GLN . 74  D 74  
D 75  4 n ILE . 75  D 75  
D 76  4 n LEU . 76  D 76  
D 77  4 n THR . 77  D 77  
D 78  4 n THR . 78  D 78  
D 79  4 n ASN . 79  D 79  
D 80  4 n ALA . 80  D 80  
D 81  4 n TRP . 81  D 81  
D 82  4 n LEU . 82  D 82  
D 83  4 n ASN . 83  D 83  
D 84  4 n LEU . 84  D 84  
D 85  4 n GLU . 85  D 85  
D 86  4 n TRP . 86  D 86  
D 87  4 n ASN . 87  D 87  
D 88  4 n ASP . 88  D 88  
D 89  4 n TYR . 89  D 89  
D 90  4 n ASN . 90  D 90  
D 91  4 n LEU . 91  D 91  
D 92  4 n ARG . 92  D 92  
D 93  4 n TRP . 93  D 93  
D 94  4 n ASN . 94  D 94  
D 95  4 n GLU . 95  D 95  
D 96  4 n THR . 96  D 96  
D 97  4 n GLU . 97  D 97  
D 98  4 n TYR . 98  D 98  
D 99  4 n GLY . 99  D 99  
D 100 4 n GLY . 100 D 100 
D 101 4 n VAL . 101 D 101 
D 102 4 n LYS . 102 D 102 
D 103 4 n ASP . 103 D 103 
D 104 4 n LEU . 104 D 104 
D 105 4 n ARG . 105 D 105 
D 106 4 n ILE . 106 D 106 
D 107 4 n THR . 107 D 107 
D 108 4 n PRO . 108 D 108 
D 109 4 n ASN . 109 D 109 
D 110 4 n LYS . 110 D 110 
D 111 4 n LEU . 111 D 111 
D 112 4 n TRP . 112 D 112 
D 113 4 n LYS . 113 D 113 
D 114 4 n PRO . 114 D 114 
D 115 4 n ASP . 115 D 115 
D 116 4 n VAL . 116 D 116 
D 117 4 n LEU . 117 D 117 
D 118 4 n MET . 118 D 118 
D 119 4 n TYR . 119 D 119 
D 120 4 n ASN . 120 D 120 
D 121 4 n SER . 121 D 121 
D 122 4 n ALA . 122 D 122 
D 123 4 n ASP . 123 D 123 
D 124 4 n GLU . 124 D 124 
D 125 4 n GLY . 125 D 125 
D 126 4 n PHE . 126 D 126 
D 127 4 n ASP . 127 D 127 
D 128 4 n GLY . 128 D 128 
D 129 4 n THR . 129 D 129 
D 130 4 n TYR . 130 D 130 
D 131 4 n HIS . 131 D 131 
D 132 4 n THR . 132 D 132 
D 133 4 n ASN . 133 D 133 
D 134 4 n ILE . 134 D 134 
D 135 4 n VAL . 135 D 135 
D 136 4 n VAL . 136 D 136 
D 137 4 n LYS . 137 D 137 
D 138 4 n HIS . 138 D 138 
D 139 4 n ASN . 139 D 139 
D 140 4 n GLY . 140 D 140 
D 141 4 n SER . 141 D 141 
D 142 4 n CYS . 142 D 142 
D 143 4 n LEU . 143 D 143 
D 144 4 n TYR . 144 D 144 
D 145 4 n VAL . 145 D 145 
D 146 4 n PRO . 146 D 146 
D 147 4 n PRO . 147 D 147 
D 148 4 n GLY . 148 D 148 
D 149 4 n ILE . 149 D 149 
D 150 4 n PHE . 150 D 150 
D 151 4 n LYS . 151 D 151 
D 152 4 n SER . 152 D 152 
D 153 4 n THR . 153 D 153 
D 154 4 n CYS . 154 D 154 
D 155 4 n LYS . 155 D 155 
D 156 4 n ILE . 156 D 156 
D 157 4 n ASP . 157 D 157 
D 158 4 n ILE . 158 D 158 
D 159 4 n THR . 159 D 159 
D 160 4 n TRP . 160 D 160 
D 161 4 n PHE . 161 D 161 
D 162 4 n PRO . 162 D 162 
D 163 4 n PHE . 163 D 163 
D 164 4 n ASP . 164 D 164 
D 165 4 n ASP . 165 D 165 
D 166 4 n GLN . 166 D 166 
D 167 4 n HIS . 167 D 167 
D 168 4 n CYS . 168 D 168 
D 169 4 n GLU . 169 D 169 
D 170 4 n MET . 170 D 170 
D 171 4 n LYS . 171 D 171 
D 172 4 n PHE . 172 D 172 
D 173 4 n GLY . 173 D 173 
D 174 4 n SER . 174 D 174 
D 175 4 n TRP . 175 D 175 
D 176 4 n THR . 176 D 176 
D 177 4 n TYR . 177 D 177 
D 178 4 n ASP . 178 D 178 
D 179 4 n GLY . 179 D 179 
D 180 4 n ASN . 180 D 180 
D 181 4 n GLN . 181 D 181 
D 182 4 n LEU . 182 D 182 
D 183 4 n ASP . 183 D 183 
D 184 4 n LEU . 184 D 184 
D 185 4 n VAL . 185 D 185 
D 186 4 n LEU . 186 D 186 
D 187 4 n ASN . 187 D 187 
D 188 4 n SER . 188 D 188 
D 189 4 n GLU . 189 D 189 
D 190 4 n ASP . 190 D 190 
D 191 4 n GLY . 191 D 191 
D 192 4 n GLY . 192 D 192 
D 193 4 n ASP . 193 D 193 
D 194 4 n LEU . 194 D 194 
D 195 4 n SER . 195 D 195 
D 196 4 n ASP . 196 D 196 
D 197 4 n PHE . 197 D 197 
D 198 4 n ILE . 198 D 198 
D 199 4 n THR . 199 D 199 
D 200 4 n ASN . 200 D 200 
D 201 4 n GLY . 201 D 201 
D 202 4 n GLU . 202 D 202 
D 203 4 n TRP . 203 D 203 
D 204 4 n TYR . 204 D 204 
D 205 4 n LEU . 205 D 205 
D 206 4 n LEU . 206 D 206 
D 207 4 n ALA . 207 D 207 
D 208 4 n MET . 208 D 208 
D 209 4 n PRO . 209 D 209 
D 210 4 n GLY . 210 D 210 
D 211 4 n LYS . 211 D 211 
D 212 4 n LYS . 212 D 212 
D 213 4 n ASN . 213 D 213 
D 214 4 n THR . 214 D 214 
D 215 4 n ILE . 215 D 215 
D 216 4 n VAL . 216 D 216 
D 217 4 n TYR . 217 D 217 
D 218 4 n ALA . 218 D 218 
D 219 4 n CYS . 219 D 219 
D 220 4 n CYS . 220 D 220 
D 221 4 n PRO . 221 D 221 
D 222 4 n GLU . 222 D 222 
D 223 4 n PRO . 223 D 223 
D 224 4 n TYR . 224 D 224 
D 225 4 n VAL . 225 D 225 
D 226 4 n ASP . 226 D 226 
D 227 4 n ILE . 227 D 227 
D 228 4 n THR . 228 D 228 
D 229 4 n PHE . 229 D 229 
D 230 4 n THR . 230 D 230 
D 231 4 n ILE . 231 D 231 
D 232 4 n GLN . 232 D 232 
D 233 4 n ILE . 233 D 233 
D 234 4 n ARG . 234 D 234 
D 235 4 n ARG . 235 D 235 
D 236 4 n ARG . 236 D 236 
D 237 4 n THR . 237 D 237 
D 238 4 n LEU . 238 D 238 
D 239 4 n TYR . 239 D 239 
D 240 4 n TYR . 240 D 240 
D 241 4 n PHE . 241 D 241 
D 242 4 n PHE . 242 D 242 
D 243 4 n ASN . 243 D 243 
D 244 4 n LEU . 244 D 244 
D 245 4 n ILE . 245 D 245 
D 246 4 n VAL . 246 D 246 
D 247 4 n PRO . 247 D 247 
D 248 4 n CYS . 248 D 248 
D 249 4 n VAL . 249 D 249 
D 250 4 n LEU . 250 D 250 
D 251 4 n ILE . 251 D 251 
D 252 4 n SER . 252 D 252 
D 253 4 n SER . 253 D 253 
D 254 4 n MET . 254 D 254 
D 255 4 n ALA . 255 D 255 
D 256 4 n LEU . 256 D 256 
D 257 4 n LEU . 257 D 257 
D 258 4 n GLY . 258 D 258 
D 259 4 n PHE . 259 D 259 
D 260 4 n THR . 260 D 260 
D 261 4 n LEU . 261 D 261 
D 262 4 n PRO . 262 D 262 
D 263 4 n PRO . 263 D 263 
D 264 4 n ASP . 264 D 264 
D 265 4 n SER . 265 D 265 
D 266 4 n GLY . 266 D 266 
D 267 4 n GLU . 267 D 267 
D 268 4 n LYS . 268 D 268 
D 269 4 n LEU . 269 D 269 
D 270 4 n THR . 270 D 270 
D 271 4 n LEU . 271 D 271 
D 272 4 n GLY . 272 D 272 
D 273 4 n VAL . 273 D 273 
D 274 4 n THR . 274 D 274 
D 275 4 n ILE . 275 D 275 
D 276 4 n LEU . 276 D 276 
D 277 4 n LEU . 277 D 277 
D 278 4 n SER . 278 D 278 
D 279 4 n LEU . 279 D 279 
D 280 4 n THR . 280 D 280 
D 281 4 n VAL . 281 D 281 
D 282 4 n PHE . 282 D 282 
D 283 4 n LEU . 283 D 283 
D 284 4 n ASN . 284 D 284 
D 285 4 n LEU . 285 D 285 
D 286 4 n VAL . 286 D 286 
D 287 4 n ALA . 287 D 287 
D 288 4 n GLU . 288 D 288 
D 289 4 n THR . 289 D 289 
D 290 4 n LEU . 290 D 290 
D 291 4 n PRO . 291 D 291 
D 292 4 n GLN . 292 D 292 
D 293 4 n VAL . 293 D 293 
D 294 4 n SER . 294 D 294 
D 295 4 n ASP . 295 D 295 
D 296 4 n ALA . 296 D 296 
D 297 4 n ILE . 297 D 297 
D 298 4 n PRO . 298 D 298 
D 299 4 n LEU . 299 D 299 
D 300 4 n LEU . 300 D 300 
D 301 4 n GLY . 301 D 301 
D 302 4 n THR . 302 D 302 
D 303 4 n TYR . 303 D 303 
D 304 4 n PHE . 304 D 304 
D 305 4 n ASN . 305 D 305 
D 306 4 n CYS . 306 D 306 
D 307 4 n ILE . 307 D 307 
D 308 4 n MET . 308 D 308 
D 309 4 n PHE . 309 D 309 
D 310 4 n MET . 310 D 310 
D 311 4 n VAL . 311 D 311 
D 312 4 n ALA . 312 D 312 
D 313 4 n SER . 313 D 313 
D 314 4 n SER . 314 D 314 
D 315 4 n VAL . 315 D 315 
D 316 4 n VAL . 316 D 316 
D 317 4 n LEU . 317 D 317 
D 318 4 n THR . 318 D 318 
D 319 4 n VAL . 319 D 319 
D 320 4 n VAL . 320 D 320 
D 321 4 n VAL . 321 D 321 
D 322 4 n LEU . 322 D 322 
D 323 4 n ASN . 323 D 323 
D 324 4 n TYR . 324 D 324 
D 325 4 n HIS . 325 D 325 
D 326 4 n HIS . 326 D 326 
D 327 4 n ARG . 327 D 327 
D 328 4 n THR . 328 D 328 
D 329 4 n ALA . 329 D 329 
D 330 4 n ASP . 330 D 330 
D 331 4 n ILE . 331 D 331 
D 332 4 n HIS . 332 D 332 
D 333 4 n GLU . 333 D 333 
D 334 4 n MET . 334 D 334 
D 335 4 n PRO . 335 D 335 
D 336 4 n PRO . 336 D 336 
D 337 4 n TRP . 337 D 337 
D 338 4 n ILE . 338 D 338 
D 339 4 n LYS . 339 D 339 
D 340 4 n SER . 340 D 340 
D 341 4 n VAL . 341 D 341 
D 342 4 n PHE . 342 D 342 
D 343 4 n LEU . 343 D 343 
D 344 4 n GLN . 344 D 344 
D 345 4 n TRP . 345 D 345 
D 346 4 n LEU . 346 D 346 
D 347 4 n PRO . 347 D 347 
D 348 4 n TRP . 348 D 348 
D 349 4 n ILE . 349 D 349 
D 350 4 n LEU . 350 D 350 
D 351 4 n ARG . 351 D 351 
D 352 4 n MET . 352 D 352 
D 353 4 n GLY . 353 D 353 
D 354 4 n ARG . 354 D 354 
D 355 4 n PRO . 355 D 355 
D 356 4 n GLY . 356 D 356 
D 357 4 n ARG . 357 D 357 
D 358 4 n LYS . 358 D 358 
D 359 4 n ILE . 359 D 359 
D 360 4 n THR . 360 D 360 
D 361 4 n ARG . 361 D 361 
D 362 4 n LYS . 362 D 362 
D 363 4 n THR . 363 D 363 
D 364 4 n ILE . 364 D 364 
D 365 4 n LEU . 365 D 365 
D 366 4 n LEU . 366 D 366 
D 367 4 n SER . 367 D 367 
D 368 4 n ASN . 368 D 368 
D 369 4 n ARG . 369 D 369 
D 370 4 n MET . 370 D 370 
D 371 4 n LYS . 371 D 371 
D 372 4 n GLU . 372 D 372 
D 373 4 n LEU . 373 D 373 
D 374 4 n GLU . 374 D 374 
D 375 4 n LEU . 375 D 375 
D 376 4 n LYS . 376 D 376 
D 377 4 n GLU . 377 D 377 
D 378 4 n ARG . 378 D 378 
D 379 4 n SER . 379 D 379 
D 380 4 n SER . 380 D 380 
D 381 4 n LYS . 381 D 381 
D 382 4 n SER . 382 D 382 
D 383 4 n LEU . 383 D 383 
D 384 4 n LEU . 384 D 384 
D 385 4 n ALA . 385 D 385 
D 386 4 n ASN . 386 D 386 
D 387 4 n VAL . 387 D 387 
D 388 4 n LEU . 388 D 388 
D 389 4 n ASP . 389 D 389 
D 390 4 n ILE . 390 D 390 
D 391 4 n ASP . 391 D 391 
D 392 4 n ASP . 392 D 392 
D 393 4 n ASP . 393 D 393 
D 394 4 n PHE . 394 D 394 
D 395 4 n ARG . 395 D 395 
D 396 4 n HIS . 396 D 396 
D 397 4 n THR . 397 D 397 
D 398 4 n ILE . 398 D 398 
D 399 4 n SER . 399 D 399 
D 400 4 n GLY . 400 D 400 
D 401 4 n SER . 401 D 401 
D 402 4 n GLN . 402 D 402 
D 403 4 n THR . 403 D 403 
D 404 4 n ALA . 404 D 404 
D 405 4 n ILE . 405 D 405 
D 406 4 n GLY . 406 D 406 
D 407 4 n SER . 407 D 407 
D 408 4 n SER . 408 D 408 
D 409 4 n ALA . 409 D 409 
D 410 4 n SER . 410 D 410 
D 411 4 n PHE . 411 D 411 
D 412 4 n GLY . 412 D 412 
D 413 4 n ARG . 413 D 413 
D 414 4 n PRO . 414 D 414 
D 415 4 n THR . 415 D 415 
D 416 4 n THR . 416 D 416 
D 417 4 n VAL . 417 D 417 
D 418 4 n GLU . 418 D 418 
D 419 4 n GLU . 419 D 419 
D 420 4 n HIS . 420 D 420 
D 421 4 n HIS . 421 D 421 
D 422 4 n THR . 422 D 422 
D 423 4 n ALA . 423 D 423 
D 424 4 n ILE . 424 D 424 
D 425 4 n GLY . 425 D 425 
D 426 4 n CYS . 426 D 426 
D 427 4 n ASN . 427 D 427 
D 428 4 n HIS . 428 D 428 
D 429 4 n LYS . 429 D 429 
D 430 4 n ASP . 430 D 430 
D 431 4 n LEU . 431 D 431 
D 432 4 n HIS . 432 D 432 
D 433 4 n LEU . 433 D 433 
D 434 4 n ILE . 434 D 434 
D 435 4 n LEU . 435 D 435 
D 436 4 n LYS . 436 D 436 
D 437 4 n GLU . 437 D 437 
D 438 4 n LEU . 438 D 438 
D 439 4 n GLN . 439 D 439 
D 440 4 n PHE . 440 D 440 
D 441 4 n ILE . 441 D 441 
D 442 4 n THR . 442 D 442 
D 443 4 n ALA . 443 D 443 
D 444 4 n ARG . 444 D 444 
D 445 4 n MET . 445 D 445 
D 446 4 n ARG . 446 D 446 
D 447 4 n LYS . 447 D 447 
D 448 4 n ALA . 448 D 448 
D 449 4 n ASP . 449 D 449 
D 450 4 n ASP . 450 D 450 
D 451 4 n GLU . 451 D 451 
D 452 4 n ALA . 452 D 452 
D 453 4 n GLU . 453 D 453 
D 454 4 n LEU . 454 D 454 
D 455 4 n ILE . 455 D 455 
D 456 4 n GLY . 456 D 456 
D 457 4 n ASP . 457 D 457 
D 458 4 n TRP . 458 D 458 
D 459 4 n LYS . 459 D 459 
D 460 4 n PHE . 460 D 460 
D 461 4 n ALA . 461 D 461 
D 462 4 n ALA . 462 D 462 
D 463 4 n MET . 463 D 463 
D 464 4 n VAL . 464 D 464 
D 465 4 n VAL . 465 D 465 
D 466 4 n ASP . 466 D 466 
D 467 4 n ARG . 467 D 467 
D 468 4 n PHE . 468 D 468 
D 469 4 n CYS . 469 D 469 
D 470 4 n LEU . 470 D 470 
D 471 4 n ILE . 471 D 471 
D 472 4 n VAL . 472 D 472 
D 473 4 n PHE . 473 D 473 
D 474 4 n THR . 474 D 474 
D 475 4 n LEU . 475 D 475 
D 476 4 n PHE . 476 D 476 
D 477 4 n THR . 477 D 477 
D 478 4 n ILE . 478 D 478 
D 479 4 n ILE . 479 D 479 
D 480 4 n ALA . 480 D 480 
D 481 4 n THR . 481 D 481 
D 482 4 n VAL . 482 D 482 
D 483 4 n THR . 483 D 483 
D 484 4 n VAL . 484 D 484 
D 485 4 n LEU . 485 D 485 
D 486 4 n LEU . 486 D 486 
D 487 4 n SER . 487 D 487 
D 488 4 n ALA . 488 D 488 
D 489 4 n PRO . 489 D 489 
D 490 4 n HIS . 490 D 490 
D 491 4 n ILE . 491 D 491 
D 492 4 n ILE . 492 D 492 
D 493 4 n VAL . 493 D 493 
D 494 4 n GLN . 494 D 494 
E 1   5 n MET . 1   E 1   
E 2   5 n ASP . 2   E 2   
E 3   5 n SER . 3   E 3   
E 4   5 n PRO . 4   E 4   
E 5   5 n LEU . 5   E 5   
E 6   5 n PRO . 6   E 6   
E 7   5 n ALA . 7   E 7   
E 8   5 n SER . 8   E 8   
E 9   5 n LEU . 9   E 9   
E 10  5 n SER . 10  E 10  
E 11  5 n LEU . 11  E 11  
E 12  5 n PHE . 12  E 12  
E 13  5 n VAL . 13  E 13  
E 14  5 n LEU . 14  E 14  
E 15  5 n LEU . 15  E 15  
E 16  5 n ILE . 16  E 16  
E 17  5 n PHE . 17  E 17  
E 18  5 n LEU . 18  E 18  
E 19  5 n ALA . 19  E 19  
E 20  5 n ILE . 20  E 20  
E 21  5 n ILE . 21  E 21  
E 22  5 n LYS . 22  E 22  
E 23  5 n GLU . 23  E 23  
E 24  5 n SER . 24  E 24  
E 25  5 n CYS . 25  E 25  
E 26  5 n GLN . 26  E 26  
E 27  5 n GLY . 27  E 27  
E 28  5 n PRO . 28  E 28  
E 29  5 n HIS . 29  E 29  
E 30  5 n GLU . 30  E 30  
E 31  5 n LYS . 31  E 31  
E 32  5 n ARG . 32  E 32  
E 33  5 n LEU . 33  E 33  
E 34  5 n LEU . 34  E 34  
E 35  5 n ASN . 35  E 35  
E 36  5 n HIS . 36  E 36  
E 37  5 n LEU . 37  E 37  
E 38  5 n LEU . 38  E 38  
E 39  5 n SER . 39  E 39  
E 40  5 n THR . 40  E 40  
E 41  5 n TYR . 41  E 41  
E 42  5 n ASN . 42  E 42  
E 43  5 n THR . 43  E 43  
E 44  5 n LEU . 44  E 44  
E 45  5 n GLU . 45  E 45  
E 46  5 n ARG . 46  E 46  
E 47  5 n PRO . 47  E 47  
E 48  5 n VAL . 48  E 48  
E 49  5 n ALA . 49  E 49  
E 50  5 n ASN . 50  E 50  
E 51  5 n GLU . 51  E 51  
E 52  5 n SER . 52  E 52  
E 53  5 n GLU . 53  E 53  
E 54  5 n PRO . 54  E 54  
E 55  5 n LEU . 55  E 55  
E 56  5 n GLU . 56  E 56  
E 57  5 n VAL . 57  E 57  
E 58  5 n LYS . 58  E 58  
E 59  5 n PHE . 59  E 59  
E 60  5 n GLY . 60  E 60  
E 61  5 n LEU . 61  E 61  
E 62  5 n THR . 62  E 62  
E 63  5 n LEU . 63  E 63  
E 64  5 n GLN . 64  E 64  
E 65  5 n GLN . 65  E 65  
E 66  5 n ILE . 66  E 66  
E 67  5 n ILE . 67  E 67  
E 68  5 n ASP . 68  E 68  
E 69  5 n VAL . 69  E 69  
E 70  5 n ASP . 70  E 70  
E 71  5 n GLU . 71  E 71  
E 72  5 n LYS . 72  E 72  
E 73  5 n ASN . 73  E 73  
E 74  5 n GLN . 74  E 74  
E 75  5 n ILE . 75  E 75  
E 76  5 n LEU . 76  E 76  
E 77  5 n THR . 77  E 77  
E 78  5 n THR . 78  E 78  
E 79  5 n ASN . 79  E 79  
E 80  5 n ALA . 80  E 80  
E 81  5 n TRP . 81  E 81  
E 82  5 n LEU . 82  E 82  
E 83  5 n ASN . 83  E 83  
E 84  5 n LEU . 84  E 84  
E 85  5 n GLU . 85  E 85  
E 86  5 n TRP . 86  E 86  
E 87  5 n ASN . 87  E 87  
E 88  5 n ASP . 88  E 88  
E 89  5 n TYR . 89  E 89  
E 90  5 n ASN . 90  E 90  
E 91  5 n LEU . 91  E 91  
E 92  5 n ARG . 92  E 92  
E 93  5 n TRP . 93  E 93  
E 94  5 n ASN . 94  E 94  
E 95  5 n GLU . 95  E 95  
E 96  5 n THR . 96  E 96  
E 97  5 n GLU . 97  E 97  
E 98  5 n TYR . 98  E 98  
E 99  5 n GLY . 99  E 99  
E 100 5 n GLY . 100 E 100 
E 101 5 n VAL . 101 E 101 
E 102 5 n LYS . 102 E 102 
E 103 5 n ASP . 103 E 103 
E 104 5 n LEU . 104 E 104 
E 105 5 n ARG . 105 E 105 
E 106 5 n ILE . 106 E 106 
E 107 5 n THR . 107 E 107 
E 108 5 n PRO . 108 E 108 
E 109 5 n ASN . 109 E 109 
E 110 5 n LYS . 110 E 110 
E 111 5 n LEU . 111 E 111 
E 112 5 n TRP . 112 E 112 
E 113 5 n LYS . 113 E 113 
E 114 5 n PRO . 114 E 114 
E 115 5 n ASP . 115 E 115 
E 116 5 n VAL . 116 E 116 
E 117 5 n LEU . 117 E 117 
E 118 5 n MET . 118 E 118 
E 119 5 n TYR . 119 E 119 
E 120 5 n ASN . 120 E 120 
E 121 5 n SER . 121 E 121 
E 122 5 n ALA . 122 E 122 
E 123 5 n ASP . 123 E 123 
E 124 5 n GLU . 124 E 124 
E 125 5 n GLY . 125 E 125 
E 126 5 n PHE . 126 E 126 
E 127 5 n ASP . 127 E 127 
E 128 5 n GLY . 128 E 128 
E 129 5 n THR . 129 E 129 
E 130 5 n TYR . 130 E 130 
E 131 5 n HIS . 131 E 131 
E 132 5 n THR . 132 E 132 
E 133 5 n ASN . 133 E 133 
E 134 5 n ILE . 134 E 134 
E 135 5 n VAL . 135 E 135 
E 136 5 n VAL . 136 E 136 
E 137 5 n LYS . 137 E 137 
E 138 5 n HIS . 138 E 138 
E 139 5 n ASN . 139 E 139 
E 140 5 n GLY . 140 E 140 
E 141 5 n SER . 141 E 141 
E 142 5 n CYS . 142 E 142 
E 143 5 n LEU . 143 E 143 
E 144 5 n TYR . 144 E 144 
E 145 5 n VAL . 145 E 145 
E 146 5 n PRO . 146 E 146 
E 147 5 n PRO . 147 E 147 
E 148 5 n GLY . 148 E 148 
E 149 5 n ILE . 149 E 149 
E 150 5 n PHE . 150 E 150 
E 151 5 n LYS . 151 E 151 
E 152 5 n SER . 152 E 152 
E 153 5 n THR . 153 E 153 
E 154 5 n CYS . 154 E 154 
E 155 5 n LYS . 155 E 155 
E 156 5 n ILE . 156 E 156 
E 157 5 n ASP . 157 E 157 
E 158 5 n ILE . 158 E 158 
E 159 5 n THR . 159 E 159 
E 160 5 n TRP . 160 E 160 
E 161 5 n PHE . 161 E 161 
E 162 5 n PRO . 162 E 162 
E 163 5 n PHE . 163 E 163 
E 164 5 n ASP . 164 E 164 
E 165 5 n ASP . 165 E 165 
E 166 5 n GLN . 166 E 166 
E 167 5 n HIS . 167 E 167 
E 168 5 n CYS . 168 E 168 
E 169 5 n GLU . 169 E 169 
E 170 5 n MET . 170 E 170 
E 171 5 n LYS . 171 E 171 
E 172 5 n PHE . 172 E 172 
E 173 5 n GLY . 173 E 173 
E 174 5 n SER . 174 E 174 
E 175 5 n TRP . 175 E 175 
E 176 5 n THR . 176 E 176 
E 177 5 n TYR . 177 E 177 
E 178 5 n ASP . 178 E 178 
E 179 5 n GLY . 179 E 179 
E 180 5 n ASN . 180 E 180 
E 181 5 n GLN . 181 E 181 
E 182 5 n LEU . 182 E 182 
E 183 5 n ASP . 183 E 183 
E 184 5 n LEU . 184 E 184 
E 185 5 n VAL . 185 E 185 
E 186 5 n LEU . 186 E 186 
E 187 5 n ASN . 187 E 187 
E 188 5 n SER . 188 E 188 
E 189 5 n GLU . 189 E 189 
E 190 5 n ASP . 190 E 190 
E 191 5 n GLY . 191 E 191 
E 192 5 n GLY . 192 E 192 
E 193 5 n ASP . 193 E 193 
E 194 5 n LEU . 194 E 194 
E 195 5 n SER . 195 E 195 
E 196 5 n ASP . 196 E 196 
E 197 5 n PHE . 197 E 197 
E 198 5 n ILE . 198 E 198 
E 199 5 n THR . 199 E 199 
E 200 5 n ASN . 200 E 200 
E 201 5 n GLY . 201 E 201 
E 202 5 n GLU . 202 E 202 
E 203 5 n TRP . 203 E 203 
E 204 5 n TYR . 204 E 204 
E 205 5 n LEU . 205 E 205 
E 206 5 n LEU . 206 E 206 
E 207 5 n ALA . 207 E 207 
E 208 5 n MET . 208 E 208 
E 209 5 n PRO . 209 E 209 
E 210 5 n GLY . 210 E 210 
E 211 5 n LYS . 211 E 211 
E 212 5 n LYS . 212 E 212 
E 213 5 n ASN . 213 E 213 
E 214 5 n THR . 214 E 214 
E 215 5 n ILE . 215 E 215 
E 216 5 n VAL . 216 E 216 
E 217 5 n TYR . 217 E 217 
E 218 5 n ALA . 218 E 218 
E 219 5 n CYS . 219 E 219 
E 220 5 n CYS . 220 E 220 
E 221 5 n PRO . 221 E 221 
E 222 5 n GLU . 222 E 222 
E 223 5 n PRO . 223 E 223 
E 224 5 n TYR . 224 E 224 
E 225 5 n VAL . 225 E 225 
E 226 5 n ASP . 226 E 226 
E 227 5 n ILE . 227 E 227 
E 228 5 n THR . 228 E 228 
E 229 5 n PHE . 229 E 229 
E 230 5 n THR . 230 E 230 
E 231 5 n ILE . 231 E 231 
E 232 5 n GLN . 232 E 232 
E 233 5 n ILE . 233 E 233 
E 234 5 n ARG . 234 E 234 
E 235 5 n ARG . 235 E 235 
E 236 5 n ARG . 236 E 236 
E 237 5 n THR . 237 E 237 
E 238 5 n LEU . 238 E 238 
E 239 5 n TYR . 239 E 239 
E 240 5 n TYR . 240 E 240 
E 241 5 n PHE . 241 E 241 
E 242 5 n PHE . 242 E 242 
E 243 5 n ASN . 243 E 243 
E 244 5 n LEU . 244 E 244 
E 245 5 n ILE . 245 E 245 
E 246 5 n VAL . 246 E 246 
E 247 5 n PRO . 247 E 247 
E 248 5 n CYS . 248 E 248 
E 249 5 n VAL . 249 E 249 
E 250 5 n LEU . 250 E 250 
E 251 5 n ILE . 251 E 251 
E 252 5 n SER . 252 E 252 
E 253 5 n SER . 253 E 253 
E 254 5 n MET . 254 E 254 
E 255 5 n ALA . 255 E 255 
E 256 5 n LEU . 256 E 256 
E 257 5 n LEU . 257 E 257 
E 258 5 n GLY . 258 E 258 
E 259 5 n PHE . 259 E 259 
E 260 5 n THR . 260 E 260 
E 261 5 n LEU . 261 E 261 
E 262 5 n PRO . 262 E 262 
E 263 5 n PRO . 263 E 263 
E 264 5 n ASP . 264 E 264 
E 265 5 n SER . 265 E 265 
E 266 5 n GLY . 266 E 266 
E 267 5 n GLU . 267 E 267 
E 268 5 n LYS . 268 E 268 
E 269 5 n LEU . 269 E 269 
E 270 5 n THR . 270 E 270 
E 271 5 n LEU . 271 E 271 
E 272 5 n GLY . 272 E 272 
E 273 5 n VAL . 273 E 273 
E 274 5 n THR . 274 E 274 
E 275 5 n ILE . 275 E 275 
E 276 5 n LEU . 276 E 276 
E 277 5 n LEU . 277 E 277 
E 278 5 n SER . 278 E 278 
E 279 5 n LEU . 279 E 279 
E 280 5 n THR . 280 E 280 
E 281 5 n VAL . 281 E 281 
E 282 5 n PHE . 282 E 282 
E 283 5 n LEU . 283 E 283 
E 284 5 n ASN . 284 E 284 
E 285 5 n LEU . 285 E 285 
E 286 5 n VAL . 286 E 286 
E 287 5 n ALA . 287 E 287 
E 288 5 n GLU . 288 E 288 
E 289 5 n THR . 289 E 289 
E 290 5 n LEU . 290 E 290 
E 291 5 n PRO . 291 E 291 
E 292 5 n GLN . 292 E 292 
E 293 5 n VAL . 293 E 293 
E 294 5 n SER . 294 E 294 
E 295 5 n ASP . 295 E 295 
E 296 5 n ALA . 296 E 296 
E 297 5 n ILE . 297 E 297 
E 298 5 n PRO . 298 E 298 
E 299 5 n LEU . 299 E 299 
E 300 5 n LEU . 300 E 300 
E 301 5 n GLY . 301 E 301 
E 302 5 n THR . 302 E 302 
E 303 5 n TYR . 303 E 303 
E 304 5 n PHE . 304 E 304 
E 305 5 n ASN . 305 E 305 
E 306 5 n CYS . 306 E 306 
E 307 5 n ILE . 307 E 307 
E 308 5 n MET . 308 E 308 
E 309 5 n PHE . 309 E 309 
E 310 5 n MET . 310 E 310 
E 311 5 n VAL . 311 E 311 
E 312 5 n ALA . 312 E 312 
E 313 5 n SER . 313 E 313 
E 314 5 n SER . 314 E 314 
E 315 5 n VAL . 315 E 315 
E 316 5 n VAL . 316 E 316 
E 317 5 n LEU . 317 E 317 
E 318 5 n THR . 318 E 318 
E 319 5 n VAL . 319 E 319 
E 320 5 n VAL . 320 E 320 
E 321 5 n VAL . 321 E 321 
E 322 5 n LEU . 322 E 322 
E 323 5 n ASN . 323 E 323 
E 324 5 n TYR . 324 E 324 
E 325 5 n HIS . 325 E 325 
E 326 5 n HIS . 326 E 326 
E 327 5 n ARG . 327 E 327 
E 328 5 n THR . 328 E 328 
E 329 5 n ALA . 329 E 329 
E 330 5 n ASP . 330 E 330 
E 331 5 n ILE . 331 E 331 
E 332 5 n HIS . 332 E 332 
E 333 5 n GLU . 333 E 333 
E 334 5 n MET . 334 E 334 
E 335 5 n PRO . 335 E 335 
E 336 5 n PRO . 336 E 336 
E 337 5 n TRP . 337 E 337 
E 338 5 n ILE . 338 E 338 
E 339 5 n LYS . 339 E 339 
E 340 5 n SER . 340 E 340 
E 341 5 n VAL . 341 E 341 
E 342 5 n PHE . 342 E 342 
E 343 5 n LEU . 343 E 343 
E 344 5 n GLN . 344 E 344 
E 345 5 n TRP . 345 E 345 
E 346 5 n LEU . 346 E 346 
E 347 5 n PRO . 347 E 347 
E 348 5 n TRP . 348 E 348 
E 349 5 n ILE . 349 E 349 
E 350 5 n LEU . 350 E 350 
E 351 5 n ARG . 351 E 351 
E 352 5 n MET . 352 E 352 
E 353 5 n GLY . 353 E 353 
E 354 5 n ARG . 354 E 354 
E 355 5 n PRO . 355 E 355 
E 356 5 n GLY . 356 E 356 
E 357 5 n ARG . 357 E 357 
E 358 5 n LYS . 358 E 358 
E 359 5 n ILE . 359 E 359 
E 360 5 n THR . 360 E 360 
E 361 5 n ARG . 361 E 361 
E 362 5 n LYS . 362 E 362 
E 363 5 n THR . 363 E 363 
E 364 5 n ILE . 364 E 364 
E 365 5 n LEU . 365 E 365 
E 366 5 n LEU . 366 E 366 
E 367 5 n SER . 367 E 367 
E 368 5 n ASN . 368 E 368 
E 369 5 n ARG . 369 E 369 
E 370 5 n MET . 370 E 370 
E 371 5 n LYS . 371 E 371 
E 372 5 n GLU . 372 E 372 
E 373 5 n LEU . 373 E 373 
E 374 5 n GLU . 374 E 374 
E 375 5 n LEU . 375 E 375 
E 376 5 n LYS . 376 E 376 
E 377 5 n GLU . 377 E 377 
E 378 5 n ARG . 378 E 378 
E 379 5 n SER . 379 E 379 
E 380 5 n SER . 380 E 380 
E 381 5 n LYS . 381 E 381 
E 382 5 n SER . 382 E 382 
E 383 5 n LEU . 383 E 383 
E 384 5 n LEU . 384 E 384 
E 385 5 n ALA . 385 E 385 
E 386 5 n ASN . 386 E 386 
E 387 5 n VAL . 387 E 387 
E 388 5 n LEU . 388 E 388 
E 389 5 n ASP . 389 E 389 
E 390 5 n ILE . 390 E 390 
E 391 5 n ASP . 391 E 391 
E 392 5 n ASP . 392 E 392 
E 393 5 n ASP . 393 E 393 
E 394 5 n PHE . 394 E 394 
E 395 5 n ARG . 395 E 395 
E 396 5 n HIS . 396 E 396 
E 397 5 n THR . 397 E 397 
E 398 5 n ILE . 398 E 398 
E 399 5 n SER . 399 E 399 
E 400 5 n GLY . 400 E 400 
E 401 5 n SER . 401 E 401 
E 402 5 n GLN . 402 E 402 
E 403 5 n THR . 403 E 403 
E 404 5 n ALA . 404 E 404 
E 405 5 n ILE . 405 E 405 
E 406 5 n GLY . 406 E 406 
E 407 5 n SER . 407 E 407 
E 408 5 n SER . 408 E 408 
E 409 5 n ALA . 409 E 409 
E 410 5 n SER . 410 E 410 
E 411 5 n PHE . 411 E 411 
E 412 5 n GLY . 412 E 412 
E 413 5 n ARG . 413 E 413 
E 414 5 n PRO . 414 E 414 
E 415 5 n THR . 415 E 415 
E 416 5 n THR . 416 E 416 
E 417 5 n VAL . 417 E 417 
E 418 5 n GLU . 418 E 418 
E 419 5 n GLU . 419 E 419 
E 420 5 n HIS . 420 E 420 
E 421 5 n HIS . 421 E 421 
E 422 5 n THR . 422 E 422 
E 423 5 n ALA . 423 E 423 
E 424 5 n ILE . 424 E 424 
E 425 5 n GLY . 425 E 425 
E 426 5 n CYS . 426 E 426 
E 427 5 n ASN . 427 E 427 
E 428 5 n HIS . 428 E 428 
E 429 5 n LYS . 429 E 429 
E 430 5 n ASP . 430 E 430 
E 431 5 n LEU . 431 E 431 
E 432 5 n HIS . 432 E 432 
E 433 5 n LEU . 433 E 433 
E 434 5 n ILE . 434 E 434 
E 435 5 n LEU . 435 E 435 
E 436 5 n LYS . 436 E 436 
E 437 5 n GLU . 437 E 437 
E 438 5 n LEU . 438 E 438 
E 439 5 n GLN . 439 E 439 
E 440 5 n PHE . 440 E 440 
E 441 5 n ILE . 441 E 441 
E 442 5 n THR . 442 E 442 
E 443 5 n ALA . 443 E 443 
E 444 5 n ARG . 444 E 444 
E 445 5 n MET . 445 E 445 
E 446 5 n ARG . 446 E 446 
E 447 5 n LYS . 447 E 447 
E 448 5 n ALA . 448 E 448 
E 449 5 n ASP . 449 E 449 
E 450 5 n ASP . 450 E 450 
E 451 5 n GLU . 451 E 451 
E 452 5 n ALA . 452 E 452 
E 453 5 n GLU . 453 E 453 
E 454 5 n LEU . 454 E 454 
E 455 5 n ILE . 455 E 455 
E 456 5 n GLY . 456 E 456 
E 457 5 n ASP . 457 E 457 
E 458 5 n TRP . 458 E 458 
E 459 5 n LYS . 459 E 459 
E 460 5 n PHE . 460 E 460 
E 461 5 n ALA . 461 E 461 
E 462 5 n ALA . 462 E 462 
E 463 5 n MET . 463 E 463 
E 464 5 n VAL . 464 E 464 
E 465 5 n VAL . 465 E 465 
E 466 5 n ASP . 466 E 466 
E 467 5 n ARG . 467 E 467 
E 468 5 n PHE . 468 E 468 
E 469 5 n CYS . 469 E 469 
E 470 5 n LEU . 470 E 470 
E 471 5 n ILE . 471 E 471 
E 472 5 n VAL . 472 E 472 
E 473 5 n PHE . 473 E 473 
E 474 5 n THR . 474 E 474 
E 475 5 n LEU . 475 E 475 
E 476 5 n PHE . 476 E 476 
E 477 5 n THR . 477 E 477 
E 478 5 n ILE . 478 E 478 
E 479 5 n ILE . 479 E 479 
E 480 5 n ALA . 480 E 480 
E 481 5 n THR . 481 E 481 
E 482 5 n VAL . 482 E 482 
E 483 5 n THR . 483 E 483 
E 484 5 n VAL . 484 E 484 
E 485 5 n LEU . 485 E 485 
E 486 5 n LEU . 486 E 486 
E 487 5 n SER . 487 E 487 
E 488 5 n ALA . 488 E 488 
E 489 5 n PRO . 489 E 489 
E 490 5 n HIS . 490 E 490 
E 491 5 n ILE . 491 E 491 
E 492 5 n ILE . 492 E 492 
E 493 5 n VAL . 493 E 493 
E 494 5 n GLN . 494 E 494 
#
_software.classification other
_software.date           ?
_software.description    "Structure prediction"
_software.name           AlphaFold
_software.pdbx_ordinal   1
_software.type           package
_software.version        "AlphaFold-beta-20231127 (52ceabbc-a146-4d20-8f14-848cbf63912f @ 2026-02-02 01:12:54)"
#
loop_
_struct_asym.entity_id
_struct_asym.id
1 A 
2 B 
3 C 
4 D 
5 E 
#
loop_
_atom_site.group_PDB
_atom_site.id
_atom_site.type_symbol
_atom_site.label_atom_id
_atom_site.label_alt_id
_atom_site.label_comp_id
_atom_site.label_asym_id
_atom_site.label_entity_id
_atom_site.label_seq_id
_atom_site.pdbx_PDB_ins_code
_atom_site.Cartn_x
_atom_site.Cartn_y
_atom_site.Cartn_z
_atom_site.occupancy
_atom_site.B_iso_or_equiv
_atom_site.auth_seq_id
_atom_site.auth_asym_id
_atom_site.pdbx_PDB_model_num
ATOM 1     N N   . MET A 1 1   ? 25.046  -104.937 29.633  1.00 24.88 1   A 1 
ATOM 2     C CA  . MET A 1 1   ? 24.794  -104.414 28.279  1.00 28.37 1   A 1 
ATOM 3     C C   . MET A 1 1   ? 25.520  -103.078 28.191  1.00 28.34 1   A 1 
ATOM 4     O O   . MET A 1 1   ? 25.002  -102.085 28.654  1.00 26.69 1   A 1 
ATOM 5     C CB  . MET A 1 1   ? 23.293  -104.245 28.019  1.00 27.63 1   A 1 
ATOM 6     C CG  . MET A 1 1   ? 22.613  -105.574 27.664  1.00 27.39 1   A 1 
ATOM 7     S SD  . MET A 1 1   ? 20.813  -105.424 27.517  1.00 26.67 1   A 1 
ATOM 8     C CE  . MET A 1 1   ? 20.406  -107.027 26.792  1.00 24.50 1   A 1 
ATOM 9     N N   . ASP A 1 2   ? 26.755  -103.134 27.736  1.00 31.60 2   A 1 
ATOM 10    C CA  . ASP A 1 2   ? 27.686  -102.000 27.797  1.00 34.11 2   A 1 
ATOM 11    C C   . ASP A 1 2   ? 27.352  -100.989 26.690  1.00 33.06 2   A 1 
ATOM 12    O O   . ASP A 1 2   ? 27.910  -101.027 25.594  1.00 30.85 2   A 1 
ATOM 13    C CB  . ASP A 1 2   ? 29.123  -102.529 27.710  1.00 31.62 2   A 1 
ATOM 14    C CG  . ASP A 1 2   ? 29.472  -103.439 28.890  1.00 28.47 2   A 1 
ATOM 15    O OD1 . ASP A 1 2   ? 29.011  -103.126 30.005  1.00 28.79 2   A 1 
ATOM 16    O OD2 . ASP A 1 2   ? 30.130  -104.466 28.653  1.00 29.89 2   A 1 
ATOM 17    N N   . SER A 1 3   ? 26.389  -100.169 26.931  1.00 30.60 3   A 1 
ATOM 18    C CA  . SER A 1 3   ? 25.931  -99.192  25.944  1.00 34.34 3   A 1 
ATOM 19    C C   . SER A 1 3   ? 26.991  -98.095  25.765  1.00 33.68 3   A 1 
ATOM 20    O O   . SER A 1 3   ? 27.425  -97.506  26.751  1.00 31.54 3   A 1 
ATOM 21    C CB  . SER A 1 3   ? 24.569  -98.611  26.341  1.00 31.85 3   A 1 
ATOM 22    O OG  . SER A 1 3   ? 24.494  -98.307  27.710  1.00 30.40 3   A 1 
ATOM 23    N N   . PRO A 1 4   ? 27.397  -97.775  24.531  1.00 25.98 4   A 1 
ATOM 24    C CA  . PRO A 1 4   ? 28.507  -96.869  24.236  1.00 31.77 4   A 1 
ATOM 25    C C   . PRO A 1 4   ? 28.106  -95.394  24.419  1.00 33.55 4   A 1 
ATOM 26    O O   . PRO A 1 4   ? 28.173  -94.590  23.488  1.00 31.60 4   A 1 
ATOM 27    C CB  . PRO A 1 4   ? 28.936  -97.241  22.811  1.00 28.92 4   A 1 
ATOM 28    C CG  . PRO A 1 4   ? 27.624  -97.647  22.160  1.00 29.77 4   A 1 
ATOM 29    C CD  . PRO A 1 4   ? 26.861  -98.325  23.298  1.00 36.67 4   A 1 
ATOM 30    N N   . LEU A 1 5   ? 27.638  -95.033  25.604  1.00 26.80 5   A 1 
ATOM 31    C CA  . LEU A 1 5   ? 27.145  -93.698  25.952  1.00 32.93 5   A 1 
ATOM 32    C C   . LEU A 1 5   ? 28.184  -92.568  25.825  1.00 32.15 5   A 1 
ATOM 33    O O   . LEU A 1 5   ? 27.799  -91.467  25.436  1.00 30.62 5   A 1 
ATOM 34    C CB  . LEU A 1 5   ? 26.558  -93.751  27.378  1.00 31.73 5   A 1 
ATOM 35    C CG  . LEU A 1 5   ? 25.063  -94.093  27.396  1.00 28.89 5   A 1 
ATOM 36    C CD1 . LEU A 1 5   ? 24.652  -94.664  28.742  1.00 28.72 5   A 1 
ATOM 37    C CD2 . LEU A 1 5   ? 24.220  -92.840  27.120  1.00 33.33 5   A 1 
ATOM 38    N N   . PRO A 1 6   ? 29.500  -92.801  26.142  1.00 28.75 6   A 1 
ATOM 39    C CA  . PRO A 1 6   ? 30.406  -91.643  26.204  1.00 32.88 6   A 1 
ATOM 40    C C   . PRO A 1 6   ? 30.697  -91.023  24.835  1.00 33.50 6   A 1 
ATOM 41    O O   . PRO A 1 6   ? 30.871  -89.814  24.728  1.00 31.61 6   A 1 
ATOM 42    C CB  . PRO A 1 6   ? 31.676  -92.155  26.897  1.00 30.49 6   A 1 
ATOM 43    C CG  . PRO A 1 6   ? 31.678  -93.650  26.607  1.00 30.90 6   A 1 
ATOM 44    C CD  . PRO A 1 6   ? 30.194  -94.000  26.572  1.00 38.34 6   A 1 
ATOM 45    N N   . ALA A 1 7   ? 30.733  -91.839  23.774  1.00 32.69 7   A 1 
ATOM 46    C CA  . ALA A 1 7   ? 31.015  -91.341  22.432  1.00 37.31 7   A 1 
ATOM 47    C C   . ALA A 1 7   ? 29.873  -90.474  21.885  1.00 37.52 7   A 1 
ATOM 48    O O   . ALA A 1 7   ? 30.116  -89.491  21.191  1.00 35.83 7   A 1 
ATOM 49    C CB  . ALA A 1 7   ? 31.300  -92.539  21.518  1.00 35.41 7   A 1 
ATOM 50    N N   . SER A 1 8   ? 28.642  -90.818  22.221  1.00 31.46 8   A 1 
ATOM 51    C CA  . SER A 1 8   ? 27.492  -90.014  21.801  1.00 34.52 8   A 1 
ATOM 52    C C   . SER A 1 8   ? 27.469  -88.645  22.476  1.00 34.01 8   A 1 
ATOM 53    O O   . SER A 1 8   ? 27.167  -87.654  21.819  1.00 34.30 8   A 1 
ATOM 54    C CB  . SER A 1 8   ? 26.177  -90.761  22.052  1.00 33.70 8   A 1 
ATOM 55    O OG  . SER A 1 8   ? 25.966  -91.034  23.419  1.00 32.10 8   A 1 
ATOM 56    N N   . LEU A 1 9   ? 27.849  -88.570  23.756  1.00 31.89 9   A 1 
ATOM 57    C CA  . LEU A 1 9   ? 27.872  -87.305  24.483  1.00 36.87 9   A 1 
ATOM 58    C C   . LEU A 1 9   ? 28.949  -86.358  23.939  1.00 35.03 9   A 1 
ATOM 59    O O   . LEU A 1 9   ? 28.680  -85.178  23.751  1.00 35.46 9   A 1 
ATOM 60    C CB  . LEU A 1 9   ? 28.065  -87.560  25.990  1.00 37.07 9   A 1 
ATOM 61    C CG  . LEU A 1 9   ? 27.262  -86.559  26.841  1.00 34.96 9   A 1 
ATOM 62    C CD1 . LEU A 1 9   ? 25.944  -87.181  27.283  1.00 35.36 9   A 1 
ATOM 63    C CD2 . LEU A 1 9   ? 28.030  -86.131  28.079  1.00 41.93 9   A 1 
ATOM 64    N N   . SER A 1 10  ? 30.156  -86.893  23.646  1.00 32.75 10  A 1 
ATOM 65    C CA  . SER A 1 10  ? 31.198  -86.084  23.011  1.00 34.69 10  A 1 
ATOM 66    C C   . SER A 1 10  ? 30.799  -85.633  21.603  1.00 33.36 10  A 1 
ATOM 67    O O   . SER A 1 10  ? 31.022  -84.478  21.253  1.00 35.10 10  A 1 
ATOM 68    C CB  . SER A 1 10  ? 32.540  -86.824  22.978  1.00 34.66 10  A 1 
ATOM 69    O OG  . SER A 1 10  ? 32.466  -88.063  22.317  1.00 33.26 10  A 1 
ATOM 70    N N   . LEU A 1 11  ? 30.150  -86.508  20.839  1.00 30.22 11  A 1 
ATOM 71    C CA  . LEU A 1 11  ? 29.627  -86.141  19.523  1.00 36.55 11  A 1 
ATOM 72    C C   . LEU A 1 11  ? 28.494  -85.116  19.639  1.00 34.38 11  A 1 
ATOM 73    O O   . LEU A 1 11  ? 28.406  -84.208  18.824  1.00 36.14 11  A 1 
ATOM 74    C CB  . LEU A 1 11  ? 29.152  -87.397  18.779  1.00 37.48 11  A 1 
ATOM 75    C CG  . LEU A 1 11  ? 29.337  -87.267  17.253  1.00 35.41 11  A 1 
ATOM 76    C CD1 . LEU A 1 11  ? 30.620  -87.978  16.818  1.00 34.86 11  A 1 
ATOM 77    C CD2 . LEU A 1 11  ? 28.176  -87.879  16.485  1.00 41.98 11  A 1 
ATOM 78    N N   . PHE A 1 12  ? 27.643  -85.254  20.679  1.00 33.06 12  A 1 
ATOM 79    C CA  . PHE A 1 12  ? 26.565  -84.302  20.941  1.00 37.24 12  A 1 
ATOM 80    C C   . PHE A 1 12  ? 27.109  -82.942  21.389  1.00 34.41 12  A 1 
ATOM 81    O O   . PHE A 1 12  ? 26.648  -81.921  20.902  1.00 35.74 12  A 1 
ATOM 82    C CB  . PHE A 1 12  ? 25.589  -84.889  21.970  1.00 38.16 12  A 1 
ATOM 83    C CG  . PHE A 1 12  ? 24.159  -84.442  21.760  1.00 38.85 12  A 1 
ATOM 84    C CD1 . PHE A 1 12  ? 23.640  -83.329  22.429  1.00 36.42 12  A 1 
ATOM 85    C CD2 . PHE A 1 12  ? 23.336  -85.155  20.868  1.00 40.58 12  A 1 
ATOM 86    C CE1 . PHE A 1 12  ? 22.310  -82.935  22.215  1.00 36.21 12  A 1 
ATOM 87    C CE2 . PHE A 1 12  ? 22.011  -84.766  20.654  1.00 37.47 12  A 1 
ATOM 88    C CZ  . PHE A 1 12  ? 21.494  -83.652  21.330  1.00 41.20 12  A 1 
ATOM 89    N N   . VAL A 1 13  ? 28.144  -82.930  22.249  1.00 37.08 13  A 1 
ATOM 90    C CA  . VAL A 1 13  ? 28.843  -81.690  22.624  1.00 39.00 13  A 1 
ATOM 91    C C   . VAL A 1 13  ? 29.543  -81.085  21.405  1.00 37.39 13  A 1 
ATOM 92    O O   . VAL A 1 13  ? 29.445  -79.883  21.197  1.00 38.46 13  A 1 
ATOM 93    C CB  . VAL A 1 13  ? 29.832  -81.925  23.782  1.00 39.55 13  A 1 
ATOM 94    C CG1 . VAL A 1 13  ? 30.704  -80.698  24.086  1.00 36.66 13  A 1 
ATOM 95    C CG2 . VAL A 1 13  ? 29.070  -82.241  25.075  1.00 42.04 13  A 1 
ATOM 96    N N   . LEU A 1 14  ? 30.180  -81.922  20.568  1.00 33.50 14  A 1 
ATOM 97    C CA  . LEU A 1 14  ? 30.796  -81.438  19.332  1.00 37.74 14  A 1 
ATOM 98    C C   . LEU A 1 14  ? 29.743  -80.916  18.341  1.00 34.96 14  A 1 
ATOM 99    O O   . LEU A 1 14  ? 29.970  -79.905  17.691  1.00 37.57 14  A 1 
ATOM 100   C CB  . LEU A 1 14  ? 31.642  -82.558  18.694  1.00 40.04 14  A 1 
ATOM 101   C CG  . LEU A 1 14  ? 32.780  -81.996  17.816  1.00 38.00 14  A 1 
ATOM 102   C CD1 . LEU A 1 14  ? 34.056  -81.810  18.640  1.00 37.00 14  A 1 
ATOM 103   C CD2 . LEU A 1 14  ? 33.097  -82.929  16.660  1.00 43.69 14  A 1 
ATOM 104   N N   . LEU A 1 15  ? 28.589  -81.581  18.244  1.00 35.52 15  A 1 
ATOM 105   C CA  . LEU A 1 15  ? 27.453  -81.120  17.437  1.00 41.09 15  A 1 
ATOM 106   C C   . LEU A 1 15  ? 26.848  -79.830  17.986  1.00 38.04 15  A 1 
ATOM 107   O O   . LEU A 1 15  ? 26.534  -78.948  17.197  1.00 39.86 15  A 1 
ATOM 108   C CB  . LEU A 1 15  ? 26.376  -82.215  17.343  1.00 41.68 15  A 1 
ATOM 109   C CG  . LEU A 1 15  ? 26.533  -83.120  16.107  1.00 39.60 15  A 1 
ATOM 110   C CD1 . LEU A 1 15  ? 25.721  -84.403  16.288  1.00 37.53 15  A 1 
ATOM 111   C CD2 . LEU A 1 15  ? 26.033  -82.416  14.847  1.00 45.10 15  A 1 
ATOM 112   N N   . ILE A 1 16  ? 26.704  -79.714  19.322  1.00 34.49 16  A 1 
ATOM 113   C CA  . ILE A 1 16  ? 26.256  -78.468  19.955  1.00 38.51 16  A 1 
ATOM 114   C C   . ILE A 1 16  ? 27.292  -77.369  19.712  1.00 37.84 16  A 1 
ATOM 115   O O   . ILE A 1 16  ? 26.920  -76.271  19.318  1.00 37.94 16  A 1 
ATOM 116   C CB  . ILE A 1 16  ? 25.959  -78.677  21.456  1.00 37.99 16  A 1 
ATOM 117   C CG1 . ILE A 1 16  ? 24.674  -79.516  21.628  1.00 37.03 16  A 1 
ATOM 118   C CG2 . ILE A 1 16  ? 25.792  -77.327  22.190  1.00 38.74 16  A 1 
ATOM 119   C CD1 . ILE A 1 16  ? 24.447  -80.017  23.052  1.00 36.93 16  A 1 
ATOM 120   N N   . PHE A 1 17  ? 28.601  -77.687  19.886  1.00 33.40 17  A 1 
ATOM 121   C CA  . PHE A 1 17  ? 29.659  -76.714  19.598  1.00 38.08 17  A 1 
ATOM 122   C C   . PHE A 1 17  ? 29.678  -76.336  18.112  1.00 36.26 17  A 1 
ATOM 123   O O   . PHE A 1 17  ? 29.771  -75.160  17.784  1.00 36.48 17  A 1 
ATOM 124   C CB  . PHE A 1 17  ? 31.013  -77.255  20.080  1.00 37.94 17  A 1 
ATOM 125   C CG  . PHE A 1 17  ? 31.874  -76.197  20.738  1.00 37.28 17  A 1 
ATOM 126   C CD1 . PHE A 1 17  ? 32.785  -75.434  19.995  1.00 35.06 17  A 1 
ATOM 127   C CD2 . PHE A 1 17  ? 31.746  -75.956  22.120  1.00 38.90 17  A 1 
ATOM 128   C CE1 . PHE A 1 17  ? 33.565  -74.449  20.625  1.00 34.65 17  A 1 
ATOM 129   C CE2 . PHE A 1 17  ? 32.521  -74.976  22.754  1.00 35.60 17  A 1 
ATOM 130   C CZ  . PHE A 1 17  ? 33.435  -74.216  22.007  1.00 39.14 17  A 1 
ATOM 131   N N   . LEU A 1 18  ? 29.523  -77.299  17.210  1.00 37.31 18  A 1 
ATOM 132   C CA  . LEU A 1 18  ? 29.376  -77.044  15.776  1.00 41.62 18  A 1 
ATOM 133   C C   . LEU A 1 18  ? 28.069  -76.318  15.439  1.00 39.58 18  A 1 
ATOM 134   O O   . LEU A 1 18  ? 28.068  -75.509  14.517  1.00 39.81 18  A 1 
ATOM 135   C CB  . LEU A 1 18  ? 29.459  -78.362  14.989  1.00 41.47 18  A 1 
ATOM 136   C CG  . LEU A 1 18  ? 30.900  -78.765  14.609  1.00 38.56 18  A 1 
ATOM 137   C CD1 . LEU A 1 18  ? 30.934  -80.235  14.189  1.00 36.83 18  A 1 
ATOM 138   C CD2 . LEU A 1 18  ? 31.415  -77.929  13.441  1.00 42.62 18  A 1 
ATOM 139   N N   . ALA A 1 19  ? 26.983  -76.593  16.146  1.00 38.41 19  A 1 
ATOM 140   C CA  . ALA A 1 19  ? 25.722  -75.882  15.968  1.00 43.09 19  A 1 
ATOM 141   C C   . ALA A 1 19  ? 25.835  -74.432  16.445  1.00 42.87 19  A 1 
ATOM 142   O O   . ALA A 1 19  ? 25.450  -73.530  15.710  1.00 41.60 19  A 1 
ATOM 143   C CB  . ALA A 1 19  ? 24.593  -76.633  16.684  1.00 41.03 19  A 1 
ATOM 144   N N   . ILE A 1 20  ? 26.439  -74.201  17.617  1.00 34.52 20  A 1 
ATOM 145   C CA  . ILE A 1 20  ? 26.724  -72.854  18.118  1.00 38.81 20  A 1 
ATOM 146   C C   . ILE A 1 20  ? 27.682  -72.131  17.162  1.00 38.35 20  A 1 
ATOM 147   O O   . ILE A 1 20  ? 27.440  -70.984  16.790  1.00 36.89 20  A 1 
ATOM 148   C CB  . ILE A 1 20  ? 27.282  -72.913  19.561  1.00 36.78 20  A 1 
ATOM 149   C CG1 . ILE A 1 20  ? 26.205  -73.432  20.544  1.00 35.38 20  A 1 
ATOM 150   C CG2 . ILE A 1 20  ? 27.764  -71.524  20.029  1.00 37.14 20  A 1 
ATOM 151   C CD1 . ILE A 1 20  ? 26.764  -73.838  21.913  1.00 34.94 20  A 1 
ATOM 152   N N   . ILE A 1 21  ? 28.755  -72.815  16.706  1.00 35.06 21  A 1 
ATOM 153   C CA  . ILE A 1 21  ? 29.669  -72.248  15.710  1.00 37.52 21  A 1 
ATOM 154   C C   . ILE A 1 21  ? 28.937  -72.019  14.383  1.00 37.08 21  A 1 
ATOM 155   O O   . ILE A 1 21  ? 29.163  -70.998  13.744  1.00 35.56 21  A 1 
ATOM 156   C CB  . ILE A 1 21  ? 30.930  -73.126  15.546  1.00 35.73 21  A 1 
ATOM 157   C CG1 . ILE A 1 21  ? 31.802  -73.062  16.826  1.00 33.58 21  A 1 
ATOM 158   C CG2 . ILE A 1 21  ? 31.786  -72.671  14.344  1.00 35.10 21  A 1 
ATOM 159   C CD1 . ILE A 1 21  ? 32.907  -74.122  16.874  1.00 32.88 21  A 1 
ATOM 160   N N   . LYS A 1 22  ? 28.047  -72.928  13.950  1.00 41.19 22  A 1 
ATOM 161   C CA  . LYS A 1 22  ? 27.241  -72.716  12.743  1.00 42.57 22  A 1 
ATOM 162   C C   . LYS A 1 22  ? 26.292  -71.536  12.889  1.00 41.31 22  A 1 
ATOM 163   O O   . LYS A 1 22  ? 26.258  -70.709  11.990  1.00 39.28 22  A 1 
ATOM 164   C CB  . LYS A 1 22  ? 26.466  -73.976  12.348  1.00 40.60 22  A 1 
ATOM 165   C CG  . LYS A 1 22  ? 27.200  -74.780  11.275  1.00 37.32 22  A 1 
ATOM 166   C CD  . LYS A 1 22  ? 26.296  -75.898  10.764  1.00 35.11 22  A 1 
ATOM 167   C CE  . LYS A 1 22  ? 26.920  -76.560  9.529   1.00 31.83 22  A 1 
ATOM 168   N NZ  . LYS A 1 22  ? 25.998  -77.545  8.921   1.00 30.01 22  A 1 
ATOM 169   N N   . GLU A 1 23  ? 25.567  -71.446  13.993  1.00 33.20 23  A 1 
ATOM 170   C CA  . GLU A 1 23  ? 24.694  -70.294  14.250  1.00 34.90 23  A 1 
ATOM 171   C C   . GLU A 1 23  ? 25.496  -68.985  14.296  1.00 33.94 23  A 1 
ATOM 172   O O   . GLU A 1 23  ? 25.075  -67.990  13.720  1.00 32.73 23  A 1 
ATOM 173   C CB  . GLU A 1 23  ? 23.902  -70.483  15.553  1.00 33.45 23  A 1 
ATOM 174   C CG  . GLU A 1 23  ? 22.696  -71.415  15.388  1.00 31.37 23  A 1 
ATOM 175   C CD  . GLU A 1 23  ? 21.831  -71.514  16.658  1.00 30.08 23  A 1 
ATOM 176   O OE1 . GLU A 1 23  ? 20.672  -71.962  16.534  1.00 27.88 23  A 1 
ATOM 177   O OE2 . GLU A 1 23  ? 22.334  -71.168  17.756  1.00 29.68 23  A 1 
ATOM 178   N N   . SER A 1 24  ? 26.675  -68.975  14.896  1.00 28.60 24  A 1 
ATOM 179   C CA  . SER A 1 24  ? 27.523  -67.779  14.917  1.00 29.88 24  A 1 
ATOM 180   C C   . SER A 1 24  ? 28.230  -67.490  13.588  1.00 29.85 24  A 1 
ATOM 181   O O   . SER A 1 24  ? 28.494  -66.330  13.278  1.00 28.44 24  A 1 
ATOM 182   C CB  . SER A 1 24  ? 28.543  -67.863  16.061  1.00 27.20 24  A 1 
ATOM 183   O OG  . SER A 1 24  ? 29.467  -68.923  15.884  1.00 25.10 24  A 1 
ATOM 184   N N   . CYS A 1 25  ? 28.551  -68.514  12.788  1.00 27.32 25  A 1 
ATOM 185   C CA  . CYS A 1 25  ? 29.285  -68.344  11.524  1.00 29.78 25  A 1 
ATOM 186   C C   . CYS A 1 25  ? 28.405  -68.079  10.298  1.00 30.04 25  A 1 
ATOM 187   O O   . CYS A 1 25  ? 28.926  -67.613  9.285   1.00 28.62 25  A 1 
ATOM 188   C CB  . CYS A 1 25  ? 30.177  -69.567  11.266  1.00 27.65 25  A 1 
ATOM 189   S SG  . CYS A 1 25  ? 31.617  -69.600  12.381  1.00 24.82 25  A 1 
ATOM 190   N N   . GLN A 1 26  ? 27.126  -68.418  10.332  1.00 35.47 26  A 1 
ATOM 191   C CA  . GLN A 1 26  ? 26.246  -68.310  9.161   1.00 35.73 26  A 1 
ATOM 192   C C   . GLN A 1 26  ? 25.472  -66.986  9.091   1.00 35.92 26  A 1 
ATOM 193   O O   . GLN A 1 26  ? 24.341  -66.945  8.604   1.00 34.21 26  A 1 
ATOM 194   C CB  . GLN A 1 26  ? 25.346  -69.549  9.033   1.00 32.86 26  A 1 
ATOM 195   C CG  . GLN A 1 26  ? 26.143  -70.773  8.567   1.00 30.76 26  A 1 
ATOM 196   C CD  . GLN A 1 26  ? 25.264  -72.004  8.339   1.00 28.79 26  A 1 
ATOM 197   O OE1 . GLN A 1 26  ? 24.193  -72.189  8.886   1.00 28.07 26  A 1 
ATOM 198   N NE2 . GLN A 1 26  ? 25.709  -72.926  7.508   1.00 28.35 26  A 1 
ATOM 199   N N   . GLY A 1 27  ? 26.084  -65.888  9.552   1.00 55.78 27  A 1 
ATOM 200   C CA  . GLY A 1 27  ? 25.611  -64.556  9.183   1.00 56.77 27  A 1 
ATOM 201   C C   . GLY A 1 27  ? 25.728  -64.359  7.667   1.00 63.10 27  A 1 
ATOM 202   O O   . GLY A 1 27  ? 26.635  -64.926  7.052   1.00 56.87 27  A 1 
ATOM 203   N N   . PRO A 1 28  ? 24.846  -63.546  7.050   1.00 72.15 28  A 1 
ATOM 204   C CA  . PRO A 1 28  ? 24.940  -63.186  5.639   1.00 74.26 28  A 1 
ATOM 205   C C   . PRO A 1 28  ? 26.335  -62.659  5.299   1.00 78.55 28  A 1 
ATOM 206   O O   . PRO A 1 28  ? 27.019  -62.059  6.135   1.00 75.19 28  A 1 
ATOM 207   C CB  . PRO A 1 28  ? 23.857  -62.126  5.398   1.00 68.99 28  A 1 
ATOM 208   C CG  . PRO A 1 28  ? 22.870  -62.309  6.544   1.00 65.07 28  A 1 
ATOM 209   C CD  . PRO A 1 28  ? 23.737  -62.835  7.677   1.00 66.29 28  A 1 
ATOM 210   N N   . HIS A 1 29  ? 26.758  -62.873  4.072   1.00 83.53 29  A 1 
ATOM 211   C CA  . HIS A 1 29  ? 28.084  -62.444  3.623   1.00 84.72 29  A 1 
ATOM 212   C C   . HIS A 1 29  ? 28.294  -60.938  3.791   1.00 86.67 29  A 1 
ATOM 213   O O   . HIS A 1 29  ? 29.363  -60.505  4.217   1.00 83.97 29  A 1 
ATOM 214   C CB  . HIS A 1 29  ? 28.280  -62.858  2.164   1.00 82.25 29  A 1 
ATOM 215   C CG  . HIS A 1 29  ? 28.439  -64.337  1.980   1.00 81.28 29  A 1 
ATOM 216   N ND1 . HIS A 1 29  ? 29.552  -65.067  2.324   1.00 71.07 29  A 1 
ATOM 217   C CD2 . HIS A 1 29  ? 27.544  -65.215  1.424   1.00 71.70 29  A 1 
ATOM 218   C CE1 . HIS A 1 29  ? 29.342  -66.344  1.979   1.00 70.96 29  A 1 
ATOM 219   N NE2 . HIS A 1 29  ? 28.133  -66.475  1.431   1.00 72.41 29  A 1 
ATOM 220   N N   . GLU A 1 30  ? 27.268  -60.151  3.547   1.00 85.63 30  A 1 
ATOM 221   C CA  . GLU A 1 30  ? 27.274  -58.694  3.700   1.00 86.06 30  A 1 
ATOM 222   C C   . GLU A 1 30  ? 27.578  -58.272  5.145   1.00 86.91 30  A 1 
ATOM 223   O O   . GLU A 1 30  ? 28.465  -57.452  5.383   1.00 84.68 30  A 1 
ATOM 224   C CB  . GLU A 1 30  ? 25.921  -58.153  3.215   1.00 83.62 30  A 1 
ATOM 225   C CG  . GLU A 1 30  ? 25.889  -56.622  3.150   1.00 77.21 30  A 1 
ATOM 226   C CD  . GLU A 1 30  ? 24.617  -56.060  2.498   1.00 75.70 30  A 1 
ATOM 227   O OE1 . GLU A 1 30  ? 24.450  -54.829  2.546   1.00 69.07 30  A 1 
ATOM 228   O OE2 . GLU A 1 30  ? 23.824  -56.844  1.931   1.00 71.46 30  A 1 
ATOM 229   N N   . LYS A 1 31  ? 26.958  -58.922  6.134   1.00 86.48 31  A 1 
ATOM 230   C CA  . LYS A 1 31  ? 27.205  -58.662  7.559   1.00 86.56 31  A 1 
ATOM 231   C C   . LYS A 1 31  ? 28.651  -58.944  7.961   1.00 87.52 31  A 1 
ATOM 232   O O   . LYS A 1 31  ? 29.265  -58.166  8.695   1.00 84.83 31  A 1 
ATOM 233   C CB  . LYS A 1 31  ? 26.235  -59.524  8.371   1.00 83.82 31  A 1 
ATOM 234   C CG  . LYS A 1 31  ? 26.352  -59.326  9.883   1.00 78.21 31  A 1 
ATOM 235   C CD  . LYS A 1 31  ? 25.244  -60.135  10.545  1.00 75.22 31  A 1 
ATOM 236   C CE  . LYS A 1 31  ? 25.178  -59.896  12.043  1.00 68.38 31  A 1 
ATOM 237   N NZ  . LYS A 1 31  ? 23.905  -60.438  12.563  1.00 61.87 31  A 1 
ATOM 238   N N   . ARG A 1 32  ? 29.209  -60.063  7.476   1.00 88.46 32  A 1 
ATOM 239   C CA  . ARG A 1 32  ? 30.603  -60.424  7.739   1.00 88.25 32  A 1 
ATOM 240   C C   . ARG A 1 32  ? 31.568  -59.417  7.112   1.00 88.71 32  A 1 
ATOM 241   O O   . ARG A 1 32  ? 32.561  -59.051  7.741   1.00 86.58 32  A 1 
ATOM 242   C CB  . ARG A 1 32  ? 30.869  -61.846  7.216   1.00 86.23 32  A 1 
ATOM 243   C CG  . ARG A 1 32  ? 32.172  -62.421  7.796   1.00 79.38 32  A 1 
ATOM 244   C CD  . ARG A 1 32  ? 32.475  -63.807  7.203   1.00 78.01 32  A 1 
ATOM 245   N NE  . ARG A 1 32  ? 33.135  -63.703  5.892   1.00 72.38 32  A 1 
ATOM 246   C CZ  . ARG A 1 32  ? 33.140  -64.615  4.927   1.00 67.86 32  A 1 
ATOM 247   N NH1 . ARG A 1 32  ? 32.505  -65.746  5.041   1.00 61.06 32  A 1 
ATOM 248   N NH2 . ARG A 1 32  ? 33.804  -64.408  3.823   1.00 61.01 32  A 1 
ATOM 249   N N   . LEU A 1 33  ? 31.280  -58.975  5.912   1.00 89.12 33  A 1 
ATOM 250   C CA  . LEU A 1 33  ? 32.076  -57.985  5.189   1.00 89.47 33  A 1 
ATOM 251   C C   . LEU A 1 33  ? 32.066  -56.628  5.899   1.00 89.94 33  A 1 
ATOM 252   O O   . LEU A 1 33  ? 33.135  -56.082  6.176   1.00 88.39 33  A 1 
ATOM 253   C CB  . LEU A 1 33  ? 31.537  -57.894  3.753   1.00 88.27 33  A 1 
ATOM 254   C CG  . LEU A 1 33  ? 32.233  -56.841  2.876   1.00 87.55 33  A 1 
ATOM 255   C CD1 . LEU A 1 33  ? 33.734  -57.084  2.754   1.00 80.66 33  A 1 
ATOM 256   C CD2 . LEU A 1 33  ? 31.616  -56.879  1.485   1.00 81.01 33  A 1 
ATOM 257   N N   . LEU A 1 34  ? 30.900  -56.109  6.272   1.00 89.43 34  A 1 
ATOM 258   C CA  . LEU A 1 34  ? 30.755  -54.852  7.012   1.00 89.29 34  A 1 
ATOM 259   C C   . LEU A 1 34  ? 31.530  -54.868  8.333   1.00 89.47 34  A 1 
ATOM 260   O O   . LEU A 1 34  ? 32.261  -53.925  8.637   1.00 87.67 34  A 1 
ATOM 261   C CB  . LEU A 1 34  ? 29.263  -54.591  7.285   1.00 88.29 34  A 1 
ATOM 262   C CG  . LEU A 1 34  ? 28.476  -54.098  6.057   1.00 86.62 34  A 1 
ATOM 263   C CD1 . LEU A 1 34  ? 26.984  -54.189  6.340   1.00 80.29 34  A 1 
ATOM 264   C CD2 . LEU A 1 34  ? 28.816  -52.647  5.733   1.00 80.58 34  A 1 
ATOM 265   N N   . ASN A 1 35  ? 31.437  -55.967  9.100   1.00 89.96 35  A 1 
ATOM 266   C CA  . ASN A 1 35  ? 32.181  -56.107  10.351  1.00 88.92 35  A 1 
ATOM 267   C C   . ASN A 1 35  ? 33.698  -56.136  10.119  1.00 88.96 35  A 1 
ATOM 268   O O   . ASN A 1 35  ? 34.443  -55.553  10.904  1.00 86.17 35  A 1 
ATOM 269   C CB  . ASN A 1 35  ? 31.721  -57.374  11.082  1.00 87.10 35  A 1 
ATOM 270   C CG  . ASN A 1 35  ? 30.341  -57.242  11.707  1.00 82.48 35  A 1 
ATOM 271   O OD1 . ASN A 1 35  ? 29.864  -56.183  12.051  1.00 74.17 35  A 1 
ATOM 272   N ND2 . ASN A 1 35  ? 29.677  -58.360  11.924  1.00 73.82 35  A 1 
ATOM 273   N N   . HIS A 1 36  ? 34.163  -56.799  9.056   1.00 89.74 36  A 1 
ATOM 274   C CA  . HIS A 1 36  ? 35.583  -56.837  8.718   1.00 89.01 36  A 1 
ATOM 275   C C   . HIS A 1 36  ? 36.116  -55.453  8.333   1.00 89.46 36  A 1 
ATOM 276   O O   . HIS A 1 36  ? 37.098  -54.989  8.911   1.00 87.03 36  A 1 
ATOM 277   C CB  . HIS A 1 36  ? 35.809  -57.864  7.596   1.00 87.11 36  A 1 
ATOM 278   C CG  . HIS A 1 36  ? 37.256  -57.986  7.197   1.00 84.16 36  A 1 
ATOM 279   N ND1 . HIS A 1 36  ? 38.300  -58.341  8.024   1.00 73.22 36  A 1 
ATOM 280   C CD2 . HIS A 1 36  ? 37.787  -57.752  5.954   1.00 72.44 36  A 1 
ATOM 281   C CE1 . HIS A 1 36  ? 39.423  -58.324  7.301   1.00 71.04 36  A 1 
ATOM 282   N NE2 . HIS A 1 36  ? 39.151  -57.977  6.039   1.00 72.53 36  A 1 
ATOM 283   N N   . LEU A 1 37  ? 35.456  -54.775  7.422   1.00 88.87 37  A 1 
ATOM 284   C CA  . LEU A 1 37  ? 35.893  -53.471  6.913   1.00 88.60 37  A 1 
ATOM 285   C C   . LEU A 1 37  ? 35.849  -52.376  7.986   1.00 88.94 37  A 1 
ATOM 286   O O   . LEU A 1 37  ? 36.823  -51.645  8.166   1.00 85.85 37  A 1 
ATOM 287   C CB  . LEU A 1 37  ? 35.020  -53.080  5.707   1.00 86.95 37  A 1 
ATOM 288   C CG  . LEU A 1 37  ? 35.194  -53.969  4.460   1.00 86.54 37  A 1 
ATOM 289   C CD1 . LEU A 1 37  ? 34.181  -53.540  3.407   1.00 80.07 37  A 1 
ATOM 290   C CD2 . LEU A 1 37  ? 36.589  -53.867  3.861   1.00 80.11 37  A 1 
ATOM 291   N N   . LEU A 1 38  ? 34.763  -52.274  8.732   1.00 88.81 38  A 1 
ATOM 292   C CA  . LEU A 1 38  ? 34.532  -51.166  9.666   1.00 88.67 38  A 1 
ATOM 293   C C   . LEU A 1 38  ? 35.202  -51.347  11.035  1.00 88.44 38  A 1 
ATOM 294   O O   . LEU A 1 38  ? 35.366  -50.369  11.759  1.00 83.30 38  A 1 
ATOM 295   C CB  . LEU A 1 38  ? 33.019  -50.936  9.820   1.00 86.75 38  A 1 
ATOM 296   C CG  . LEU A 1 38  ? 32.291  -50.537  8.520   1.00 86.34 38  A 1 
ATOM 297   C CD1 . LEU A 1 38  ? 30.794  -50.425  8.797   1.00 79.74 38  A 1 
ATOM 298   C CD2 . LEU A 1 38  ? 32.770  -49.200  7.963   1.00 79.82 38  A 1 
ATOM 299   N N   . SER A 1 39  ? 35.631  -52.569  11.405  1.00 88.96 39  A 1 
ATOM 300   C CA  . SER A 1 39  ? 36.232  -52.843  12.723  1.00 87.84 39  A 1 
ATOM 301   C C   . SER A 1 39  ? 37.522  -52.062  12.995  1.00 87.92 39  A 1 
ATOM 302   O O   . SER A 1 39  ? 37.789  -51.680  14.135  1.00 82.76 39  A 1 
ATOM 303   C CB  . SER A 1 39  ? 36.503  -54.343  12.875  1.00 84.91 39  A 1 
ATOM 304   O OG  . SER A 1 39  ? 37.404  -54.817  11.892  1.00 73.51 39  A 1 
ATOM 305   N N   . THR A 1 40  ? 38.322  -51.835  11.974  1.00 86.71 40  A 1 
ATOM 306   C CA  . THR A 1 40  ? 39.606  -51.125  12.083  1.00 86.30 40  A 1 
ATOM 307   C C   . THR A 1 40  ? 39.627  -49.801  11.320  1.00 87.35 40  A 1 
ATOM 308   O O   . THR A 1 40  ? 40.667  -49.144  11.277  1.00 82.51 40  A 1 
ATOM 309   C CB  . THR A 1 40  ? 40.771  -52.012  11.616  1.00 82.51 40  A 1 
ATOM 310   O OG1 . THR A 1 40  ? 40.596  -52.402  10.274  1.00 72.12 40  A 1 
ATOM 311   C CG2 . THR A 1 40  ? 40.908  -53.284  12.452  1.00 69.63 40  A 1 
ATOM 312   N N   . TYR A 1 41  ? 38.528  -49.414  10.722  1.00 87.04 41  A 1 
ATOM 313   C CA  . TYR A 1 41  ? 38.436  -48.203  9.912   1.00 88.20 41  A 1 
ATOM 314   C C   . TYR A 1 41  ? 38.520  -46.941  10.781  1.00 88.56 41  A 1 
ATOM 315   O O   . TYR A 1 41  ? 37.895  -46.859  11.838  1.00 85.35 41  A 1 
ATOM 316   C CB  . TYR A 1 41  ? 37.150  -48.250  9.082   1.00 87.31 41  A 1 
ATOM 317   C CG  . TYR A 1 41  ? 37.136  -47.229  7.968   1.00 89.43 41  A 1 
ATOM 318   C CD1 . TYR A 1 41  ? 36.651  -45.929  8.199   1.00 84.75 41  A 1 
ATOM 319   C CD2 . TYR A 1 41  ? 37.640  -47.566  6.697   1.00 85.79 41  A 1 
ATOM 320   C CE1 . TYR A 1 41  ? 36.671  -44.974  7.173   1.00 84.79 41  A 1 
ATOM 321   C CE2 . TYR A 1 41  ? 37.662  -46.618  5.669   1.00 85.22 41  A 1 
ATOM 322   C CZ  . TYR A 1 41  ? 37.178  -45.319  5.910   1.00 87.62 41  A 1 
ATOM 323   O OH  . TYR A 1 41  ? 37.206  -44.386  4.914   1.00 86.16 41  A 1 
ATOM 324   N N   . ASN A 1 42  ? 39.278  -45.945  10.339  1.00 87.70 42  A 1 
ATOM 325   C CA  . ASN A 1 42  ? 39.364  -44.636  10.983  1.00 87.68 42  A 1 
ATOM 326   C C   . ASN A 1 42  ? 38.808  -43.557  10.038  1.00 88.21 42  A 1 
ATOM 327   O O   . ASN A 1 42  ? 39.365  -43.322  8.970   1.00 84.65 42  A 1 
ATOM 328   C CB  . ASN A 1 42  ? 40.818  -44.362  11.403  1.00 84.52 42  A 1 
ATOM 329   C CG  . ASN A 1 42  ? 40.946  -43.123  12.276  1.00 81.93 42  A 1 
ATOM 330   O OD1 . ASN A 1 42  ? 40.113  -42.228  12.299  1.00 72.96 42  A 1 
ATOM 331   N ND2 . ASN A 1 42  ? 42.005  -43.054  13.049  1.00 73.30 42  A 1 
ATOM 332   N N   . THR A 1 43  ? 37.755  -42.884  10.462  1.00 88.81 43  A 1 
ATOM 333   C CA  . THR A 1 43  ? 37.053  -41.877  9.649   1.00 88.85 43  A 1 
ATOM 334   C C   . THR A 1 43  ? 37.826  -40.573  9.445   1.00 89.11 43  A 1 
ATOM 335   O O   . THR A 1 43  ? 37.428  -39.754  8.625   1.00 85.31 43  A 1 
ATOM 336   C CB  . THR A 1 43  ? 35.691  -41.547  10.269  1.00 86.95 43  A 1 
ATOM 337   O OG1 . THR A 1 43  ? 35.857  -41.084  11.595  1.00 77.92 43  A 1 
ATOM 338   C CG2 . THR A 1 43  ? 34.782  -42.777  10.349  1.00 77.51 43  A 1 
ATOM 339   N N   . LEU A 1 44  ? 38.907  -40.358  10.185  1.00 88.47 44  A 1 
ATOM 340   C CA  . LEU A 1 44  ? 39.754  -39.166  10.054  1.00 88.18 44  A 1 
ATOM 341   C C   . LEU A 1 44  ? 40.940  -39.368  9.107   1.00 88.35 44  A 1 
ATOM 342   O O   . LEU A 1 44  ? 41.592  -38.397  8.722   1.00 84.37 44  A 1 
ATOM 343   C CB  . LEU A 1 44  ? 40.269  -38.748  11.442  1.00 85.93 44  A 1 
ATOM 344   C CG  . LEU A 1 44  ? 39.183  -38.394  12.468  1.00 84.50 44  A 1 
ATOM 345   C CD1 . LEU A 1 44  ? 39.856  -38.071  13.800  1.00 78.01 44  A 1 
ATOM 346   C CD2 . LEU A 1 44  ? 38.359  -37.187  12.049  1.00 78.00 44  A 1 
ATOM 347   N N   . GLU A 1 45  ? 41.258  -40.624  8.775   1.00 87.85 45  A 1 
ATOM 348   C CA  . GLU A 1 45  ? 42.369  -40.983  7.900   1.00 87.39 45  A 1 
ATOM 349   C C   . GLU A 1 45  ? 41.980  -40.782  6.434   1.00 87.90 45  A 1 
ATOM 350   O O   . GLU A 1 45  ? 41.000  -41.354  5.959   1.00 84.76 45  A 1 
ATOM 351   C CB  . GLU A 1 45  ? 42.742  -42.445  8.176   1.00 84.14 45  A 1 
ATOM 352   C CG  . GLU A 1 45  ? 43.912  -42.950  7.325   1.00 75.95 45  A 1 
ATOM 353   C CD  . GLU A 1 45  ? 44.042  -44.478  7.332   1.00 74.01 45  A 1 
ATOM 354   O OE1 . GLU A 1 45  ? 44.742  -45.015  6.453   1.00 66.00 45  A 1 
ATOM 355   O OE2 . GLU A 1 45  ? 43.435  -45.159  8.194   1.00 68.11 45  A 1 
ATOM 356   N N   . ARG A 1 46  ? 42.791  -40.026  5.705   1.00 88.22 46  A 1 
ATOM 357   C CA  . ARG A 1 46  ? 42.658  -39.931  4.247   1.00 88.20 46  A 1 
ATOM 358   C C   . ARG A 1 46  ? 42.995  -41.288  3.611   1.00 88.36 46  A 1 
ATOM 359   O O   . ARG A 1 46  ? 44.117  -41.766  3.774   1.00 85.78 46  A 1 
ATOM 360   C CB  . ARG A 1 46  ? 43.566  -38.796  3.747   1.00 86.31 46  A 1 
ATOM 361   C CG  . ARG A 1 46  ? 43.448  -38.566  2.236   1.00 83.19 46  A 1 
ATOM 362   C CD  . ARG A 1 46  ? 44.276  -37.358  1.800   1.00 83.40 46  A 1 
ATOM 363   N NE  . ARG A 1 46  ? 45.695  -37.539  2.135   1.00 81.85 46  A 1 
ATOM 364   C CZ  . ARG A 1 46  ? 46.698  -37.796  1.306   1.00 82.87 46  A 1 
ATOM 365   N NH1 . ARG A 1 46  ? 46.546  -37.882  0.010   1.00 73.66 46  A 1 
ATOM 366   N NH2 . ARG A 1 46  ? 47.892  -37.971  1.782   1.00 76.41 46  A 1 
ATOM 367   N N   . PRO A 1 47  ? 42.091  -41.935  2.883   1.00 89.21 47  A 1 
ATOM 368   C CA  . PRO A 1 47  ? 42.209  -43.345  2.496   1.00 88.96 47  A 1 
ATOM 369   C C   . PRO A 1 47  ? 43.098  -43.578  1.268   1.00 88.66 47  A 1 
ATOM 370   O O   . PRO A 1 47  ? 42.642  -44.021  0.209   1.00 84.27 47  A 1 
ATOM 371   C CB  . PRO A 1 47  ? 40.762  -43.814  2.332   1.00 87.08 47  A 1 
ATOM 372   C CG  . PRO A 1 47  ? 40.053  -42.577  1.807   1.00 85.77 47  A 1 
ATOM 373   C CD  . PRO A 1 47  ? 40.746  -41.447  2.565   1.00 88.01 47  A 1 
ATOM 374   N N   . VAL A 1 48  ? 44.388  -43.302  1.411   1.00 88.21 48  A 1 
ATOM 375   C CA  . VAL A 1 48  ? 45.409  -43.551  0.390   1.00 87.71 48  A 1 
ATOM 376   C C   . VAL A 1 48  ? 46.401  -44.622  0.857   1.00 87.51 48  A 1 
ATOM 377   O O   . VAL A 1 48  ? 46.622  -44.813  2.052   1.00 83.67 48  A 1 
ATOM 378   C CB  . VAL A 1 48  ? 46.139  -42.258  -0.020  1.00 85.63 48  A 1 
ATOM 379   C CG1 . VAL A 1 48  ? 45.195  -41.317  -0.760  1.00 75.39 48  A 1 
ATOM 380   C CG2 . VAL A 1 48  ? 46.752  -41.506  1.164   1.00 75.53 48  A 1 
ATOM 381   N N   . ALA A 1 49  ? 47.020  -45.308  -0.094  1.00 86.99 49  A 1 
ATOM 382   C CA  . ALA A 1 49  ? 48.045  -46.312  0.201   1.00 86.16 49  A 1 
ATOM 383   C C   . ALA A 1 49  ? 49.382  -45.691  0.642   1.00 86.37 49  A 1 
ATOM 384   O O   . ALA A 1 49  ? 50.145  -46.312  1.382   1.00 81.02 49  A 1 
ATOM 385   C CB  . ALA A 1 49  ? 48.239  -47.178  -1.047  1.00 83.18 49  A 1 
ATOM 386   N N   . ASN A 1 50  ? 49.672  -44.489  0.157   1.00 84.99 50  A 1 
ATOM 387   C CA  . ASN A 1 50  ? 50.853  -43.706  0.498   1.00 84.79 50  A 1 
ATOM 388   C C   . ASN A 1 50  ? 50.431  -42.257  0.779   1.00 85.39 50  A 1 
ATOM 389   O O   . ASN A 1 50  ? 49.909  -41.585  -0.106  1.00 80.76 50  A 1 
ATOM 390   C CB  . ASN A 1 50  ? 51.834  -43.805  -0.678  1.00 81.21 50  A 1 
ATOM 391   C CG  . ASN A 1 50  ? 53.101  -42.991  -0.497  1.00 75.24 50  A 1 
ATOM 392   O OD1 . ASN A 1 50  ? 53.409  -42.438  0.544   1.00 66.68 50  A 1 
ATOM 393   N ND2 . ASN A 1 50  ? 53.888  -42.905  -1.543  1.00 66.58 50  A 1 
ATOM 394   N N   . GLU A 1 51  ? 50.717  -41.782  1.977   1.00 83.50 51  A 1 
ATOM 395   C CA  . GLU A 1 51  ? 50.297  -40.455  2.445   1.00 82.56 51  A 1 
ATOM 396   C C   . GLU A 1 51  ? 50.887  -39.291  1.625   1.00 83.11 51  A 1 
ATOM 397   O O   . GLU A 1 51  ? 50.392  -38.167  1.700   1.00 78.86 51  A 1 
ATOM 398   C CB  . GLU A 1 51  ? 50.672  -40.296  3.925   1.00 79.45 51  A 1 
ATOM 399   C CG  . GLU A 1 51  ? 50.024  -41.316  4.884   1.00 73.94 51  A 1 
ATOM 400   C CD  . GLU A 1 51  ? 50.808  -42.629  5.080   1.00 69.90 51  A 1 
ATOM 401   O OE1 . GLU A 1 51  ? 50.505  -43.363  6.042   1.00 62.93 51  A 1 
ATOM 402   O OE2 . GLU A 1 51  ? 51.736  -42.913  4.286   1.00 64.40 51  A 1 
ATOM 403   N N   . SER A 1 52  ? 51.931  -39.541  0.826   1.00 83.58 52  A 1 
ATOM 404   C CA  . SER A 1 52  ? 52.515  -38.540  -0.072  1.00 82.81 52  A 1 
ATOM 405   C C   . SER A 1 52  ? 51.777  -38.380  -1.402  1.00 83.69 52  A 1 
ATOM 406   O O   . SER A 1 52  ? 52.060  -37.437  -2.140  1.00 79.41 52  A 1 
ATOM 407   C CB  . SER A 1 52  ? 53.991  -38.862  -0.327  1.00 79.58 52  A 1 
ATOM 408   O OG  . SER A 1 52  ? 54.156  -40.027  -1.117  1.00 70.13 52  A 1 
ATOM 409   N N   . GLU A 1 53  ? 50.870  -39.295  -1.734  1.00 84.94 53  A 1 
ATOM 410   C CA  . GLU A 1 53  ? 50.101  -39.249  -2.978  1.00 85.10 53  A 1 
ATOM 411   C C   . GLU A 1 53  ? 48.782  -38.490  -2.784  1.00 86.45 53  A 1 
ATOM 412   O O   . GLU A 1 53  ? 48.118  -38.649  -1.756  1.00 83.73 53  A 1 
ATOM 413   C CB  . GLU A 1 53  ? 49.853  -40.668  -3.511  1.00 82.05 53  A 1 
ATOM 414   C CG  . GLU A 1 53  ? 51.153  -41.327  -4.012  1.00 73.80 53  A 1 
ATOM 415   C CD  . GLU A 1 53  ? 50.983  -42.776  -4.480  1.00 68.89 53  A 1 
ATOM 416   O OE1 . GLU A 1 53  ? 52.022  -43.393  -4.823  1.00 61.66 53  A 1 
ATOM 417   O OE2 . GLU A 1 53  ? 49.842  -43.295  -4.471  1.00 61.76 53  A 1 
ATOM 418   N N   . PRO A 1 54  ? 48.370  -37.658  -3.761  1.00 87.61 54  A 1 
ATOM 419   C CA  . PRO A 1 54  ? 47.072  -37.007  -3.716  1.00 87.86 54  A 1 
ATOM 420   C C   . PRO A 1 54  ? 45.945  -38.023  -3.931  1.00 88.89 54  A 1 
ATOM 421   O O   . PRO A 1 54  ? 46.066  -38.953  -4.730  1.00 86.67 54  A 1 
ATOM 422   C CB  . PRO A 1 54  ? 47.110  -35.942  -4.817  1.00 85.13 54  A 1 
ATOM 423   C CG  . PRO A 1 54  ? 48.062  -36.537  -5.851  1.00 81.41 54  A 1 
ATOM 424   C CD  . PRO A 1 54  ? 49.064  -37.313  -5.002  1.00 84.54 54  A 1 
ATOM 425   N N   . LEU A 1 55  ? 44.833  -37.806  -3.253  1.00 90.00 55  A 1 
ATOM 426   C CA  . LEU A 1 55  ? 43.582  -38.504  -3.529  1.00 90.68 55  A 1 
ATOM 427   C C   . LEU A 1 55  ? 42.805  -37.721  -4.592  1.00 91.16 55  A 1 
ATOM 428   O O   . LEU A 1 55  ? 42.465  -36.559  -4.376  1.00 89.22 55  A 1 
ATOM 429   C CB  . LEU A 1 55  ? 42.795  -38.651  -2.217  1.00 89.45 55  A 1 
ATOM 430   C CG  . LEU A 1 55  ? 41.495  -39.467  -2.375  1.00 88.73 55  A 1 
ATOM 431   C CD1 . LEU A 1 55  ? 41.780  -40.947  -2.644  1.00 80.72 55  A 1 
ATOM 432   C CD2 . LEU A 1 55  ? 40.679  -39.380  -1.095  1.00 80.38 55  A 1 
ATOM 433   N N   . GLU A 1 56  ? 42.509  -38.354  -5.725  1.00 91.54 56  A 1 
ATOM 434   C CA  . GLU A 1 56  ? 41.660  -37.753  -6.749  1.00 91.79 56  A 1 
ATOM 435   C C   . GLU A 1 56  ? 40.186  -37.877  -6.344  1.00 92.06 56  A 1 
ATOM 436   O O   . GLU A 1 56  ? 39.687  -38.974  -6.091  1.00 89.58 56  A 1 
ATOM 437   C CB  . GLU A 1 56  ? 41.933  -38.413  -8.115  1.00 89.45 56  A 1 
ATOM 438   C CG  . GLU A 1 56  ? 41.208  -37.700  -9.278  1.00 80.22 56  A 1 
ATOM 439   C CD  . GLU A 1 56  ? 41.386  -38.417  -10.624 1.00 78.06 56  A 1 
ATOM 440   O OE1 . GLU A 1 56  ? 40.392  -38.539  -11.368 1.00 70.11 56  A 1 
ATOM 441   O OE2 . GLU A 1 56  ? 42.509  -38.872  -10.921 1.00 71.22 56  A 1 
ATOM 442   N N   . VAL A 1 57  ? 39.479  -36.746  -6.313  1.00 92.58 57  A 1 
ATOM 443   C CA  . VAL A 1 57  ? 38.030  -36.681  -6.091  1.00 92.73 57  A 1 
ATOM 444   C C   . VAL A 1 57  ? 37.388  -36.040  -7.314  1.00 92.75 57  A 1 
ATOM 445   O O   . VAL A 1 57  ? 37.607  -34.861  -7.600  1.00 91.10 57  A 1 
ATOM 446   C CB  . VAL A 1 57  ? 37.673  -35.907  -4.806  1.00 91.86 57  A 1 
ATOM 447   C CG1 . VAL A 1 57  ? 36.161  -35.900  -4.572  1.00 86.55 57  A 1 
ATOM 448   C CG2 . VAL A 1 57  ? 38.334  -36.525  -3.572  1.00 86.40 57  A 1 
ATOM 449   N N   . LYS A 1 58  ? 36.573  -36.806  -8.040  1.00 93.25 58  A 1 
ATOM 450   C CA  . LYS A 1 58  ? 35.760  -36.260  -9.125  1.00 93.04 58  A 1 
ATOM 451   C C   . LYS A 1 58  ? 34.542  -35.567  -8.544  1.00 92.95 58  A 1 
ATOM 452   O O   . LYS A 1 58  ? 33.832  -36.150  -7.729  1.00 90.77 58  A 1 
ATOM 453   C CB  . LYS A 1 58  ? 35.348  -37.360  -10.101 1.00 91.69 58  A 1 
ATOM 454   C CG  . LYS A 1 58  ? 36.560  -37.931  -10.845 1.00 85.44 58  A 1 
ATOM 455   C CD  . LYS A 1 58  ? 36.090  -39.062  -11.756 1.00 82.16 58  A 1 
ATOM 456   C CE  . LYS A 1 58  ? 37.298  -39.741  -12.389 1.00 73.21 58  A 1 
ATOM 457   N NZ  . LYS A 1 58  ? 36.892  -41.041  -12.963 1.00 65.54 58  A 1 
ATOM 458   N N   . PHE A 1 59  ? 34.291  -34.339  -8.960  1.00 92.56 59  A 1 
ATOM 459   C CA  . PHE A 1 59  ? 33.189  -33.515  -8.480  1.00 92.54 59  A 1 
ATOM 460   C C   . PHE A 1 59  ? 32.285  -33.081  -9.631  1.00 92.37 59  A 1 
ATOM 461   O O   . PHE A 1 59  ? 32.752  -32.548  -10.638 1.00 89.87 59  A 1 
ATOM 462   C CB  . PHE A 1 59  ? 33.760  -32.324  -7.704  1.00 91.55 59  A 1 
ATOM 463   C CG  . PHE A 1 59  ? 32.686  -31.480  -7.057  1.00 92.50 59  A 1 
ATOM 464   C CD1 . PHE A 1 59  ? 32.291  -30.259  -7.634  1.00 87.40 59  A 1 
ATOM 465   C CD2 . PHE A 1 59  ? 32.053  -31.924  -5.886  1.00 87.62 59  A 1 
ATOM 466   C CE1 . PHE A 1 59  ? 31.282  -29.488  -7.037  1.00 86.55 59  A 1 
ATOM 467   C CE2 . PHE A 1 59  ? 31.041  -31.156  -5.288  1.00 86.53 59  A 1 
ATOM 468   C CZ  . PHE A 1 59  ? 30.657  -29.936  -5.862  1.00 88.86 59  A 1 
ATOM 469   N N   . GLY A 1 60  ? 30.991  -33.298  -9.476  1.00 91.53 60  A 1 
ATOM 470   C CA  . GLY A 1 60  ? 29.952  -32.837  -10.384 1.00 91.17 60  A 1 
ATOM 471   C C   . GLY A 1 60  ? 28.802  -32.169  -9.630  1.00 91.98 60  A 1 
ATOM 472   O O   . GLY A 1 60  ? 28.655  -32.327  -8.418  1.00 89.26 60  A 1 
ATOM 473   N N   . LEU A 1 61  ? 27.987  -31.413  -10.366 1.00 91.40 61  A 1 
ATOM 474   C CA  . LEU A 1 61  ? 26.804  -30.732  -9.843  1.00 91.78 61  A 1 
ATOM 475   C C   . LEU A 1 61  ? 25.646  -30.926  -10.823 1.00 91.97 61  A 1 
ATOM 476   O O   . LEU A 1 61  ? 25.766  -30.566  -11.994 1.00 89.23 61  A 1 
ATOM 477   C CB  . LEU A 1 61  ? 27.144  -29.239  -9.661  1.00 89.86 61  A 1 
ATOM 478   C CG  . LEU A 1 61  ? 26.005  -28.407  -9.037  1.00 88.94 61  A 1 
ATOM 479   C CD1 . LEU A 1 61  ? 25.933  -28.618  -7.530  1.00 80.65 61  A 1 
ATOM 480   C CD2 . LEU A 1 61  ? 26.237  -26.926  -9.288  1.00 80.56 61  A 1 
ATOM 481   N N   . THR A 1 62  ? 24.521  -31.450  -10.339 1.00 92.26 62  A 1 
ATOM 482   C CA  . THR A 1 62  ? 23.267  -31.541  -11.093 1.00 91.81 62  A 1 
ATOM 483   C C   . THR A 1 62  ? 22.304  -30.492  -10.552 1.00 92.02 62  A 1 
ATOM 484   O O   . THR A 1 62  ? 21.837  -30.609  -9.423  1.00 89.85 62  A 1 
ATOM 485   C CB  . THR A 1 62  ? 22.659  -32.947  -10.992 1.00 90.05 62  A 1 
ATOM 486   O OG1 . THR A 1 62  ? 23.594  -33.919  -11.418 1.00 77.61 62  A 1 
ATOM 487   C CG2 . THR A 1 62  ? 21.428  -33.097  -11.879 1.00 76.37 62  A 1 
ATOM 488   N N   . LEU A 1 63  ? 22.009  -29.454  -11.344 1.00 91.81 63  A 1 
ATOM 489   C CA  . LEU A 1 63  ? 21.073  -28.402  -10.951 1.00 92.07 63  A 1 
ATOM 490   C C   . LEU A 1 63  ? 19.633  -28.879  -11.176 1.00 91.83 63  A 1 
ATOM 491   O O   . LEU A 1 63  ? 19.266  -29.227  -12.296 1.00 89.58 63  A 1 
ATOM 492   C CB  . LEU A 1 63  ? 21.399  -27.123  -11.738 1.00 91.08 63  A 1 
ATOM 493   C CG  . LEU A 1 63  ? 20.569  -25.892  -11.321 1.00 90.32 63  A 1 
ATOM 494   C CD1 . LEU A 1 63  ? 20.898  -25.430  -9.898  1.00 84.43 63  A 1 
ATOM 495   C CD2 . LEU A 1 63  ? 20.869  -24.733  -12.265 1.00 84.48 63  A 1 
ATOM 496   N N   . GLN A 1 64  ? 18.808  -28.856  -10.123 1.00 91.38 64  A 1 
ATOM 497   C CA  . GLN A 1 64  ? 17.400  -29.243  -10.187 1.00 90.66 64  A 1 
ATOM 498   C C   . GLN A 1 64  ? 16.495  -28.038  -10.460 1.00 90.64 64  A 1 
ATOM 499   O O   . GLN A 1 64  ? 15.652  -28.074  -11.354 1.00 86.94 64  A 1 
ATOM 500   C CB  . GLN A 1 64  ? 16.998  -29.944  -8.872  1.00 88.81 64  A 1 
ATOM 501   C CG  . GLN A 1 64  ? 17.777  -31.247  -8.612  1.00 84.84 64  A 1 
ATOM 502   C CD  . GLN A 1 64  ? 17.505  -32.320  -9.673  1.00 82.02 64  A 1 
ATOM 503   O OE1 . GLN A 1 64  ? 16.396  -32.468  -10.159 1.00 73.54 64  A 1 
ATOM 504   N NE2 . GLN A 1 64  ? 18.498  -33.083  -10.056 1.00 71.09 64  A 1 
ATOM 505   N N   . GLN A 1 65  ? 16.679  -26.951  -9.702  1.00 91.13 65  A 1 
ATOM 506   C CA  . GLN A 1 65  ? 15.831  -25.760  -9.772  1.00 91.06 65  A 1 
ATOM 507   C C   . GLN A 1 65  ? 16.588  -24.533  -9.248  1.00 91.76 65  A 1 
ATOM 508   O O   . GLN A 1 65  ? 17.410  -24.641  -8.346  1.00 89.53 65  A 1 
ATOM 509   C CB  . GLN A 1 65  ? 14.569  -26.033  -8.926  1.00 88.13 65  A 1 
ATOM 510   C CG  . GLN A 1 65  ? 13.506  -24.931  -9.005  1.00 82.24 65  A 1 
ATOM 511   C CD  . GLN A 1 65  ? 12.319  -25.202  -8.075  1.00 81.29 65  A 1 
ATOM 512   O OE1 . GLN A 1 65  ? 12.354  -26.050  -7.201  1.00 74.15 65  A 1 
ATOM 513   N NE2 . GLN A 1 65  ? 11.234  -24.477  -8.217  1.00 71.28 65  A 1 
ATOM 514   N N   . ILE A 1 66  ? 16.252  -23.355  -9.787  1.00 91.99 66  A 1 
ATOM 515   C CA  . ILE A 1 66  ? 16.525  -22.071  -9.133  1.00 91.97 66  A 1 
ATOM 516   C C   . ILE A 1 66  ? 15.252  -21.705  -8.367  1.00 91.40 66  A 1 
ATOM 517   O O   . ILE A 1 66  ? 14.209  -21.518  -8.990  1.00 89.04 66  A 1 
ATOM 518   C CB  . ILE A 1 66  ? 16.919  -20.991  -10.161 1.00 91.25 66  A 1 
ATOM 519   C CG1 . ILE A 1 66  ? 18.236  -21.379  -10.872 1.00 87.42 66  A 1 
ATOM 520   C CG2 . ILE A 1 66  ? 17.068  -19.623  -9.471  1.00 86.92 66  A 1 
ATOM 521   C CD1 . ILE A 1 66  ? 18.530  -20.540  -12.114 1.00 79.76 66  A 1 
ATOM 522   N N   . ILE A 1 67  ? 15.321  -21.638  -7.040  1.00 91.66 67  A 1 
ATOM 523   C CA  . ILE A 1 67  ? 14.161  -21.378  -6.178  1.00 91.03 67  A 1 
ATOM 524   C C   . ILE A 1 67  ? 13.884  -19.877  -6.126  1.00 90.41 67  A 1 
ATOM 525   O O   . ILE A 1 67  ? 12.812  -19.446  -6.525  1.00 87.52 67  A 1 
ATOM 526   C CB  . ILE A 1 67  ? 14.352  -22.013  -4.777  1.00 89.97 67  A 1 
ATOM 527   C CG1 . ILE A 1 67  ? 14.468  -23.549  -4.905  1.00 85.09 67  A 1 
ATOM 528   C CG2 . ILE A 1 67  ? 13.177  -21.638  -3.858  1.00 84.05 67  A 1 
ATOM 529   C CD1 . ILE A 1 67  ? 14.773  -24.275  -3.590  1.00 79.01 67  A 1 
ATOM 530   N N   . ASP A 1 68  ? 14.869  -19.088  -5.692  1.00 90.10 68  A 1 
ATOM 531   C CA  . ASP A 1 68  ? 14.716  -17.639  -5.558  1.00 89.77 68  A 1 
ATOM 532   C C   . ASP A 1 68  ? 16.034  -16.905  -5.851  1.00 90.21 68  A 1 
ATOM 533   O O   . ASP A 1 68  ? 17.126  -17.453  -5.701  1.00 87.58 68  A 1 
ATOM 534   C CB  . ASP A 1 68  ? 14.185  -17.313  -4.150  1.00 87.13 68  A 1 
ATOM 535   C CG  . ASP A 1 68  ? 13.627  -15.890  -4.025  1.00 82.86 68  A 1 
ATOM 536   O OD1 . ASP A 1 68  ? 13.157  -15.341  -5.052  1.00 73.95 68  A 1 
ATOM 537   O OD2 . ASP A 1 68  ? 13.624  -15.366  -2.896  1.00 75.07 68  A 1 
ATOM 538   N N   . VAL A 1 69  ? 15.913  -15.654  -6.293  1.00 91.21 69  A 1 
ATOM 539   C CA  . VAL A 1 69  ? 17.032  -14.721  -6.473  1.00 91.07 69  A 1 
ATOM 540   C C   . VAL A 1 69  ? 16.682  -13.446  -5.718  1.00 90.27 69  A 1 
ATOM 541   O O   . VAL A 1 69  ? 15.871  -12.647  -6.187  1.00 87.52 69  A 1 
ATOM 542   C CB  . VAL A 1 69  ? 17.322  -14.421  -7.956  1.00 90.30 69  A 1 
ATOM 543   C CG1 . VAL A 1 69  ? 18.554  -13.523  -8.094  1.00 85.02 69  A 1 
ATOM 544   C CG2 . VAL A 1 69  ? 17.575  -15.695  -8.766  1.00 85.60 69  A 1 
ATOM 545   N N   . ASP A 1 70  ? 17.289  -13.256  -4.560  1.00 89.84 70  A 1 
ATOM 546   C CA  . ASP A 1 70  ? 17.063  -12.093  -3.706  1.00 89.14 70  A 1 
ATOM 547   C C   . ASP A 1 70  ? 18.019  -10.961  -4.106  1.00 88.97 70  A 1 
ATOM 548   O O   . ASP A 1 70  ? 19.219  -11.008  -3.827  1.00 85.46 70  A 1 
ATOM 549   C CB  . ASP A 1 70  ? 17.214  -12.518  -2.236  1.00 87.11 70  A 1 
ATOM 550   C CG  . ASP A 1 70  ? 16.937  -11.394  -1.227  1.00 83.94 70  A 1 
ATOM 551   O OD1 . ASP A 1 70  ? 16.839  -10.212  -1.622  1.00 75.57 70  A 1 
ATOM 552   O OD2 . ASP A 1 70  ? 16.877  -11.703  -0.022  1.00 77.34 70  A 1 
ATOM 553   N N   . GLU A 1 71  ? 17.489  -9.931   -4.757  1.00 88.49 71  A 1 
ATOM 554   C CA  . GLU A 1 71  ? 18.276  -8.762   -5.161  1.00 87.48 71  A 1 
ATOM 555   C C   . GLU A 1 71  ? 18.671  -7.884   -3.967  1.00 87.26 71  A 1 
ATOM 556   O O   . GLU A 1 71  ? 19.702  -7.211   -4.022  1.00 84.06 71  A 1 
ATOM 557   C CB  . GLU A 1 71  ? 17.507  -7.911   -6.179  1.00 85.72 71  A 1 
ATOM 558   C CG  . GLU A 1 71  ? 17.207  -8.618   -7.511  1.00 81.02 71  A 1 
ATOM 559   C CD  . GLU A 1 71  ? 15.821  -9.273   -7.594  1.00 78.77 71  A 1 
ATOM 560   O OE1 . GLU A 1 71  ? 15.368  -9.507   -8.739  1.00 71.10 71  A 1 
ATOM 561   O OE2 . GLU A 1 71  ? 15.197  -9.517   -6.540  1.00 72.29 71  A 1 
ATOM 562   N N   . LYS A 1 72  ? 17.880  -7.879   -2.897  1.00 87.34 72  A 1 
ATOM 563   C CA  . LYS A 1 72  ? 18.151  -7.062   -1.714  1.00 86.44 72  A 1 
ATOM 564   C C   . LYS A 1 72  ? 19.367  -7.582   -0.942  1.00 86.67 72  A 1 
ATOM 565   O O   . LYS A 1 72  ? 20.315  -6.837   -0.710  1.00 82.03 72  A 1 
ATOM 566   C CB  . LYS A 1 72  ? 16.891  -7.009   -0.824  1.00 83.49 72  A 1 
ATOM 567   C CG  . LYS A 1 72  ? 17.084  -6.051   0.371   1.00 77.58 72  A 1 
ATOM 568   C CD  . LYS A 1 72  ? 15.952  -6.165   1.396   1.00 73.59 72  A 1 
ATOM 569   C CE  . LYS A 1 72  ? 16.313  -5.301   2.620   1.00 65.90 72  A 1 
ATOM 570   N NZ  . LYS A 1 72  ? 15.636  -5.732   3.861   1.00 59.20 72  A 1 
ATOM 571   N N   . ASN A 1 73  ? 19.348  -8.859   -0.590  1.00 87.90 73  A 1 
ATOM 572   C CA  . ASN A 1 73  ? 20.409  -9.497   0.196   1.00 87.89 73  A 1 
ATOM 573   C C   . ASN A 1 73  ? 21.515  -10.114  -0.677  1.00 88.12 73  A 1 
ATOM 574   O O   . ASN A 1 73  ? 22.524  -10.573  -0.151  1.00 84.22 73  A 1 
ATOM 575   C CB  . ASN A 1 73  ? 19.770  -10.532  1.130   1.00 86.08 73  A 1 
ATOM 576   C CG  . ASN A 1 73  ? 18.762  -9.906   2.088   1.00 85.09 73  A 1 
ATOM 577   O OD1 . ASN A 1 73  ? 18.932  -8.812   2.593   1.00 75.90 73  A 1 
ATOM 578   N ND2 . ASN A 1 73  ? 17.682  -10.602  2.357   1.00 76.86 73  A 1 
ATOM 579   N N   . GLN A 1 74  ? 21.362  -10.107  -1.998  1.00 89.05 74  A 1 
ATOM 580   C CA  . GLN A 1 74  ? 22.305  -10.679  -2.970  1.00 89.27 74  A 1 
ATOM 581   C C   . GLN A 1 74  ? 22.569  -12.173  -2.719  1.00 90.12 74  A 1 
ATOM 582   O O   . GLN A 1 74  ? 23.716  -12.621  -2.671  1.00 87.28 74  A 1 
ATOM 583   C CB  . GLN A 1 74  ? 23.592  -9.838   -3.066  1.00 87.16 74  A 1 
ATOM 584   C CG  . GLN A 1 74  ? 23.312  -8.367   -3.407  1.00 84.05 74  A 1 
ATOM 585   C CD  . GLN A 1 74  ? 24.588  -7.564   -3.665  1.00 79.65 74  A 1 
ATOM 586   O OE1 . GLN A 1 74  ? 25.697  -7.922   -3.320  1.00 72.27 74  A 1 
ATOM 587   N NE2 . GLN A 1 74  ? 24.468  -6.425   -4.312  1.00 69.42 74  A 1 
ATOM 588   N N   . ILE A 1 75  ? 21.507  -12.949  -2.558  1.00 91.38 75  A 1 
ATOM 589   C CA  . ILE A 1 75  ? 21.552  -14.394  -2.327  1.00 91.95 75  A 1 
ATOM 590   C C   . ILE A 1 75  ? 20.800  -15.111  -3.452  1.00 91.91 75  A 1 
ATOM 591   O O   . ILE A 1 75  ? 19.665  -14.775  -3.782  1.00 89.70 75  A 1 
ATOM 592   C CB  . ILE A 1 75  ? 21.005  -14.749  -0.923  1.00 90.79 75  A 1 
ATOM 593   C CG1 . ILE A 1 75  ? 21.891  -14.110  0.176   1.00 85.93 75  A 1 
ATOM 594   C CG2 . ILE A 1 75  ? 20.938  -16.276  -0.732  1.00 84.75 75  A 1 
ATOM 595   C CD1 . ILE A 1 75  ? 21.337  -14.239  1.597   1.00 79.18 75  A 1 
ATOM 596   N N   . LEU A 1 76  ? 21.444  -16.135  -4.023  1.00 92.83 76  A 1 
ATOM 597   C CA  . LEU A 1 76  ? 20.824  -17.068  -4.958  1.00 93.05 76  A 1 
ATOM 598   C C   . LEU A 1 76  ? 20.510  -18.368  -4.218  1.00 93.05 76  A 1 
ATOM 599   O O   . LEU A 1 76  ? 21.426  -19.030  -3.730  1.00 91.30 76  A 1 
ATOM 600   C CB  . LEU A 1 76  ? 21.783  -17.295  -6.137  1.00 92.26 76  A 1 
ATOM 601   C CG  . LEU A 1 76  ? 21.316  -18.374  -7.137  1.00 91.12 76  A 1 
ATOM 602   C CD1 . LEU A 1 76  ? 20.108  -17.922  -7.947  1.00 83.37 76  A 1 
ATOM 603   C CD2 . LEU A 1 76  ? 22.443  -18.691  -8.107  1.00 83.45 76  A 1 
ATOM 604   N N   . THR A 1 77  ? 19.246  -18.765  -4.183  1.00 93.23 77  A 1 
ATOM 605   C CA  . THR A 1 77  ? 18.812  -20.046  -3.623  1.00 93.11 77  A 1 
ATOM 606   C C   . THR A 1 77  ? 18.588  -21.048  -4.747  1.00 92.95 77  A 1 
ATOM 607   O O   . THR A 1 77  ? 17.778  -20.823  -5.643  1.00 91.09 77  A 1 
ATOM 608   C CB  . THR A 1 77  ? 17.560  -19.894  -2.754  1.00 92.33 77  A 1 
ATOM 609   O OG1 . THR A 1 77  ? 17.792  -18.918  -1.755  1.00 82.52 77  A 1 
ATOM 610   C CG2 . THR A 1 77  ? 17.214  -21.188  -2.026  1.00 81.23 77  A 1 
ATOM 611   N N   . THR A 1 78  ? 19.310  -22.178  -4.699  1.00 93.01 78  A 1 
ATOM 612   C CA  . THR A 1 78  ? 19.216  -23.239  -5.706  1.00 92.91 78  A 1 
ATOM 613   C C   . THR A 1 78  ? 19.015  -24.600  -5.059  1.00 92.77 78  A 1 
ATOM 614   O O   . THR A 1 78  ? 19.566  -24.881  -4.001  1.00 90.31 78  A 1 
ATOM 615   C CB  . THR A 1 78  ? 20.459  -23.291  -6.609  1.00 91.61 78  A 1 
ATOM 616   O OG1 . THR A 1 78  ? 21.639  -23.489  -5.866  1.00 79.53 78  A 1 
ATOM 617   C CG2 . THR A 1 78  ? 20.646  -22.010  -7.417  1.00 78.93 78  A 1 
ATOM 618   N N   . ASN A 1 79  ? 18.267  -25.473  -5.723  1.00 92.52 79  A 1 
ATOM 619   C CA  . ASN A 1 79  ? 18.179  -26.893  -5.400  1.00 92.25 79  A 1 
ATOM 620   C C   . ASN A 1 79  ? 19.089  -27.661  -6.367  1.00 92.38 79  A 1 
ATOM 621   O O   . ASN A 1 79  ? 18.933  -27.558  -7.584  1.00 89.98 79  A 1 
ATOM 622   C CB  . ASN A 1 79  ? 16.707  -27.315  -5.469  1.00 90.62 79  A 1 
ATOM 623   C CG  . ASN A 1 79  ? 16.473  -28.762  -5.065  1.00 88.85 79  A 1 
ATOM 624   O OD1 . ASN A 1 79  ? 17.372  -29.530  -4.779  1.00 79.65 79  A 1 
ATOM 625   N ND2 . ASN A 1 79  ? 15.224  -29.164  -5.040  1.00 80.15 79  A 1 
ATOM 626   N N   . ALA A 1 80  ? 20.059  -28.399  -5.825  1.00 92.17 80  A 1 
ATOM 627   C CA  . ALA A 1 80  ? 21.047  -29.121  -6.614  1.00 92.30 80  A 1 
ATOM 628   C C   . ALA A 1 80  ? 21.524  -30.391  -5.903  1.00 92.53 80  A 1 
ATOM 629   O O   . ALA A 1 80  ? 21.424  -30.520  -4.685  1.00 90.05 80  A 1 
ATOM 630   C CB  . ALA A 1 80  ? 22.224  -28.179  -6.921  1.00 90.62 80  A 1 
ATOM 631   N N   . TRP A 1 81  ? 22.074  -31.319  -6.680  1.00 93.09 81  A 1 
ATOM 632   C CA  . TRP A 1 81  ? 22.689  -32.533  -6.165  1.00 92.66 81  A 1 
ATOM 633   C C   . TRP A 1 81  ? 24.185  -32.493  -6.447  1.00 92.46 81  A 1 
ATOM 634   O O   . TRP A 1 81  ? 24.609  -32.285  -7.585  1.00 89.62 81  A 1 
ATOM 635   C CB  . TRP A 1 81  ? 22.025  -33.771  -6.779  1.00 90.70 81  A 1 
ATOM 636   C CG  . TRP A 1 81  ? 20.539  -33.928  -6.574  1.00 89.77 81  A 1 
ATOM 637   C CD1 . TRP A 1 81  ? 19.728  -33.128  -5.849  1.00 82.91 81  A 1 
ATOM 638   C CD2 . TRP A 1 81  ? 19.667  -34.966  -7.114  1.00 86.54 81  A 1 
ATOM 639   N NE1 . TRP A 1 81  ? 18.416  -33.595  -5.906  1.00 83.60 81  A 1 
ATOM 640   C CE2 . TRP A 1 81  ? 18.342  -34.722  -6.672  1.00 85.88 81  A 1 
ATOM 641   C CE3 . TRP A 1 81  ? 19.890  -36.093  -7.941  1.00 81.23 81  A 1 
ATOM 642   C CZ2 . TRP A 1 81  ? 17.267  -35.561  -7.031  1.00 82.24 81  A 1 
ATOM 643   C CZ3 . TRP A 1 81  ? 18.819  -36.925  -8.291  1.00 77.53 81  A 1 
ATOM 644   C CH2 . TRP A 1 81  ? 17.522  -36.657  -7.844  1.00 79.03 81  A 1 
ATOM 645   N N   . LEU A 1 82  ? 24.995  -32.713  -5.419  1.00 92.50 82  A 1 
ATOM 646   C CA  . LEU A 1 82  ? 26.430  -32.895  -5.581  1.00 92.46 82  A 1 
ATOM 647   C C   . LEU A 1 82  ? 26.706  -34.330  -6.026  1.00 92.41 82  A 1 
ATOM 648   O O   . LEU A 1 82  ? 25.995  -35.253  -5.647  1.00 90.51 82  A 1 
ATOM 649   C CB  . LEU A 1 82  ? 27.176  -32.548  -4.281  1.00 91.13 82  A 1 
ATOM 650   C CG  . LEU A 1 82  ? 26.868  -31.166  -3.686  1.00 89.83 82  A 1 
ATOM 651   C CD1 . LEU A 1 82  ? 27.755  -30.927  -2.463  1.00 83.66 82  A 1 
ATOM 652   C CD2 . LEU A 1 82  ? 27.119  -30.038  -4.683  1.00 84.07 82  A 1 
ATOM 653   N N   . ASN A 1 83  ? 27.752  -34.534  -6.807  1.00 92.06 83  A 1 
ATOM 654   C CA  . ASN A 1 83  ? 28.243  -35.855  -7.186  1.00 91.65 83  A 1 
ATOM 655   C C   . ASN A 1 83  ? 29.743  -35.925  -6.866  1.00 92.16 83  A 1 
ATOM 656   O O   . ASN A 1 83  ? 30.541  -35.219  -7.476  1.00 89.75 83  A 1 
ATOM 657   C CB  . ASN A 1 83  ? 27.909  -36.096  -8.664  1.00 88.93 83  A 1 
ATOM 658   C CG  . ASN A 1 83  ? 28.207  -37.525  -9.099  1.00 83.05 83  A 1 
ATOM 659   O OD1 . ASN A 1 83  ? 29.196  -38.145  -8.743  1.00 71.67 83  A 1 
ATOM 660   N ND2 . ASN A 1 83  ? 27.344  -38.089  -9.912  1.00 72.04 83  A 1 
ATOM 661   N N   . LEU A 1 84  ? 30.101  -36.758  -5.892  1.00 92.85 84  A 1 
ATOM 662   C CA  . LEU A 1 84  ? 31.475  -36.961  -5.445  1.00 93.08 84  A 1 
ATOM 663   C C   . LEU A 1 84  ? 31.876  -38.416  -5.676  1.00 93.24 84  A 1 
ATOM 664   O O   . LEU A 1 84  ? 31.200  -39.330  -5.212  1.00 91.31 84  A 1 
ATOM 665   C CB  . LEU A 1 84  ? 31.606  -36.580  -3.960  1.00 92.01 84  A 1 
ATOM 666   C CG  . LEU A 1 84  ? 31.373  -35.083  -3.669  1.00 90.35 84  A 1 
ATOM 667   C CD1 . LEU A 1 84  ? 30.293  -34.889  -2.613  1.00 80.62 84  A 1 
ATOM 668   C CD2 . LEU A 1 84  ? 32.653  -34.436  -3.150  1.00 80.55 84  A 1 
ATOM 669   N N   . GLU A 1 85  ? 32.997  -38.648  -6.364  1.00 93.36 85  A 1 
ATOM 670   C CA  . GLU A 1 85  ? 33.550  -39.981  -6.602  1.00 93.09 85  A 1 
ATOM 671   C C   . GLU A 1 85  ? 35.039  -40.003  -6.249  1.00 93.25 85  A 1 
ATOM 672   O O   . GLU A 1 85  ? 35.828  -39.222  -6.779  1.00 90.84 85  A 1 
ATOM 673   C CB  . GLU A 1 85  ? 33.294  -40.407  -8.058  1.00 90.78 85  A 1 
ATOM 674   C CG  . GLU A 1 85  ? 33.627  -41.889  -8.301  1.00 78.94 85  A 1 
ATOM 675   C CD  . GLU A 1 85  ? 33.592  -42.303  -9.781  1.00 77.58 85  A 1 
ATOM 676   O OE1 . GLU A 1 85  ? 34.168  -43.373  -10.096 1.00 69.83 85  A 1 
ATOM 677   O OE2 . GLU A 1 85  ? 33.057  -41.557  -10.627 1.00 69.94 85  A 1 
ATOM 678   N N   . TRP A 1 86  ? 35.430  -40.916  -5.351  1.00 93.32 86  A 1 
ATOM 679   C CA  . TRP A 1 86  ? 36.820  -41.143  -4.958  1.00 93.49 86  A 1 
ATOM 680   C C   . TRP A 1 86  ? 37.087  -42.636  -4.757  1.00 93.33 86  A 1 
ATOM 681   O O   . TRP A 1 86  ? 36.163  -43.447  -4.726  1.00 91.36 86  A 1 
ATOM 682   C CB  . TRP A 1 86  ? 37.167  -40.342  -3.696  1.00 92.91 86  A 1 
ATOM 683   C CG  . TRP A 1 86  ? 36.487  -40.782  -2.431  1.00 93.39 86  A 1 
ATOM 684   C CD1 . TRP A 1 86  ? 37.014  -41.605  -1.496  1.00 90.39 86  A 1 
ATOM 685   C CD2 . TRP A 1 86  ? 35.155  -40.426  -1.943  1.00 91.86 86  A 1 
ATOM 686   N NE1 . TRP A 1 86  ? 36.098  -41.789  -0.465  1.00 90.38 86  A 1 
ATOM 687   C CE2 . TRP A 1 86  ? 34.949  -41.083  -0.703  1.00 91.61 86  A 1 
ATOM 688   C CE3 . TRP A 1 86  ? 34.117  -39.613  -2.442  1.00 89.94 86  A 1 
ATOM 689   C CZ2 . TRP A 1 86  ? 33.744  -40.957  0.022   1.00 90.35 86  A 1 
ATOM 690   C CZ3 . TRP A 1 86  ? 32.917  -39.481  -1.717  1.00 88.29 86  A 1 
ATOM 691   C CH2 . TRP A 1 86  ? 32.732  -40.155  -0.503  1.00 88.50 86  A 1 
ATOM 692   N N   . ASN A 1 87  ? 38.355  -43.028  -4.612  1.00 91.94 87  A 1 
ATOM 693   C CA  . ASN A 1 87  ? 38.734  -44.411  -4.344  1.00 91.74 87  A 1 
ATOM 694   C C   . ASN A 1 87  ? 39.289  -44.554  -2.922  1.00 91.49 87  A 1 
ATOM 695   O O   . ASN A 1 87  ? 40.314  -43.960  -2.596  1.00 87.63 87  A 1 
ATOM 696   C CB  . ASN A 1 87  ? 39.721  -44.895  -5.418  1.00 89.57 87  A 1 
ATOM 697   C CG  . ASN A 1 87  ? 39.748  -46.415  -5.482  1.00 86.78 87  A 1 
ATOM 698   O OD1 . ASN A 1 87  ? 40.417  -47.105  -4.730  1.00 75.87 87  A 1 
ATOM 699   N ND2 . ASN A 1 87  ? 38.991  -46.987  -6.392  1.00 75.77 87  A 1 
ATOM 700   N N   . ASP A 1 88  ? 38.635  -45.367  -2.097  1.00 90.06 88  A 1 
ATOM 701   C CA  . ASP A 1 88  ? 39.065  -45.662  -0.730  1.00 89.71 88  A 1 
ATOM 702   C C   . ASP A 1 88  ? 39.900  -46.951  -0.706  1.00 89.82 88  A 1 
ATOM 703   O O   . ASP A 1 88  ? 39.400  -48.046  -0.961  1.00 86.54 88  A 1 
ATOM 704   C CB  . ASP A 1 88  ? 37.846  -45.739  0.198   1.00 87.34 88  A 1 
ATOM 705   C CG  . ASP A 1 88  ? 38.241  -45.756  1.676   1.00 86.50 88  A 1 
ATOM 706   O OD1 . ASP A 1 88  ? 39.280  -46.369  2.027   1.00 78.58 88  A 1 
ATOM 707   O OD2 . ASP A 1 88  ? 37.513  -45.147  2.484   1.00 79.20 88  A 1 
ATOM 708   N N   . TYR A 1 89  ? 41.196  -46.835  -0.389  1.00 89.68 89  A 1 
ATOM 709   C CA  . TYR A 1 89  ? 42.118  -47.968  -0.320  1.00 88.96 89  A 1 
ATOM 710   C C   . TYR A 1 89  ? 41.722  -48.999  0.747   1.00 89.01 89  A 1 
ATOM 711   O O   . TYR A 1 89  ? 41.929  -50.199  0.553   1.00 84.76 89  A 1 
ATOM 712   C CB  . TYR A 1 89  ? 43.529  -47.427  -0.057  1.00 86.10 89  A 1 
ATOM 713   C CG  . TYR A 1 89  ? 44.572  -48.516  0.045   1.00 84.07 89  A 1 
ATOM 714   C CD1 . TYR A 1 89  ? 44.979  -49.000  1.302   1.00 77.12 89  A 1 
ATOM 715   C CD2 . TYR A 1 89  ? 45.111  -49.087  -1.126  1.00 77.11 89  A 1 
ATOM 716   C CE1 . TYR A 1 89  ? 45.916  -50.045  1.391   1.00 72.69 89  A 1 
ATOM 717   C CE2 . TYR A 1 89  ? 46.044  -50.130  -1.046  1.00 72.44 89  A 1 
ATOM 718   C CZ  . TYR A 1 89  ? 46.446  -50.611  0.216   1.00 73.11 89  A 1 
ATOM 719   O OH  . TYR A 1 89  ? 47.356  -51.633  0.298   1.00 71.73 89  A 1 
ATOM 720   N N   . ASN A 1 90  ? 41.141  -48.569  1.855   1.00 89.16 90  A 1 
ATOM 721   C CA  . ASN A 1 90  ? 40.784  -49.414  2.999   1.00 88.56 90  A 1 
ATOM 722   C C   . ASN A 1 90  ? 39.471  -50.199  2.806   1.00 88.88 90  A 1 
ATOM 723   O O   . ASN A 1 90  ? 39.179  -51.093  3.599   1.00 84.42 90  A 1 
ATOM 724   C CB  . ASN A 1 90  ? 40.716  -48.533  4.255   1.00 85.92 90  A 1 
ATOM 725   C CG  . ASN A 1 90  ? 42.065  -47.934  4.644   1.00 84.56 90  A 1 
ATOM 726   O OD1 . ASN A 1 90  ? 43.106  -48.561  4.576   1.00 75.10 90  A 1 
ATOM 727   N ND2 . ASN A 1 90  ? 42.065  -46.702  5.104   1.00 75.50 90  A 1 
ATOM 728   N N   . LEU A 1 91  ? 38.695  -49.898  1.788   1.00 88.55 91  A 1 
ATOM 729   C CA  . LEU A 1 91  ? 37.386  -50.513  1.517   1.00 88.79 91  A 1 
ATOM 730   C C   . LEU A 1 91  ? 37.401  -51.442  0.291   1.00 88.92 91  A 1 
ATOM 731   O O   . LEU A 1 91  ? 36.377  -51.647  -0.360  1.00 84.27 91  A 1 
ATOM 732   C CB  . LEU A 1 91  ? 36.314  -49.415  1.414   1.00 86.53 91  A 1 
ATOM 733   C CG  . LEU A 1 91  ? 36.127  -48.569  2.690   1.00 86.88 91  A 1 
ATOM 734   C CD1 . LEU A 1 91  ? 35.129  -47.450  2.407   1.00 80.79 91  A 1 
ATOM 735   C CD2 . LEU A 1 91  ? 35.597  -49.386  3.859   1.00 81.23 91  A 1 
ATOM 736   N N   . ARG A 1 92  ? 38.550  -52.024  -0.040  1.00 90.50 92  A 1 
ATOM 737   C CA  . ARG A 1 92  ? 38.676  -52.997  -1.136  1.00 90.32 92  A 1 
ATOM 738   C C   . ARG A 1 92  ? 38.452  -54.420  -0.628  1.00 90.33 92  A 1 
ATOM 739   O O   . ARG A 1 92  ? 38.994  -54.807  0.402   1.00 86.22 92  A 1 
ATOM 740   C CB  . ARG A 1 92  ? 40.036  -52.851  -1.834  1.00 87.64 92  A 1 
ATOM 741   C CG  . ARG A 1 92  ? 40.196  -51.463  -2.477  1.00 82.52 92  A 1 
ATOM 742   C CD  . ARG A 1 92  ? 41.556  -51.322  -3.163  1.00 81.73 92  A 1 
ATOM 743   N NE  . ARG A 1 92  ? 41.715  -49.963  -3.704  1.00 76.21 92  A 1 
ATOM 744   C CZ  . ARG A 1 92  ? 42.774  -49.468  -4.328  1.00 72.20 92  A 1 
ATOM 745   N NH1 . ARG A 1 92  ? 43.846  -50.178  -4.555  1.00 65.73 92  A 1 
ATOM 746   N NH2 . ARG A 1 92  ? 42.763  -48.233  -4.728  1.00 63.36 92  A 1 
ATOM 747   N N   . TRP A 1 93  ? 37.702  -55.205  -1.373  1.00 90.56 93  A 1 
ATOM 748   C CA  . TRP A 1 93  ? 37.493  -56.623  -1.095  1.00 90.36 93  A 1 
ATOM 749   C C   . TRP A 1 93  ? 37.366  -57.429  -2.387  1.00 90.15 93  A 1 
ATOM 750   O O   . TRP A 1 93  ? 37.148  -56.890  -3.472  1.00 86.62 93  A 1 
ATOM 751   C CB  . TRP A 1 93  ? 36.272  -56.826  -0.192  1.00 88.83 93  A 1 
ATOM 752   C CG  . TRP A 1 93  ? 34.939  -56.542  -0.814  1.00 89.12 93  A 1 
ATOM 753   C CD1 . TRP A 1 93  ? 34.131  -57.459  -1.397  1.00 84.63 93  A 1 
ATOM 754   C CD2 . TRP A 1 93  ? 34.235  -55.266  -0.908  1.00 87.33 93  A 1 
ATOM 755   N NE1 . TRP A 1 93  ? 32.972  -56.836  -1.849  1.00 84.85 93  A 1 
ATOM 756   C CE2 . TRP A 1 93  ? 32.994  -55.494  -1.563  1.00 86.41 93  A 1 
ATOM 757   C CE3 . TRP A 1 93  ? 34.529  -53.954  -0.495  1.00 84.05 93  A 1 
ATOM 758   C CZ2 . TRP A 1 93  ? 32.073  -54.457  -1.815  1.00 85.19 93  A 1 
ATOM 759   C CZ3 . TRP A 1 93  ? 33.616  -52.913  -0.743  1.00 82.32 93  A 1 
ATOM 760   C CH2 . TRP A 1 93  ? 32.399  -53.164  -1.403  1.00 83.03 93  A 1 
ATOM 761   N N   . ASN A 1 94  ? 37.511  -58.759  -2.253  1.00 89.18 94  A 1 
ATOM 762   C CA  . ASN A 1 94  ? 37.296  -59.673  -3.365  1.00 88.39 94  A 1 
ATOM 763   C C   . ASN A 1 94  ? 35.836  -60.153  -3.367  1.00 88.22 94  A 1 
ATOM 764   O O   . ASN A 1 94  ? 35.399  -60.829  -2.438  1.00 83.20 94  A 1 
ATOM 765   C CB  . ASN A 1 94  ? 38.302  -60.824  -3.245  1.00 85.19 94  A 1 
ATOM 766   C CG  . ASN A 1 94  ? 38.290  -61.736  -4.456  1.00 78.60 94  A 1 
ATOM 767   O OD1 . ASN A 1 94  ? 37.508  -61.618  -5.386  1.00 69.00 94  A 1 
ATOM 768   N ND2 . ASN A 1 94  ? 39.192  -62.692  -4.469  1.00 68.55 94  A 1 
ATOM 769   N N   . GLU A 1 95  ? 35.119  -59.868  -4.421  1.00 87.35 95  A 1 
ATOM 770   C CA  . GLU A 1 95  ? 33.701  -60.221  -4.572  1.00 86.06 95  A 1 
ATOM 771   C C   . GLU A 1 95  ? 33.439  -61.726  -4.355  1.00 86.31 95  A 1 
ATOM 772   O O   . GLU A 1 95  ? 32.461  -62.117  -3.725  1.00 81.55 95  A 1 
ATOM 773   C CB  . GLU A 1 95  ? 33.264  -59.780  -5.987  1.00 81.95 95  A 1 
ATOM 774   C CG  . GLU A 1 95  ? 31.765  -59.969  -6.253  1.00 73.76 95  A 1 
ATOM 775   C CD  . GLU A 1 95  ? 31.349  -59.676  -7.703  1.00 71.54 95  A 1 
ATOM 776   O OE1 . GLU A 1 95  ? 30.246  -60.109  -8.099  1.00 64.17 95  A 1 
ATOM 777   O OE2 . GLU A 1 95  ? 32.115  -59.033  -8.453  1.00 65.47 95  A 1 
ATOM 778   N N   . THR A 1 96  ? 34.349  -62.599  -4.816  1.00 87.91 96  A 1 
ATOM 779   C CA  . THR A 1 96  ? 34.199  -64.060  -4.716  1.00 87.24 96  A 1 
ATOM 780   C C   . THR A 1 96  ? 34.254  -64.593  -3.281  1.00 87.25 96  A 1 
ATOM 781   O O   . THR A 1 96  ? 33.670  -65.635  -2.997  1.00 82.36 96  A 1 
ATOM 782   C CB  . THR A 1 96  ? 35.273  -64.777  -5.541  1.00 85.05 96  A 1 
ATOM 783   O OG1 . THR A 1 96  ? 36.578  -64.397  -5.151  1.00 75.59 96  A 1 
ATOM 784   C CG2 . THR A 1 96  ? 35.151  -64.474  -7.032  1.00 72.64 96  A 1 
ATOM 785   N N   . GLU A 1 97  ? 34.946  -63.915  -2.366  1.00 86.79 97  A 1 
ATOM 786   C CA  . GLU A 1 97  ? 35.071  -64.327  -0.961  1.00 85.98 97  A 1 
ATOM 787   C C   . GLU A 1 97  ? 33.842  -63.966  -0.118  1.00 86.41 97  A 1 
ATOM 788   O O   . GLU A 1 97  ? 33.648  -64.527  0.960   1.00 81.46 97  A 1 
ATOM 789   C CB  . GLU A 1 97  ? 36.324  -63.695  -0.339  1.00 83.00 97  A 1 
ATOM 790   C CG  . GLU A 1 97  ? 37.620  -64.239  -0.959  1.00 74.16 97  A 1 
ATOM 791   C CD  . GLU A 1 97  ? 38.887  -63.642  -0.330  1.00 68.51 97  A 1 
ATOM 792   O OE1 . GLU A 1 97  ? 39.984  -64.115  -0.704  1.00 60.53 97  A 1 
ATOM 793   O OE2 . GLU A 1 97  ? 38.767  -62.721  0.514   1.00 61.45 97  A 1 
ATOM 794   N N   . TYR A 1 98  ? 33.015  -63.081  -0.607  1.00 84.77 98  A 1 
ATOM 795   C CA  . TYR A 1 98  ? 31.851  -62.547  0.096   1.00 84.35 98  A 1 
ATOM 796   C C   . TYR A 1 98  ? 30.531  -62.838  -0.640  1.00 83.77 98  A 1 
ATOM 797   O O   . TYR A 1 98  ? 29.620  -62.019  -0.645  1.00 76.99 98  A 1 
ATOM 798   C CB  . TYR A 1 98  ? 32.078  -61.064  0.406   1.00 82.99 98  A 1 
ATOM 799   C CG  . TYR A 1 98  ? 33.186  -60.825  1.415   1.00 84.58 98  A 1 
ATOM 800   C CD1 . TYR A 1 98  ? 32.922  -60.935  2.793   1.00 79.68 98  A 1 
ATOM 801   C CD2 . TYR A 1 98  ? 34.488  -60.515  0.988   1.00 81.33 98  A 1 
ATOM 802   C CE1 . TYR A 1 98  ? 33.939  -60.731  3.735   1.00 79.55 98  A 1 
ATOM 803   C CE2 . TYR A 1 98  ? 35.516  -60.311  1.923   1.00 80.09 98  A 1 
ATOM 804   C CZ  . TYR A 1 98  ? 35.237  -60.418  3.301   1.00 81.96 98  A 1 
ATOM 805   O OH  . TYR A 1 98  ? 36.237  -60.220  4.220   1.00 80.27 98  A 1 
ATOM 806   N N   . GLY A 1 99  ? 30.419  -64.005  -1.270  1.00 82.39 99  A 1 
ATOM 807   C CA  . GLY A 1 99  ? 29.155  -64.501  -1.835  1.00 80.85 99  A 1 
ATOM 808   C C   . GLY A 1 99  ? 28.582  -63.689  -2.998  1.00 81.96 99  A 1 
ATOM 809   O O   . GLY A 1 99  ? 27.386  -63.776  -3.268  1.00 74.51 99  A 1 
ATOM 810   N N   . GLY A 1 100 ? 29.404  -62.898  -3.677  1.00 80.52 100 A 1 
ATOM 811   C CA  . GLY A 1 100 ? 28.984  -62.067  -4.803  1.00 80.63 100 A 1 
ATOM 812   C C   . GLY A 1 100 ? 28.495  -60.662  -4.423  1.00 82.91 100 A 1 
ATOM 813   O O   . GLY A 1 100 ? 27.912  -59.991  -5.271  1.00 77.76 100 A 1 
ATOM 814   N N   . VAL A 1 101 ? 28.734  -60.207  -3.194  1.00 84.05 101 A 1 
ATOM 815   C CA  . VAL A 1 101 ? 28.462  -58.817  -2.801  1.00 84.52 101 A 1 
ATOM 816   C C   . VAL A 1 101 ? 29.376  -57.887  -3.601  1.00 85.04 101 A 1 
ATOM 817   O O   . VAL A 1 101 ? 30.599  -57.932  -3.456  1.00 82.67 101 A 1 
ATOM 818   C CB  . VAL A 1 101 ? 28.648  -58.598  -1.291  1.00 82.62 101 A 1 
ATOM 819   C CG1 . VAL A 1 101 ? 28.369  -57.146  -0.901  1.00 75.52 101 A 1 
ATOM 820   C CG2 . VAL A 1 101 ? 27.697  -59.481  -0.480  1.00 75.79 101 A 1 
ATOM 821   N N   . LYS A 1 102 ? 28.762  -57.040  -4.448  1.00 86.32 102 A 1 
ATOM 822   C CA  . LYS A 1 102 ? 29.473  -56.127  -5.360  1.00 85.69 102 A 1 
ATOM 823   C C   . LYS A 1 102 ? 29.656  -54.732  -4.790  1.00 86.82 102 A 1 
ATOM 824   O O   . LYS A 1 102 ? 30.623  -54.055  -5.122  1.00 82.27 102 A 1 
ATOM 825   C CB  . LYS A 1 102 ? 28.714  -56.032  -6.689  1.00 81.45 102 A 1 
ATOM 826   C CG  . LYS A 1 102 ? 28.675  -57.386  -7.394  1.00 72.84 102 A 1 
ATOM 827   C CD  . LYS A 1 102 ? 28.040  -57.272  -8.774  1.00 68.76 102 A 1 
ATOM 828   C CE  . LYS A 1 102 ? 28.102  -58.663  -9.400  1.00 60.31 102 A 1 
ATOM 829   N NZ  . LYS A 1 102 ? 27.718  -58.652  -10.823 1.00 53.72 102 A 1 
ATOM 830   N N   . ASP A 1 103 ? 28.711  -54.311  -3.984  1.00 87.78 103 A 1 
ATOM 831   C CA  . ASP A 1 103 ? 28.641  -52.974  -3.421  1.00 87.40 103 A 1 
ATOM 832   C C   . ASP A 1 103 ? 27.976  -52.989  -2.039  1.00 88.50 103 A 1 
ATOM 833   O O   . ASP A 1 103 ? 27.241  -53.904  -1.672  1.00 85.56 103 A 1 
ATOM 834   C CB  . ASP A 1 103 ? 27.967  -52.006  -4.414  1.00 83.48 103 A 1 
ATOM 835   C CG  . ASP A 1 103 ? 26.571  -52.405  -4.901  1.00 78.55 103 A 1 
ATOM 836   O OD1 . ASP A 1 103 ? 25.902  -53.233  -4.268  1.00 70.30 103 A 1 
ATOM 837   O OD2 . ASP A 1 103 ? 26.137  -51.832  -5.920  1.00 72.57 103 A 1 
ATOM 838   N N   . LEU A 1 104 ? 28.297  -51.975  -1.251  1.00 89.45 104 A 1 
ATOM 839   C CA  . LEU A 1 104 ? 27.778  -51.755  0.094   1.00 89.83 104 A 1 
ATOM 840   C C   . LEU A 1 104 ? 27.230  -50.333  0.200   1.00 90.68 104 A 1 
ATOM 841   O O   . LEU A 1 104 ? 27.759  -49.414  -0.423  1.00 88.42 104 A 1 
ATOM 842   C CB  . LEU A 1 104 ? 28.899  -51.964  1.122   1.00 88.13 104 A 1 
ATOM 843   C CG  . LEU A 1 104 ? 29.461  -53.393  1.207   1.00 87.33 104 A 1 
ATOM 844   C CD1 . LEU A 1 104 ? 30.676  -53.400  2.128   1.00 80.96 104 A 1 
ATOM 845   C CD2 . LEU A 1 104 ? 28.432  -54.374  1.758   1.00 81.08 104 A 1 
ATOM 846   N N   . ARG A 1 105 ? 26.222  -50.142  1.040   1.00 90.62 105 A 1 
ATOM 847   C CA  . ARG A 1 105 ? 25.675  -48.824  1.389   1.00 90.08 105 A 1 
ATOM 848   C C   . ARG A 1 105 ? 26.070  -48.514  2.825   1.00 90.38 105 A 1 
ATOM 849   O O   . ARG A 1 105 ? 25.624  -49.188  3.751   1.00 87.11 105 A 1 
ATOM 850   C CB  . ARG A 1 105 ? 24.156  -48.776  1.187   1.00 88.09 105 A 1 
ATOM 851   C CG  . ARG A 1 105 ? 23.720  -48.690  -0.285  1.00 83.98 105 A 1 
ATOM 852   C CD  . ARG A 1 105 ? 23.850  -50.028  -1.024  1.00 80.88 105 A 1 
ATOM 853   N NE  . ARG A 1 105 ? 23.416  -49.924  -2.430  1.00 79.22 105 A 1 
ATOM 854   C CZ  . ARG A 1 105 ? 23.738  -50.762  -3.394  1.00 76.98 105 A 1 
ATOM 855   N NH1 . ARG A 1 105 ? 24.453  -51.833  -3.180  1.00 66.64 105 A 1 
ATOM 856   N NH2 . ARG A 1 105 ? 23.362  -50.544  -4.614  1.00 72.86 105 A 1 
ATOM 857   N N   . ILE A 1 106 ? 26.928  -47.534  3.014   1.00 91.46 106 A 1 
ATOM 858   C CA  . ILE A 1 106 ? 27.475  -47.177  4.323   1.00 91.60 106 A 1 
ATOM 859   C C   . ILE A 1 106 ? 27.118  -45.723  4.635   1.00 91.57 106 A 1 
ATOM 860   O O   . ILE A 1 106 ? 27.223  -44.851  3.776   1.00 89.32 106 A 1 
ATOM 861   C CB  . ILE A 1 106 ? 28.995  -47.453  4.393   1.00 90.64 106 A 1 
ATOM 862   C CG1 . ILE A 1 106 ? 29.322  -48.912  3.982   1.00 86.63 106 A 1 
ATOM 863   C CG2 . ILE A 1 106 ? 29.512  -47.179  5.818   1.00 85.69 106 A 1 
ATOM 864   C CD1 . ILE A 1 106 ? 30.813  -49.265  3.962   1.00 80.65 106 A 1 
ATOM 865   N N   . THR A 1 107 ? 26.704  -45.463  5.875   1.00 90.83 107 A 1 
ATOM 866   C CA  . THR A 1 107 ? 26.399  -44.104  6.332   1.00 90.54 107 A 1 
ATOM 867   C C   . THR A 1 107 ? 27.665  -43.239  6.342   1.00 90.62 107 A 1 
ATOM 868   O O   . THR A 1 107 ? 28.707  -43.698  6.817   1.00 87.19 107 A 1 
ATOM 869   C CB  . THR A 1 107 ? 25.762  -44.103  7.726   1.00 88.34 107 A 1 
ATOM 870   O OG1 . THR A 1 107 ? 26.547  -44.839  8.636   1.00 77.08 107 A 1 
ATOM 871   C CG2 . THR A 1 107 ? 24.376  -44.735  7.714   1.00 75.37 107 A 1 
ATOM 872   N N   . PRO A 1 108 ? 27.600  -41.978  5.903   1.00 89.37 108 A 1 
ATOM 873   C CA  . PRO A 1 108 ? 28.794  -41.138  5.741   1.00 88.68 108 A 1 
ATOM 874   C C   . PRO A 1 108 ? 29.541  -40.840  7.046   1.00 88.83 108 A 1 
ATOM 875   O O   . PRO A 1 108 ? 30.741  -40.591  7.018   1.00 85.19 108 A 1 
ATOM 876   C CB  . PRO A 1 108 ? 28.286  -39.852  5.069   1.00 86.12 108 A 1 
ATOM 877   C CG  . PRO A 1 108 ? 26.807  -39.797  5.425   1.00 83.36 108 A 1 
ATOM 878   C CD  . PRO A 1 108 ? 26.403  -41.258  5.452   1.00 86.16 108 A 1 
ATOM 879   N N   . ASN A 1 109 ? 28.897  -40.938  8.193   1.00 89.50 109 A 1 
ATOM 880   C CA  . ASN A 1 109 ? 29.533  -40.784  9.510   1.00 89.00 109 A 1 
ATOM 881   C C   . ASN A 1 109 ? 30.454  -41.957  9.905   1.00 89.80 109 A 1 
ATOM 882   O O   . ASN A 1 109 ? 31.193  -41.840  10.881  1.00 85.64 109 A 1 
ATOM 883   C CB  . ASN A 1 109 ? 28.443  -40.568  10.574  1.00 86.14 109 A 1 
ATOM 884   C CG  . ASN A 1 109 ? 27.571  -41.810  10.763  1.00 80.79 109 A 1 
ATOM 885   O OD1 . ASN A 1 109 ? 26.921  -42.284  9.856   1.00 70.67 109 A 1 
ATOM 886   N ND2 . ASN A 1 109 ? 27.540  -42.372  11.950  1.00 72.55 109 A 1 
ATOM 887   N N   . LYS A 1 110 ? 30.418  -43.092  9.196   1.00 90.18 110 A 1 
ATOM 888   C CA  . LYS A 1 110 ? 31.268  -44.270  9.423   1.00 90.12 110 A 1 
ATOM 889   C C   . LYS A 1 110 ? 32.441  -44.375  8.449   1.00 90.63 110 A 1 
ATOM 890   O O   . LYS A 1 110 ? 33.301  -45.230  8.643   1.00 87.32 110 A 1 
ATOM 891   C CB  . LYS A 1 110 ? 30.428  -45.555  9.367   1.00 89.07 110 A 1 
ATOM 892   C CG  . LYS A 1 110 ? 29.437  -45.664  10.533  1.00 86.92 110 A 1 
ATOM 893   C CD  . LYS A 1 110 ? 28.686  -46.997  10.455  1.00 82.14 110 A 1 
ATOM 894   C CE  . LYS A 1 110 ? 27.700  -47.126  11.615  1.00 77.01 110 A 1 
ATOM 895   N NZ  . LYS A 1 110 ? 26.913  -48.373  11.525  1.00 67.76 110 A 1 
ATOM 896   N N   . LEU A 1 111 ? 32.472  -43.544  7.438   1.00 90.41 111 A 1 
ATOM 897   C CA  . LEU A 1 111 ? 33.541  -43.479  6.447   1.00 90.90 111 A 1 
ATOM 898   C C   . LEU A 1 111 ? 34.243  -42.124  6.498   1.00 91.25 111 A 1 
ATOM 899   O O   . LEU A 1 111 ? 33.703  -41.142  7.005   1.00 87.87 111 A 1 
ATOM 900   C CB  . LEU A 1 111 ? 32.963  -43.745  5.045   1.00 88.66 111 A 1 
ATOM 901   C CG  . LEU A 1 111 ? 32.384  -45.151  4.840   1.00 87.85 111 A 1 
ATOM 902   C CD1 . LEU A 1 111 ? 31.914  -45.286  3.401   1.00 81.17 111 A 1 
ATOM 903   C CD2 . LEU A 1 111 ? 33.400  -46.254  5.125   1.00 81.72 111 A 1 
ATOM 904   N N   . TRP A 1 112 ? 35.432  -42.086  5.937   1.00 91.36 112 A 1 
ATOM 905   C CA  . TRP A 1 112 ? 36.021  -40.822  5.525   1.00 91.42 112 A 1 
ATOM 906   C C   . TRP A 1 112 ? 35.224  -40.276  4.340   1.00 91.54 112 A 1 
ATOM 907   O O   . TRP A 1 112 ? 34.931  -41.005  3.389   1.00 89.75 112 A 1 
ATOM 908   C CB  . TRP A 1 112 ? 37.488  -41.026  5.166   1.00 90.46 112 A 1 
ATOM 909   C CG  . TRP A 1 112 ? 38.198  -39.773  4.740   1.00 90.37 112 A 1 
ATOM 910   C CD1 . TRP A 1 112 ? 38.859  -38.937  5.565   1.00 86.47 112 A 1 
ATOM 911   C CD2 . TRP A 1 112 ? 38.306  -39.201  3.403   1.00 89.23 112 A 1 
ATOM 912   N NE1 . TRP A 1 112 ? 39.385  -37.882  4.828   1.00 87.53 112 A 1 
ATOM 913   C CE2 . TRP A 1 112 ? 39.067  -38.007  3.503   1.00 88.80 112 A 1 
ATOM 914   C CE3 . TRP A 1 112 ? 37.842  -39.582  2.133   1.00 87.69 112 A 1 
ATOM 915   C CZ2 . TRP A 1 112 ? 39.355  -37.209  2.371   1.00 87.58 112 A 1 
ATOM 916   C CZ3 . TRP A 1 112 ? 38.125  -38.784  1.006   1.00 84.86 112 A 1 
ATOM 917   C CH2 . TRP A 1 112 ? 38.876  -37.612  1.131   1.00 85.20 112 A 1 
ATOM 918   N N   . LYS A 1 113 ? 34.880  -39.001  4.392   1.00 90.79 113 A 1 
ATOM 919   C CA  . LYS A 1 113 ? 34.366  -38.253  3.250   1.00 90.81 113 A 1 
ATOM 920   C C   . LYS A 1 113 ? 35.209  -36.989  3.067   1.00 91.07 113 A 1 
ATOM 921   O O   . LYS A 1 113 ? 35.676  -36.434  4.069   1.00 88.39 113 A 1 
ATOM 922   C CB  . LYS A 1 113 ? 32.857  -37.956  3.404   1.00 88.01 113 A 1 
ATOM 923   C CG  . LYS A 1 113 ? 32.526  -36.921  4.485   1.00 82.76 113 A 1 
ATOM 924   C CD  . LYS A 1 113 ? 31.042  -36.531  4.453   1.00 82.01 113 A 1 
ATOM 925   C CE  . LYS A 1 113 ? 30.795  -35.348  5.397   1.00 75.60 113 A 1 
ATOM 926   N NZ  . LYS A 1 113 ? 29.469  -34.726  5.195   1.00 70.81 113 A 1 
ATOM 927   N N   . PRO A 1 114 ? 35.431  -36.529  1.837   1.00 91.18 114 A 1 
ATOM 928   C CA  . PRO A 1 114 ? 36.093  -35.254  1.623   1.00 90.97 114 A 1 
ATOM 929   C C   . PRO A 1 114 ? 35.261  -34.117  2.226   1.00 90.96 114 A 1 
ATOM 930   O O   . PRO A 1 114 ? 34.032  -34.114  2.120   1.00 87.76 114 A 1 
ATOM 931   C CB  . PRO A 1 114 ? 36.250  -35.130  0.106   1.00 89.31 114 A 1 
ATOM 932   C CG  . PRO A 1 114 ? 35.109  -35.979  -0.453  1.00 87.55 114 A 1 
ATOM 933   C CD  . PRO A 1 114 ? 34.966  -37.095  0.577   1.00 90.07 114 A 1 
ATOM 934   N N   . ASP A 1 115 ? 35.928  -33.158  2.838   1.00 90.07 115 A 1 
ATOM 935   C CA  . ASP A 1 115 ? 35.330  -31.956  3.420   1.00 89.10 115 A 1 
ATOM 936   C C   . ASP A 1 115 ? 35.098  -30.869  2.354   1.00 89.42 115 A 1 
ATOM 937   O O   . ASP A 1 115 ? 35.497  -29.711  2.507   1.00 84.39 115 A 1 
ATOM 938   C CB  . ASP A 1 115 ? 36.179  -31.486  4.619   1.00 85.07 115 A 1 
ATOM 939   C CG  . ASP A 1 115 ? 37.607  -31.050  4.252   1.00 82.15 115 A 1 
ATOM 940   O OD1 . ASP A 1 115 ? 38.135  -31.453  3.193   1.00 73.95 115 A 1 
ATOM 941   O OD2 . ASP A 1 115 ? 38.216  -30.339  5.076   1.00 77.17 115 A 1 
ATOM 942   N N   . VAL A 1 116 ? 34.477  -31.248  1.253   1.00 90.61 116 A 1 
ATOM 943   C CA  . VAL A 1 116 ? 34.103  -30.334  0.175   1.00 90.91 116 A 1 
ATOM 944   C C   . VAL A 1 116 ? 32.869  -29.550  0.600   1.00 90.82 116 A 1 
ATOM 945   O O   . VAL A 1 116 ? 31.812  -30.128  0.840   1.00 88.39 116 A 1 
ATOM 946   C CB  . VAL A 1 116 ? 33.872  -31.075  -1.153  1.00 89.80 116 A 1 
ATOM 947   C CG1 . VAL A 1 116 ? 33.466  -30.105  -2.266  1.00 83.89 116 A 1 
ATOM 948   C CG2 . VAL A 1 116 ? 35.142  -31.788  -1.615  1.00 83.93 116 A 1 
ATOM 949   N N   . LEU A 1 117 ? 33.014  -28.232  0.667   1.00 90.80 117 A 1 
ATOM 950   C CA  . LEU A 1 117 ? 31.970  -27.284  1.046   1.00 90.83 117 A 1 
ATOM 951   C C   . LEU A 1 117 ? 31.874  -26.172  -0.004  1.00 91.24 117 A 1 
ATOM 952   O O   . LEU A 1 117 ? 32.816  -25.931  -0.765  1.00 88.56 117 A 1 
ATOM 953   C CB  . LEU A 1 117 ? 32.291  -26.705  2.438   1.00 88.58 117 A 1 
ATOM 954   C CG  . LEU A 1 117 ? 32.275  -27.721  3.598   1.00 87.02 117 A 1 
ATOM 955   C CD1 . LEU A 1 117 ? 32.751  -27.048  4.879   1.00 81.16 117 A 1 
ATOM 956   C CD2 . LEU A 1 117 ? 30.881  -28.287  3.850   1.00 80.92 117 A 1 
ATOM 957   N N   . MET A 1 118 ? 30.749  -25.463  -0.025  1.00 91.61 118 A 1 
ATOM 958   C CA  . MET A 1 118 ? 30.595  -24.257  -0.836  1.00 91.92 118 A 1 
ATOM 959   C C   . MET A 1 118 ? 31.181  -23.056  -0.082  1.00 91.60 118 A 1 
ATOM 960   O O   . MET A 1 118 ? 30.682  -22.681  0.970   1.00 89.27 118 A 1 
ATOM 961   C CB  . MET A 1 118 ? 29.119  -24.067  -1.203  1.00 90.80 118 A 1 
ATOM 962   C CG  . MET A 1 118 ? 28.933  -22.952  -2.240  1.00 88.22 118 A 1 
ATOM 963   S SD  . MET A 1 118 ? 27.247  -22.821  -2.911  1.00 87.19 118 A 1 
ATOM 964   C CE  . MET A 1 118 ? 26.342  -22.348  -1.422  1.00 79.00 118 A 1 
ATOM 965   N N   . TYR A 1 119 ? 32.243  -22.440  -0.626  1.00 91.07 119 A 1 
ATOM 966   C CA  . TYR A 1 119 ? 32.956  -21.341  0.039   1.00 90.32 119 A 1 
ATOM 967   C C   . TYR A 1 119 ? 32.111  -20.070  0.176   1.00 89.88 119 A 1 
ATOM 968   O O   . TYR A 1 119 ? 32.188  -19.382  1.188   1.00 85.95 119 A 1 
ATOM 969   C CB  . TYR A 1 119 ? 34.246  -21.022  -0.728  1.00 88.90 119 A 1 
ATOM 970   C CG  . TYR A 1 119 ? 35.332  -22.082  -0.730  1.00 88.74 119 A 1 
ATOM 971   C CD1 . TYR A 1 119 ? 35.350  -23.140  0.202   1.00 84.18 119 A 1 
ATOM 972   C CD2 . TYR A 1 119 ? 36.380  -21.977  -1.663  1.00 84.11 119 A 1 
ATOM 973   C CE1 . TYR A 1 119 ? 36.391  -24.082  0.199   1.00 82.66 119 A 1 
ATOM 974   C CE2 . TYR A 1 119 ? 37.427  -22.910  -1.675  1.00 82.50 119 A 1 
ATOM 975   C CZ  . TYR A 1 119 ? 37.430  -23.964  -0.744  1.00 83.70 119 A 1 
ATOM 976   O OH  . TYR A 1 119 ? 38.451  -24.874  -0.748  1.00 81.75 119 A 1 
ATOM 977   N N   . ASN A 1 120 ? 31.293  -19.755  -0.820  1.00 90.09 120 A 1 
ATOM 978   C CA  . ASN A 1 120 ? 30.406  -18.598  -0.828  1.00 89.74 120 A 1 
ATOM 979   C C   . ASN A 1 120 ? 28.978  -18.937  -0.358  1.00 89.90 120 A 1 
ATOM 980   O O   . ASN A 1 120 ? 28.011  -18.352  -0.846  1.00 86.07 120 A 1 
ATOM 981   C CB  . ASN A 1 120 ? 30.459  -17.922  -2.211  1.00 87.40 120 A 1 
ATOM 982   C CG  . ASN A 1 120 ? 29.842  -18.757  -3.320  1.00 87.05 120 A 1 
ATOM 983   O OD1 . ASN A 1 120 ? 29.899  -19.968  -3.339  1.00 78.25 120 A 1 
ATOM 984   N ND2 . ASN A 1 120 ? 29.262  -18.108  -4.303  1.00 80.32 120 A 1 
ATOM 985   N N   . SER A 1 121 ? 28.837  -19.865  0.566   1.00 90.90 121 A 1 
ATOM 986   C CA  . SER A 1 121 ? 27.554  -20.169  1.191   1.00 91.18 121 A 1 
ATOM 987   C C   . SER A 1 121 ? 27.085  -19.003  2.062   1.00 91.08 121 A 1 
ATOM 988   O O   . SER A 1 121 ? 27.861  -18.433  2.828   1.00 87.89 121 A 1 
ATOM 989   C CB  . SER A 1 121 ? 27.644  -21.452  2.015   1.00 89.83 121 A 1 
ATOM 990   O OG  . SER A 1 121 ? 26.368  -21.786  2.526   1.00 82.31 121 A 1 
ATOM 991   N N   . ALA A 1 122 ? 25.815  -18.675  1.949   1.00 90.08 122 A 1 
ATOM 992   C CA  . ALA A 1 122 ? 25.095  -17.749  2.813   1.00 89.79 122 A 1 
ATOM 993   C C   . ALA A 1 122 ? 23.926  -18.453  3.530   1.00 89.79 122 A 1 
ATOM 994   O O   . ALA A 1 122 ? 22.924  -17.825  3.861   1.00 84.62 122 A 1 
ATOM 995   C CB  . ALA A 1 122 ? 24.662  -16.540  1.976   1.00 87.63 122 A 1 
ATOM 996   N N   . ASP A 1 123 ? 24.044  -19.766  3.737   1.00 88.94 123 A 1 
ATOM 997   C CA  . ASP A 1 123 ? 23.091  -20.576  4.499   1.00 88.58 123 A 1 
ATOM 998   C C   . ASP A 1 123 ? 23.394  -20.473  6.002   1.00 88.88 123 A 1 
ATOM 999   O O   . ASP A 1 123 ? 24.557  -20.425  6.398   1.00 84.26 123 A 1 
ATOM 1000  C CB  . ASP A 1 123 ? 23.168  -22.029  4.008   1.00 85.62 123 A 1 
ATOM 1001  C CG  . ASP A 1 123 ? 21.931  -22.851  4.369   1.00 83.65 123 A 1 
ATOM 1002  O OD1 . ASP A 1 123 ? 21.452  -22.727  5.516   1.00 74.80 123 A 1 
ATOM 1003  O OD2 . ASP A 1 123 ? 21.461  -23.585  3.476   1.00 76.41 123 A 1 
ATOM 1004  N N   . GLU A 1 124 ? 22.371  -20.469  6.858   1.00 88.13 124 A 1 
ATOM 1005  C CA  . GLU A 1 124 ? 22.558  -20.433  8.315   1.00 86.83 124 A 1 
ATOM 1006  C C   . GLU A 1 124 ? 23.288  -21.681  8.837   1.00 86.88 124 A 1 
ATOM 1007  O O   . GLU A 1 124 ? 24.121  -21.588  9.735   1.00 80.15 124 A 1 
ATOM 1008  C CB  . GLU A 1 124 ? 21.209  -20.279  9.032   1.00 83.97 124 A 1 
ATOM 1009  C CG  . GLU A 1 124 ? 20.532  -18.926  8.741   1.00 76.00 124 A 1 
ATOM 1010  C CD  . GLU A 1 124 ? 19.329  -18.640  9.655   1.00 69.22 124 A 1 
ATOM 1011  O OE1 . GLU A 1 124 ? 19.013  -17.440  9.828   1.00 61.71 124 A 1 
ATOM 1012  O OE2 . GLU A 1 124 ? 18.755  -19.597  10.218  1.00 61.76 124 A 1 
ATOM 1013  N N   . GLY A 1 125 ? 23.024  -22.837  8.236   1.00 86.33 125 A 1 
ATOM 1014  C CA  . GLY A 1 125 ? 23.737  -24.086  8.516   1.00 85.85 125 A 1 
ATOM 1015  C C   . GLY A 1 125 ? 25.046  -24.251  7.741   1.00 87.22 125 A 1 
ATOM 1016  O O   . GLY A 1 125 ? 25.711  -25.271  7.915   1.00 80.82 125 A 1 
ATOM 1017  N N   . PHE A 1 126 ? 25.417  -23.308  6.909   1.00 87.83 126 A 1 
ATOM 1018  C CA  . PHE A 1 126 ? 26.560  -23.307  5.987   1.00 88.52 126 A 1 
ATOM 1019  C C   . PHE A 1 126 ? 26.582  -24.458  4.971   1.00 88.74 126 A 1 
ATOM 1020  O O   . PHE A 1 126 ? 26.772  -24.214  3.779   1.00 83.66 126 A 1 
ATOM 1021  C CB  . PHE A 1 126 ? 27.885  -23.202  6.766   1.00 86.71 126 A 1 
ATOM 1022  C CG  . PHE A 1 126 ? 29.046  -22.790  5.897   1.00 87.89 126 A 1 
ATOM 1023  C CD1 . PHE A 1 126 ? 29.940  -23.746  5.394   1.00 83.43 126 A 1 
ATOM 1024  C CD2 . PHE A 1 126 ? 29.205  -21.438  5.553   1.00 84.48 126 A 1 
ATOM 1025  C CE1 . PHE A 1 126 ? 30.991  -23.350  4.551   1.00 82.26 126 A 1 
ATOM 1026  C CE2 . PHE A 1 126 ? 30.248  -21.038  4.712   1.00 82.82 126 A 1 
ATOM 1027  C CZ  . PHE A 1 126 ? 31.141  -21.995  4.208   1.00 84.20 126 A 1 
ATOM 1028  N N   . ASP A 1 127 ? 26.366  -25.700  5.417   1.00 88.49 127 A 1 
ATOM 1029  C CA  . ASP A 1 127 ? 26.266  -26.889  4.573   1.00 87.58 127 A 1 
ATOM 1030  C C   . ASP A 1 127 ? 24.799  -27.329  4.458   1.00 87.12 127 A 1 
ATOM 1031  O O   . ASP A 1 127 ? 24.284  -28.059  5.303   1.00 79.15 127 A 1 
ATOM 1032  C CB  . ASP A 1 127 ? 27.171  -28.003  5.126   1.00 84.05 127 A 1 
ATOM 1033  C CG  . ASP A 1 127 ? 27.193  -29.250  4.231   1.00 82.00 127 A 1 
ATOM 1034  O OD1 . ASP A 1 127 ? 26.829  -29.148  3.037   1.00 73.71 127 A 1 
ATOM 1035  O OD2 . ASP A 1 127 ? 27.612  -30.321  4.717   1.00 75.62 127 A 1 
ATOM 1036  N N   . GLY A 1 128 ? 24.145  -26.912  3.400   1.00 86.14 128 A 1 
ATOM 1037  C CA  . GLY A 1 128 ? 22.759  -27.274  3.106   1.00 86.09 128 A 1 
ATOM 1038  C C   . GLY A 1 128 ? 22.562  -28.701  2.576   1.00 87.74 128 A 1 
ATOM 1039  O O   . GLY A 1 128 ? 21.469  -29.034  2.118   1.00 82.37 128 A 1 
ATOM 1040  N N   . THR A 1 129 ? 23.600  -29.555  2.599   1.00 90.10 129 A 1 
ATOM 1041  C CA  . THR A 1 129 ? 23.503  -30.905  2.034   1.00 90.57 129 A 1 
ATOM 1042  C C   . THR A 1 129 ? 22.874  -31.897  3.009   1.00 90.71 129 A 1 
ATOM 1043  O O   . THR A 1 129 ? 23.226  -31.965  4.185   1.00 87.22 129 A 1 
ATOM 1044  C CB  . THR A 1 129 ? 24.843  -31.451  1.530   1.00 88.64 129 A 1 
ATOM 1045  O OG1 . THR A 1 129 ? 25.800  -31.593  2.547   1.00 77.87 129 A 1 
ATOM 1046  C CG2 . THR A 1 129 ? 25.451  -30.574  0.435   1.00 77.32 129 A 1 
ATOM 1047  N N   . TYR A 1 130 ? 21.988  -32.743  2.485   1.00 90.71 130 A 1 
ATOM 1048  C CA  . TYR A 1 130 ? 21.462  -33.893  3.215   1.00 90.95 130 A 1 
ATOM 1049  C C   . TYR A 1 130 ? 22.397  -35.094  3.051   1.00 90.92 130 A 1 
ATOM 1050  O O   . TYR A 1 130 ? 22.718  -35.497  1.933   1.00 88.17 130 A 1 
ATOM 1051  C CB  . TYR A 1 130 ? 20.048  -34.192  2.726   1.00 89.90 130 A 1 
ATOM 1052  C CG  . TYR A 1 130 ? 19.407  -35.344  3.466   1.00 90.62 130 A 1 
ATOM 1053  C CD1 . TYR A 1 130 ? 19.379  -36.630  2.897   1.00 86.16 130 A 1 
ATOM 1054  C CD2 . TYR A 1 130 ? 18.855  -35.138  4.742   1.00 87.11 130 A 1 
ATOM 1055  C CE1 . TYR A 1 130 ? 18.798  -37.700  3.596   1.00 85.25 130 A 1 
ATOM 1056  C CE2 . TYR A 1 130 ? 18.276  -36.202  5.447   1.00 85.53 130 A 1 
ATOM 1057  C CZ  . TYR A 1 130 ? 18.247  -37.485  4.869   1.00 87.25 130 A 1 
ATOM 1058  O OH  . TYR A 1 130 ? 17.677  -38.524  5.555   1.00 85.35 130 A 1 
ATOM 1059  N N   . HIS A 1 131 ? 22.839  -35.695  4.164   1.00 91.75 131 A 1 
ATOM 1060  C CA  . HIS A 1 131 ? 23.816  -36.781  4.152   1.00 91.15 131 A 1 
ATOM 1061  C C   . HIS A 1 131 ? 23.164  -38.135  3.844   1.00 91.10 131 A 1 
ATOM 1062  O O   . HIS A 1 131 ? 22.681  -38.836  4.735   1.00 87.12 131 A 1 
ATOM 1063  C CB  . HIS A 1 131 ? 24.601  -36.791  5.471   1.00 88.98 131 A 1 
ATOM 1064  C CG  . HIS A 1 131 ? 25.476  -35.583  5.710   1.00 87.43 131 A 1 
ATOM 1065  N ND1 . HIS A 1 131 ? 25.939  -35.164  6.947   1.00 75.31 131 A 1 
ATOM 1066  C CD2 . HIS A 1 131 ? 25.991  -34.714  4.785   1.00 75.52 131 A 1 
ATOM 1067  C CE1 . HIS A 1 131 ? 26.695  -34.081  6.765   1.00 75.82 131 A 1 
ATOM 1068  N NE2 . HIS A 1 131 ? 26.754  -33.776  5.469   1.00 77.32 131 A 1 
ATOM 1069  N N   . THR A 1 132 ? 23.199  -38.524  2.580   1.00 91.11 132 A 1 
ATOM 1070  C CA  . THR A 1 132 ? 22.744  -39.834  2.112   1.00 90.93 132 A 1 
ATOM 1071  C C   . THR A 1 132 ? 23.820  -40.913  2.309   1.00 91.16 132 A 1 
ATOM 1072  O O   . THR A 1 132 ? 24.954  -40.626  2.694   1.00 88.08 132 A 1 
ATOM 1073  C CB  . THR A 1 132 ? 22.317  -39.755  0.643   1.00 89.15 132 A 1 
ATOM 1074  O OG1 . THR A 1 132 ? 23.393  -39.333  -0.159  1.00 79.63 132 A 1 
ATOM 1075  C CG2 . THR A 1 132 ? 21.169  -38.769  0.437   1.00 79.32 132 A 1 
ATOM 1076  N N   . ASN A 1 133 ? 23.476  -42.178  2.056   1.00 90.90 133 A 1 
ATOM 1077  C CA  . ASN A 1 133 ? 24.439  -43.277  2.116   1.00 91.18 133 A 1 
ATOM 1078  C C   . ASN A 1 133 ? 25.462  -43.189  0.970   1.00 91.53 133 A 1 
ATOM 1079  O O   . ASN A 1 133 ? 25.134  -42.828  -0.158  1.00 88.95 133 A 1 
ATOM 1080  C CB  . ASN A 1 133 ? 23.704  -44.623  2.103   1.00 89.39 133 A 1 
ATOM 1081  C CG  . ASN A 1 133 ? 22.981  -44.925  3.409   1.00 88.07 133 A 1 
ATOM 1082  O OD1 . ASN A 1 133 ? 23.385  -44.529  4.488   1.00 79.39 133 A 1 
ATOM 1083  N ND2 . ASN A 1 133 ? 21.917  -45.688  3.340   1.00 79.92 133 A 1 
ATOM 1084  N N   . ILE A 1 134 ? 26.695  -43.593  1.270   1.00 92.67 134 A 1 
ATOM 1085  C CA  . ILE A 1 134 ? 27.765  -43.737  0.281   1.00 93.06 134 A 1 
ATOM 1086  C C   . ILE A 1 134 ? 27.709  -45.160  -0.283  1.00 92.75 134 A 1 
ATOM 1087  O O   . ILE A 1 134 ? 27.686  -46.131  0.476   1.00 90.61 134 A 1 
ATOM 1088  C CB  . ILE A 1 134 ? 29.143  -43.414  0.905   1.00 92.56 134 A 1 
ATOM 1089  C CG1 . ILE A 1 134 ? 29.150  -41.991  1.515   1.00 88.83 134 A 1 
ATOM 1090  C CG2 . ILE A 1 134 ? 30.251  -43.556  -0.157  1.00 88.99 134 A 1 
ATOM 1091  C CD1 . ILE A 1 134 ? 30.419  -41.635  2.296   1.00 84.01 134 A 1 
ATOM 1092  N N   . VAL A 1 135 ? 27.722  -45.285  -1.606  1.00 92.59 135 A 1 
ATOM 1093  C CA  . VAL A 1 135 ? 27.826  -46.578  -2.291  1.00 92.07 135 A 1 
ATOM 1094  C C   . VAL A 1 135 ? 29.301  -46.912  -2.481  1.00 92.03 135 A 1 
ATOM 1095  O O   . VAL A 1 135 ? 30.005  -46.212  -3.206  1.00 90.46 135 A 1 
ATOM 1096  C CB  . VAL A 1 135 ? 27.082  -46.572  -3.637  1.00 90.39 135 A 1 
ATOM 1097  C CG1 . VAL A 1 135 ? 27.116  -47.964  -4.276  1.00 84.24 135 A 1 
ATOM 1098  C CG2 . VAL A 1 135 ? 25.616  -46.162  -3.469  1.00 84.18 135 A 1 
ATOM 1099  N N   . VAL A 1 136 ? 29.768  -47.986  -1.848  1.00 92.59 136 A 1 
ATOM 1100  C CA  . VAL A 1 136 ? 31.152  -48.464  -1.957  1.00 92.43 136 A 1 
ATOM 1101  C C   . VAL A 1 136 ? 31.176  -49.724  -2.814  1.00 92.18 136 A 1 
ATOM 1102  O O   . VAL A 1 136 ? 30.531  -50.714  -2.476  1.00 90.19 136 A 1 
ATOM 1103  C CB  . VAL A 1 136 ? 31.771  -48.744  -0.576  1.00 91.50 136 A 1 
ATOM 1104  C CG1 . VAL A 1 136 ? 33.262  -49.060  -0.711  1.00 84.61 136 A 1 
ATOM 1105  C CG2 . VAL A 1 136 ? 31.622  -47.550  0.376   1.00 84.37 136 A 1 
ATOM 1106  N N   . LYS A 1 137 ? 31.943  -49.715  -3.900  1.00 91.29 137 A 1 
ATOM 1107  C CA  . LYS A 1 137 ? 32.123  -50.875  -4.787  1.00 90.65 137 A 1 
ATOM 1108  C C   . LYS A 1 137 ? 33.320  -51.722  -4.346  1.00 90.73 137 A 1 
ATOM 1109  O O   . LYS A 1 137 ? 34.225  -51.229  -3.681  1.00 87.24 137 A 1 
ATOM 1110  C CB  . LYS A 1 137 ? 32.236  -50.407  -6.249  1.00 88.05 137 A 1 
ATOM 1111  C CG  . LYS A 1 137 ? 30.931  -49.748  -6.729  1.00 82.96 137 A 1 
ATOM 1112  C CD  . LYS A 1 137 ? 30.985  -49.315  -8.195  1.00 79.04 137 A 1 
ATOM 1113  C CE  . LYS A 1 137 ? 29.644  -48.658  -8.531  1.00 70.61 137 A 1 
ATOM 1114  N NZ  . LYS A 1 137 ? 29.559  -48.151  -9.919  1.00 63.61 137 A 1 
ATOM 1115  N N   . HIS A 1 138 ? 33.348  -52.979  -4.780  1.00 91.19 138 A 1 
ATOM 1116  C CA  . HIS A 1 138 ? 34.398  -53.942  -4.403  1.00 90.27 138 A 1 
ATOM 1117  C C   . HIS A 1 138 ? 35.840  -53.508  -4.739  1.00 90.43 138 A 1 
ATOM 1118  O O   . HIS A 1 138 ? 36.797  -54.005  -4.153  1.00 86.99 138 A 1 
ATOM 1119  C CB  . HIS A 1 138 ? 34.083  -55.289  -5.063  1.00 87.76 138 A 1 
ATOM 1120  C CG  . HIS A 1 138 ? 34.392  -55.321  -6.536  1.00 85.29 138 A 1 
ATOM 1121  N ND1 . HIS A 1 138 ? 35.564  -55.756  -7.107  1.00 73.67 138 A 1 
ATOM 1122  C CD2 . HIS A 1 138 ? 33.605  -54.871  -7.564  1.00 73.81 138 A 1 
ATOM 1123  C CE1 . HIS A 1 138 ? 35.492  -55.585  -8.427  1.00 73.00 138 A 1 
ATOM 1124  N NE2 . HIS A 1 138 ? 34.313  -55.038  -8.747  1.00 75.13 138 A 1 
ATOM 1125  N N   . ASN A 1 139 ? 36.014  -52.581  -5.666  1.00 90.41 139 A 1 
ATOM 1126  C CA  . ASN A 1 139 ? 37.313  -52.005  -6.035  1.00 89.89 139 A 1 
ATOM 1127  C C   . ASN A 1 139 ? 37.740  -50.810  -5.158  1.00 90.37 139 A 1 
ATOM 1128  O O   . ASN A 1 139 ? 38.786  -50.227  -5.421  1.00 84.71 139 A 1 
ATOM 1129  C CB  . ASN A 1 139 ? 37.286  -51.642  -7.529  1.00 86.48 139 A 1 
ATOM 1130  C CG  . ASN A 1 139 ? 36.350  -50.488  -7.860  1.00 82.43 139 A 1 
ATOM 1131  O OD1 . ASN A 1 139 ? 35.560  -50.038  -7.060  1.00 71.60 139 A 1 
ATOM 1132  N ND2 . ASN A 1 139 ? 36.405  -49.992  -9.074  1.00 74.12 139 A 1 
ATOM 1133  N N   . GLY A 1 140 ? 36.950  -50.438  -4.161  1.00 89.07 140 A 1 
ATOM 1134  C CA  . GLY A 1 140 ? 37.155  -49.278  -3.296  1.00 89.15 140 A 1 
ATOM 1135  C C   . GLY A 1 140 ? 36.589  -47.964  -3.847  1.00 90.44 140 A 1 
ATOM 1136  O O   . GLY A 1 140 ? 36.743  -46.938  -3.200  1.00 86.80 140 A 1 
ATOM 1137  N N   . SER A 1 141 ? 35.953  -47.966  -5.022  1.00 91.87 141 A 1 
ATOM 1138  C CA  . SER A 1 141 ? 35.307  -46.762  -5.547  1.00 91.86 141 A 1 
ATOM 1139  C C   . SER A 1 141 ? 34.103  -46.388  -4.680  1.00 92.24 141 A 1 
ATOM 1140  O O   . SER A 1 141 ? 33.180  -47.187  -4.519  1.00 89.30 141 A 1 
ATOM 1141  C CB  . SER A 1 141 ? 34.874  -46.961  -6.998  1.00 89.44 141 A 1 
ATOM 1142  O OG  . SER A 1 141 ? 34.310  -45.775  -7.530  1.00 76.08 141 A 1 
ATOM 1143  N N   . CYS A 1 142 ? 34.121  -45.163  -4.146  1.00 92.65 142 A 1 
ATOM 1144  C CA  . CYS A 1 142 ? 33.027  -44.595  -3.374  1.00 92.83 142 A 1 
ATOM 1145  C C   . CYS A 1 142 ? 32.270  -43.580  -4.232  1.00 92.91 142 A 1 
ATOM 1146  O O   . CYS A 1 142 ? 32.883  -42.676  -4.797  1.00 90.83 142 A 1 
ATOM 1147  C CB  . CYS A 1 142 ? 33.590  -43.938  -2.110  1.00 91.60 142 A 1 
ATOM 1148  S SG  . CYS A 1 142 ? 34.363  -45.173  -1.018  1.00 87.48 142 A 1 
ATOM 1149  N N   . LEU A 1 143 ? 30.950  -43.702  -4.295  1.00 92.47 143 A 1 
ATOM 1150  C CA  . LEU A 1 143 ? 30.060  -42.734  -4.933  1.00 92.29 143 A 1 
ATOM 1151  C C   . LEU A 1 143 ? 29.148  -42.121  -3.871  1.00 92.54 143 A 1 
ATOM 1152  O O   . LEU A 1 143 ? 28.423  -42.838  -3.181  1.00 90.48 143 A 1 
ATOM 1153  C CB  . LEU A 1 143 ? 29.267  -43.434  -6.048  1.00 90.34 143 A 1 
ATOM 1154  C CG  . LEU A 1 143 ? 28.268  -42.510  -6.781  1.00 87.76 143 A 1 
ATOM 1155  C CD1 . LEU A 1 143 ? 28.978  -41.425  -7.588  1.00 80.11 143 A 1 
ATOM 1156  C CD2 . LEU A 1 143 ? 27.412  -43.334  -7.728  1.00 79.10 143 A 1 
ATOM 1157  N N   . TYR A 1 144 ? 29.177  -40.795  -3.753  1.00 93.08 144 A 1 
ATOM 1158  C CA  . TYR A 1 144 ? 28.366  -40.032  -2.812  1.00 93.36 144 A 1 
ATOM 1159  C C   . TYR A 1 144 ? 27.601  -38.947  -3.569  1.00 93.25 144 A 1 
ATOM 1160  O O   . TYR A 1 144 ? 28.219  -38.114  -4.230  1.00 91.11 144 A 1 
ATOM 1161  C CB  . TYR A 1 144 ? 29.287  -39.457  -1.726  1.00 92.82 144 A 1 
ATOM 1162  C CG  . TYR A 1 144 ? 28.592  -38.655  -0.644  1.00 93.60 144 A 1 
ATOM 1163  C CD1 . TYR A 1 144 ? 29.128  -37.426  -0.220  1.00 89.99 144 A 1 
ATOM 1164  C CD2 . TYR A 1 144 ? 27.439  -39.153  -0.016  1.00 90.84 144 A 1 
ATOM 1165  C CE1 . TYR A 1 144 ? 28.524  -36.709  0.822   1.00 89.99 144 A 1 
ATOM 1166  C CE2 . TYR A 1 144 ? 26.820  -38.436  1.016   1.00 90.05 144 A 1 
ATOM 1167  C CZ  . TYR A 1 144 ? 27.372  -37.213  1.440   1.00 91.32 144 A 1 
ATOM 1168  O OH  . TYR A 1 144 ? 26.775  -36.520  2.458   1.00 89.83 144 A 1 
ATOM 1169  N N   . VAL A 1 145 ? 26.275  -38.958  -3.489  1.00 92.37 145 A 1 
ATOM 1170  C CA  . VAL A 1 145 ? 25.388  -38.022  -4.198  1.00 91.80 145 A 1 
ATOM 1171  C C   . VAL A 1 145 ? 24.458  -37.335  -3.195  1.00 91.85 145 A 1 
ATOM 1172  O O   . VAL A 1 145 ? 23.272  -37.659  -3.146  1.00 89.17 145 A 1 
ATOM 1173  C CB  . VAL A 1 145 ? 24.625  -38.715  -5.349  1.00 90.01 145 A 1 
ATOM 1174  C CG1 . VAL A 1 145 ? 23.918  -37.679  -6.223  1.00 84.04 145 A 1 
ATOM 1175  C CG2 . VAL A 1 145 ? 25.557  -39.524  -6.253  1.00 84.18 145 A 1 
ATOM 1176  N N   . PRO A 1 146 ? 24.965  -36.418  -2.347  1.00 92.61 146 A 1 
ATOM 1177  C CA  . PRO A 1 146 ? 24.123  -35.684  -1.415  1.00 92.79 146 A 1 
ATOM 1178  C C   . PRO A 1 146 ? 23.314  -34.607  -2.152  1.00 92.77 146 A 1 
ATOM 1179  O O   . PRO A 1 146 ? 23.900  -33.757  -2.831  1.00 90.42 146 A 1 
ATOM 1180  C CB  . PRO A 1 146 ? 25.087  -35.081  -0.390  1.00 91.45 146 A 1 
ATOM 1181  C CG  . PRO A 1 146 ? 26.367  -34.858  -1.187  1.00 89.85 146 A 1 
ATOM 1182  C CD  . PRO A 1 146 ? 26.361  -36.006  -2.199  1.00 91.74 146 A 1 
ATOM 1183  N N   . PRO A 1 147 ? 21.989  -34.600  -2.020  1.00 92.65 147 A 1 
ATOM 1184  C CA  . PRO A 1 147 ? 21.168  -33.479  -2.450  1.00 92.55 147 A 1 
ATOM 1185  C C   . PRO A 1 147 ? 21.196  -32.360  -1.406  1.00 92.36 147 A 1 
ATOM 1186  O O   . PRO A 1 147 ? 21.519  -32.582  -0.239  1.00 89.11 147 A 1 
ATOM 1187  C CB  . PRO A 1 147 ? 19.771  -34.070  -2.613  1.00 91.05 147 A 1 
ATOM 1188  C CG  . PRO A 1 147 ? 19.714  -35.084  -1.478  1.00 89.53 147 A 1 
ATOM 1189  C CD  . PRO A 1 147 ? 21.143  -35.616  -1.397  1.00 91.40 147 A 1 
ATOM 1190  N N   . GLY A 1 148 ? 20.805  -31.151  -1.817  1.00 90.86 148 A 1 
ATOM 1191  C CA  . GLY A 1 148 ? 20.667  -30.047  -0.884  1.00 90.65 148 A 1 
ATOM 1192  C C   . GLY A 1 148 ? 20.120  -28.780  -1.526  1.00 91.74 148 A 1 
ATOM 1193  O O   . GLY A 1 148 ? 20.095  -28.637  -2.749  1.00 88.83 148 A 1 
ATOM 1194  N N   . ILE A 1 149 ? 19.698  -27.852  -0.673  1.00 92.19 149 A 1 
ATOM 1195  C CA  . ILE A 1 149 ? 19.408  -26.473  -1.060  1.00 92.20 149 A 1 
ATOM 1196  C C   . ILE A 1 149 ? 20.641  -25.635  -0.729  1.00 92.11 149 A 1 
ATOM 1197  O O   . ILE A 1 149 ? 21.139  -25.666  0.393   1.00 89.68 149 A 1 
ATOM 1198  C CB  . ILE A 1 149 ? 18.120  -25.953  -0.388  1.00 90.66 149 A 1 
ATOM 1199  C CG1 . ILE A 1 149 ? 16.922  -26.774  -0.918  1.00 86.54 149 A 1 
ATOM 1200  C CG2 . ILE A 1 149 ? 17.926  -24.453  -0.682  1.00 85.16 149 A 1 
ATOM 1201  C CD1 . ILE A 1 149 ? 15.583  -26.409  -0.292  1.00 76.36 149 A 1 
ATOM 1202  N N   . PHE A 1 150 ? 21.132  -24.898  -1.713  1.00 93.15 150 A 1 
ATOM 1203  C CA  . PHE A 1 150 ? 22.316  -24.065  -1.579  1.00 93.21 150 A 1 
ATOM 1204  C C   . PHE A 1 150 ? 21.922  -22.598  -1.672  1.00 92.99 150 A 1 
ATOM 1205  O O   . PHE A 1 150 ? 21.413  -22.152  -2.697  1.00 90.62 150 A 1 
ATOM 1206  C CB  . PHE A 1 150 ? 23.344  -24.446  -2.645  1.00 92.68 150 A 1 
ATOM 1207  C CG  . PHE A 1 150 ? 23.826  -25.878  -2.548  1.00 93.05 150 A 1 
ATOM 1208  C CD1 . PHE A 1 150 ? 24.882  -26.217  -1.689  1.00 88.43 150 A 1 
ATOM 1209  C CD2 . PHE A 1 150 ? 23.183  -26.891  -3.282  1.00 88.56 150 A 1 
ATOM 1210  C CE1 . PHE A 1 150 ? 25.294  -27.550  -1.558  1.00 87.09 150 A 1 
ATOM 1211  C CE2 . PHE A 1 150 ? 23.586  -28.229  -3.151  1.00 87.42 150 A 1 
ATOM 1212  C CZ  . PHE A 1 150 ? 24.640  -28.558  -2.285  1.00 89.51 150 A 1 
ATOM 1213  N N   . LYS A 1 151 ? 22.184  -21.836  -0.608  1.00 93.24 151 A 1 
ATOM 1214  C CA  . LYS A 1 151 ? 22.094  -20.377  -0.586  1.00 93.17 151 A 1 
ATOM 1215  C C   . LYS A 1 151 ? 23.494  -19.826  -0.838  1.00 92.72 151 A 1 
ATOM 1216  O O   . LYS A 1 151 ? 24.365  -19.923  0.018   1.00 90.31 151 A 1 
ATOM 1217  C CB  . LYS A 1 151 ? 21.491  -19.892  0.744   1.00 92.31 151 A 1 
ATOM 1218  C CG  . LYS A 1 151 ? 20.046  -20.385  0.956   1.00 89.70 151 A 1 
ATOM 1219  C CD  . LYS A 1 151 ? 19.476  -19.973  2.319   1.00 86.45 151 A 1 
ATOM 1220  C CE  . LYS A 1 151 ? 18.081  -20.573  2.500   1.00 80.92 151 A 1 
ATOM 1221  N NZ  . LYS A 1 151 ? 17.611  -20.587  3.908   1.00 73.88 151 A 1 
ATOM 1222  N N   . SER A 1 152 ? 23.734  -19.288  -2.027  1.00 92.59 152 A 1 
ATOM 1223  C CA  . SER A 1 152 ? 25.037  -18.760  -2.425  1.00 92.19 152 A 1 
ATOM 1224  C C   . SER A 1 152 ? 25.008  -17.244  -2.559  1.00 92.27 152 A 1 
ATOM 1225  O O   . SER A 1 152 ? 24.054  -16.678  -3.094  1.00 89.56 152 A 1 
ATOM 1226  C CB  . SER A 1 152 ? 25.527  -19.421  -3.714  1.00 90.31 152 A 1 
ATOM 1227  O OG  . SER A 1 152 ? 24.638  -19.242  -4.788  1.00 82.13 152 A 1 
ATOM 1228  N N   . THR A 1 153 ? 26.070  -16.588  -2.116  1.00 91.62 153 A 1 
ATOM 1229  C CA  . THR A 1 153 ? 26.239  -15.147  -2.299  1.00 91.28 153 A 1 
ATOM 1230  C C   . THR A 1 153 ? 26.463  -14.840  -3.775  1.00 91.01 153 A 1 
ATOM 1231  O O   . THR A 1 153 ? 27.395  -15.353  -4.386  1.00 87.95 153 A 1 
ATOM 1232  C CB  . THR A 1 153 ? 27.420  -14.632  -1.476  1.00 89.55 153 A 1 
ATOM 1233  O OG1 . THR A 1 153 ? 27.244  -14.957  -0.114  1.00 75.16 153 A 1 
ATOM 1234  C CG2 . THR A 1 153 ? 27.549  -13.122  -1.557  1.00 74.35 153 A 1 
ATOM 1235  N N   . CYS A 1 154 ? 25.623  -13.975  -4.343  1.00 88.54 154 A 1 
ATOM 1236  C CA  . CYS A 1 154 ? 25.740  -13.530  -5.724  1.00 87.75 154 A 1 
ATOM 1237  C C   . CYS A 1 154 ? 25.532  -12.020  -5.808  1.00 88.14 154 A 1 
ATOM 1238  O O   . CYS A 1 154 ? 24.498  -11.513  -5.385  1.00 83.78 154 A 1 
ATOM 1239  C CB  . CYS A 1 154 ? 24.709  -14.268  -6.581  1.00 84.36 154 A 1 
ATOM 1240  S SG  . CYS A 1 154 ? 24.740  -13.698  -8.306  1.00 79.03 154 A 1 
ATOM 1241  N N   . LYS A 1 155 ? 26.497  -11.304  -6.403  1.00 88.95 155 A 1 
ATOM 1242  C CA  . LYS A 1 155 ? 26.343  -9.873   -6.655  1.00 88.65 155 A 1 
ATOM 1243  C C   . LYS A 1 155 ? 25.401  -9.653   -7.841  1.00 89.01 155 A 1 
ATOM 1244  O O   . LYS A 1 155 ? 25.744  -9.992   -8.973  1.00 84.93 155 A 1 
ATOM 1245  C CB  . LYS A 1 155 ? 27.720  -9.231   -6.847  1.00 85.81 155 A 1 
ATOM 1246  C CG  . LYS A 1 155 ? 27.582  -7.711   -6.953  1.00 78.37 155 A 1 
ATOM 1247  C CD  . LYS A 1 155 ? 28.935  -7.015   -6.916  1.00 72.20 155 A 1 
ATOM 1248  C CE  . LYS A 1 155 ? 28.670  -5.511   -7.014  1.00 64.37 155 A 1 
ATOM 1249  N NZ  . LYS A 1 155 ? 29.863  -4.704   -6.712  1.00 55.95 155 A 1 
ATOM 1250  N N   . ILE A 1 156 ? 24.241  -9.049   -7.578  1.00 89.59 156 A 1 
ATOM 1251  C CA  . ILE A 1 156 ? 23.235  -8.726   -8.588  1.00 89.64 156 A 1 
ATOM 1252  C C   . ILE A 1 156 ? 23.486  -7.306   -9.124  1.00 89.42 156 A 1 
ATOM 1253  O O   . ILE A 1 156 ? 23.633  -6.366   -8.347  1.00 86.56 156 A 1 
ATOM 1254  C CB  . ILE A 1 156 ? 21.816  -8.878   -7.996  1.00 88.28 156 A 1 
ATOM 1255  C CG1 . ILE A 1 156 ? 21.583  -10.239  -7.295  1.00 83.57 156 A 1 
ATOM 1256  C CG2 . ILE A 1 156 ? 20.748  -8.657   -9.076  1.00 81.65 156 A 1 
ATOM 1257  C CD1 . ILE A 1 156 ? 21.742  -11.473  -8.185  1.00 75.00 156 A 1 
ATOM 1258  N N   . ASP A 1 157 ? 23.530  -7.151   -10.449 1.00 88.84 157 A 1 
ATOM 1259  C CA  . ASP A 1 157 ? 23.591  -5.849   -11.119 1.00 88.43 157 A 1 
ATOM 1260  C C   . ASP A 1 157 ? 22.221  -5.509   -11.718 1.00 88.62 157 A 1 
ATOM 1261  O O   . ASP A 1 157 ? 21.801  -6.072   -12.728 1.00 84.63 157 A 1 
ATOM 1262  C CB  . ASP A 1 157 ? 24.705  -5.827   -12.175 1.00 85.61 157 A 1 
ATOM 1263  C CG  . ASP A 1 157 ? 24.847  -4.465   -12.880 1.00 81.13 157 A 1 
ATOM 1264  O OD1 . ASP A 1 157 ? 24.133  -3.500   -12.516 1.00 72.80 157 A 1 
ATOM 1265  O OD2 . ASP A 1 157 ? 25.688  -4.367   -13.796 1.00 74.86 157 A 1 
ATOM 1266  N N   . ILE A 1 158 ? 21.536  -4.550   -11.101 1.00 88.60 158 A 1 
ATOM 1267  C CA  . ILE A 1 158 ? 20.198  -4.104   -11.506 1.00 88.20 158 A 1 
ATOM 1268  C C   . ILE A 1 158 ? 20.200  -2.969   -12.539 1.00 88.44 158 A 1 
ATOM 1269  O O   . ILE A 1 158 ? 19.139  -2.466   -12.891 1.00 85.41 158 A 1 
ATOM 1270  C CB  . ILE A 1 158 ? 19.365  -3.705   -10.267 1.00 85.98 158 A 1 
ATOM 1271  C CG1 . ILE A 1 158 ? 20.037  -2.578   -9.442  1.00 76.98 158 A 1 
ATOM 1272  C CG2 . ILE A 1 158 ? 19.083  -4.923   -9.394  1.00 73.61 158 A 1 
ATOM 1273  C CD1 . ILE A 1 158 ? 19.069  -1.443   -9.148  1.00 69.24 158 A 1 
ATOM 1274  N N   . THR A 1 159 ? 21.362  -2.549   -13.046 1.00 88.57 159 A 1 
ATOM 1275  C CA  . THR A 1 159 ? 21.500  -1.397   -13.962 1.00 88.05 159 A 1 
ATOM 1276  C C   . THR A 1 159 ? 20.557  -1.473   -15.165 1.00 87.92 159 A 1 
ATOM 1277  O O   . THR A 1 159 ? 20.007  -0.459   -15.594 1.00 84.71 159 A 1 
ATOM 1278  C CB  . THR A 1 159 ? 22.950  -1.297   -14.475 1.00 86.66 159 A 1 
ATOM 1279  O OG1 . THR A 1 159 ? 23.842  -1.150   -13.397 1.00 74.41 159 A 1 
ATOM 1280  C CG2 . THR A 1 159 ? 23.186  -0.092   -15.378 1.00 73.68 159 A 1 
ATOM 1281  N N   . TRP A 1 160 ? 20.362  -2.668   -15.708 1.00 88.91 160 A 1 
ATOM 1282  C CA  . TRP A 1 160 ? 19.524  -2.904   -16.880 1.00 88.46 160 A 1 
ATOM 1283  C C   . TRP A 1 160 ? 18.154  -3.503   -16.551 1.00 88.31 160 A 1 
ATOM 1284  O O   . TRP A 1 160 ? 17.465  -3.968   -17.458 1.00 84.10 160 A 1 
ATOM 1285  C CB  . TRP A 1 160 ? 20.292  -3.759   -17.896 1.00 86.92 160 A 1 
ATOM 1286  C CG  . TRP A 1 160 ? 21.584  -3.153   -18.341 1.00 86.10 160 A 1 
ATOM 1287  C CD1 . TRP A 1 160 ? 22.817  -3.600   -18.019 1.00 78.85 160 A 1 
ATOM 1288  C CD2 . TRP A 1 160 ? 21.784  -1.957   -19.163 1.00 82.25 160 A 1 
ATOM 1289  N NE1 . TRP A 1 160 ? 23.772  -2.766   -18.590 1.00 78.11 160 A 1 
ATOM 1290  C CE2 . TRP A 1 160 ? 23.179  -1.742   -19.297 1.00 80.47 160 A 1 
ATOM 1291  C CE3 . TRP A 1 160 ? 20.912  -1.049   -19.797 1.00 75.86 160 A 1 
ATOM 1292  C CZ2 . TRP A 1 160 ? 23.697  -0.652   -20.028 1.00 76.77 160 A 1 
ATOM 1293  C CZ3 . TRP A 1 160 ? 21.427  0.040    -20.522 1.00 69.45 160 A 1 
ATOM 1294  C CH2 . TRP A 1 160 ? 22.809  0.233    -20.633 1.00 71.27 160 A 1 
ATOM 1295  N N   . PHE A 1 161 ? 17.738  -3.492   -15.293 1.00 88.99 161 A 1 
ATOM 1296  C CA  . PHE A 1 161 ? 16.434  -4.019   -14.874 1.00 89.07 161 A 1 
ATOM 1297  C C   . PHE A 1 161 ? 15.281  -3.430   -15.700 1.00 88.68 161 A 1 
ATOM 1298  O O   . PHE A 1 161 ? 15.208  -2.209   -15.859 1.00 86.55 161 A 1 
ATOM 1299  C CB  . PHE A 1 161 ? 16.230  -3.738   -13.386 1.00 88.28 161 A 1 
ATOM 1300  C CG  . PHE A 1 161 ? 14.911  -4.233   -12.832 1.00 89.18 161 A 1 
ATOM 1301  C CD1 . PHE A 1 161 ? 13.764  -3.421   -12.872 1.00 85.41 161 A 1 
ATOM 1302  C CD2 . PHE A 1 161 ? 14.818  -5.516   -12.263 1.00 85.68 161 A 1 
ATOM 1303  C CE1 . PHE A 1 161 ? 12.543  -3.885   -12.351 1.00 84.69 161 A 1 
ATOM 1304  C CE2 . PHE A 1 161 ? 13.604  -5.982   -11.738 1.00 84.21 161 A 1 
ATOM 1305  C CZ  . PHE A 1 161 ? 12.464  -5.167   -11.781 1.00 86.02 161 A 1 
ATOM 1306  N N   . PRO A 1 162 ? 14.360  -4.236   -16.233 1.00 87.27 162 A 1 
ATOM 1307  C CA  . PRO A 1 162 ? 14.215  -5.692   -16.134 1.00 87.27 162 A 1 
ATOM 1308  C C   . PRO A 1 162 ? 14.866  -6.490   -17.281 1.00 87.34 162 A 1 
ATOM 1309  O O   . PRO A 1 162 ? 14.464  -7.617   -17.551 1.00 83.48 162 A 1 
ATOM 1310  C CB  . PRO A 1 162 ? 12.698  -5.899   -16.078 1.00 84.86 162 A 1 
ATOM 1311  C CG  . PRO A 1 162 ? 12.200  -4.852   -17.072 1.00 82.40 162 A 1 
ATOM 1312  C CD  . PRO A 1 162 ? 13.163  -3.684   -16.853 1.00 84.46 162 A 1 
ATOM 1313  N N   . PHE A 1 163 ? 15.841  -5.929   -17.990 1.00 88.53 163 A 1 
ATOM 1314  C CA  . PHE A 1 163 ? 16.552  -6.578   -19.100 1.00 88.07 163 A 1 
ATOM 1315  C C   . PHE A 1 163 ? 17.957  -7.041   -18.694 1.00 87.60 163 A 1 
ATOM 1316  O O   . PHE A 1 163 ? 18.884  -7.034   -19.506 1.00 83.43 163 A 1 
ATOM 1317  C CB  . PHE A 1 163 ? 16.572  -5.645   -20.319 1.00 86.73 163 A 1 
ATOM 1318  C CG  . PHE A 1 163 ? 15.217  -5.129   -20.742 1.00 86.64 163 A 1 
ATOM 1319  C CD1 . PHE A 1 163 ? 14.308  -5.974   -21.407 1.00 82.30 163 A 1 
ATOM 1320  C CD2 . PHE A 1 163 ? 14.843  -3.804   -20.458 1.00 82.28 163 A 1 
ATOM 1321  C CE1 . PHE A 1 163 ? 13.047  -5.496   -21.793 1.00 80.49 163 A 1 
ATOM 1322  C CE2 . PHE A 1 163 ? 13.580  -3.323   -20.838 1.00 80.33 163 A 1 
ATOM 1323  C CZ  . PHE A 1 163 ? 12.683  -4.169   -21.505 1.00 81.18 163 A 1 
ATOM 1324  N N   . ASP A 1 164 ? 18.135  -7.427   -17.447 1.00 88.89 164 A 1 
ATOM 1325  C CA  . ASP A 1 164 ? 19.396  -7.815   -16.847 1.00 88.32 164 A 1 
ATOM 1326  C C   . ASP A 1 164 ? 19.722  -9.300   -17.047 1.00 88.83 164 A 1 
ATOM 1327  O O   . ASP A 1 164 ? 18.870  -10.180  -16.930 1.00 86.06 164 A 1 
ATOM 1328  C CB  . ASP A 1 164 ? 19.424  -7.402   -15.359 1.00 85.19 164 A 1 
ATOM 1329  C CG  . ASP A 1 164 ? 18.256  -7.933   -14.505 1.00 83.50 164 A 1 
ATOM 1330  O OD1 . ASP A 1 164 ? 17.093  -7.865   -14.945 1.00 74.43 164 A 1 
ATOM 1331  O OD2 . ASP A 1 164 ? 18.500  -8.359   -13.362 1.00 77.91 164 A 1 
ATOM 1332  N N   . ASP A 1 165 ? 21.003  -9.567   -17.326 1.00 90.02 165 A 1 
ATOM 1333  C CA  . ASP A 1 165 ? 21.609  -10.889  -17.239 1.00 89.70 165 A 1 
ATOM 1334  C C   . ASP A 1 165 ? 22.473  -10.933  -15.970 1.00 89.95 165 A 1 
ATOM 1335  O O   . ASP A 1 165 ? 23.241  -10.007  -15.700 1.00 86.45 165 A 1 
ATOM 1336  C CB  . ASP A 1 165 ? 22.453  -11.196  -18.490 1.00 86.71 165 A 1 
ATOM 1337  C CG  . ASP A 1 165 ? 21.657  -11.536  -19.759 1.00 82.46 165 A 1 
ATOM 1338  O OD1 . ASP A 1 165 ? 20.412  -11.568  -19.774 1.00 75.00 165 A 1 
ATOM 1339  O OD2 . ASP A 1 165 ? 22.295  -11.851  -20.786 1.00 77.42 165 A 1 
ATOM 1340  N N   . GLN A 1 166 ? 22.368  -12.017  -15.201 1.00 91.31 166 A 1 
ATOM 1341  C CA  . GLN A 1 166 ? 23.144  -12.210  -13.977 1.00 91.36 166 A 1 
ATOM 1342  C C   . GLN A 1 166 ? 24.096  -13.398  -14.111 1.00 91.94 166 A 1 
ATOM 1343  O O   . GLN A 1 166 ? 23.785  -14.399  -14.754 1.00 90.11 166 A 1 
ATOM 1344  C CB  . GLN A 1 166 ? 22.224  -12.369  -12.760 1.00 90.14 166 A 1 
ATOM 1345  C CG  . GLN A 1 166 ? 21.236  -11.211  -12.559 1.00 87.17 166 A 1 
ATOM 1346  C CD  . GLN A 1 166 ? 21.887  -9.839   -12.350 1.00 88.02 166 A 1 
ATOM 1347  O OE1 . GLN A 1 166 ? 23.048  -9.705   -12.002 1.00 80.40 166 A 1 
ATOM 1348  N NE2 . GLN A 1 166 ? 21.147  -8.775   -12.568 1.00 78.70 166 A 1 
ATOM 1349  N N   . HIS A 1 167 ? 25.269  -13.283  -13.476 1.00 92.61 167 A 1 
ATOM 1350  C CA  . HIS A 1 167 ? 26.278  -14.331  -13.391 1.00 92.38 167 A 1 
ATOM 1351  C C   . HIS A 1 167 ? 26.543  -14.634  -11.916 1.00 91.90 167 A 1 
ATOM 1352  O O   . HIS A 1 167 ? 27.231  -13.873  -11.236 1.00 87.33 167 A 1 
ATOM 1353  C CB  . HIS A 1 167 ? 27.554  -13.899  -14.128 1.00 90.50 167 A 1 
ATOM 1354  C CG  . HIS A 1 167 ? 27.441  -13.850  -15.628 1.00 88.22 167 A 1 
ATOM 1355  N ND1 . HIS A 1 167 ? 28.331  -14.433  -16.509 1.00 73.99 167 A 1 
ATOM 1356  C CD2 . HIS A 1 167 ? 26.500  -13.223  -16.395 1.00 75.45 167 A 1 
ATOM 1357  C CE1 . HIS A 1 167 ? 27.936  -14.150  -17.754 1.00 74.90 167 A 1 
ATOM 1358  N NE2 . HIS A 1 167 ? 26.823  -13.418  -17.729 1.00 77.88 167 A 1 
ATOM 1359  N N   . CYS A 1 168 ? 25.996  -15.738  -11.420 1.00 92.41 168 A 1 
ATOM 1360  C CA  . CYS A 1 168 ? 26.124  -16.157  -10.035 1.00 91.95 168 A 1 
ATOM 1361  C C   . CYS A 1 168 ? 27.088  -17.340  -9.919  1.00 92.38 168 A 1 
ATOM 1362  O O   . CYS A 1 168 ? 26.917  -18.356  -10.591 1.00 89.67 168 A 1 
ATOM 1363  C CB  . CYS A 1 168 ? 24.741  -16.498  -9.478  1.00 89.87 168 A 1 
ATOM 1364  S SG  . CYS A 1 168 ? 23.625  -15.065  -9.367  1.00 84.32 168 A 1 
ATOM 1365  N N   . GLU A 1 169 ? 28.106  -17.220  -9.064  1.00 92.11 169 A 1 
ATOM 1366  C CA  . GLU A 1 169 ? 29.086  -18.280  -8.844  1.00 91.96 169 A 1 
ATOM 1367  C C   . GLU A 1 169 ? 28.687  -19.186  -7.673  1.00 92.29 169 A 1 
ATOM 1368  O O   . GLU A 1 169 ? 28.226  -18.721  -6.637  1.00 89.48 169 A 1 
ATOM 1369  C CB  . GLU A 1 169 ? 30.498  -17.700  -8.648  1.00 89.02 169 A 1 
ATOM 1370  C CG  . GLU A 1 169 ? 30.995  -16.911  -9.876  1.00 81.93 169 A 1 
ATOM 1371  C CD  . GLU A 1 169 ? 32.481  -16.537  -9.804  1.00 80.00 169 A 1 
ATOM 1372  O OE1 . GLU A 1 169 ? 33.066  -16.283  -10.881 1.00 72.28 169 A 1 
ATOM 1373  O OE2 . GLU A 1 169 ? 33.064  -16.534  -8.697  1.00 72.26 169 A 1 
ATOM 1374  N N   . MET A 1 170 ? 28.900  -20.500  -7.834  1.00 92.55 170 A 1 
ATOM 1375  C CA  . MET A 1 170 ? 28.883  -21.491  -6.761  1.00 92.56 170 A 1 
ATOM 1376  C C   . MET A 1 170 ? 30.277  -22.109  -6.683  1.00 92.64 170 A 1 
ATOM 1377  O O   . MET A 1 170 ? 30.693  -22.834  -7.586  1.00 90.53 170 A 1 
ATOM 1378  C CB  . MET A 1 170 ? 27.826  -22.567  -7.018  1.00 91.19 170 A 1 
ATOM 1379  C CG  . MET A 1 170 ? 26.397  -22.023  -7.036  1.00 86.94 170 A 1 
ATOM 1380  S SD  . MET A 1 170 ? 25.143  -23.310  -7.328  1.00 85.28 170 A 1 
ATOM 1381  C CE  . MET A 1 170 ? 25.218  -24.187  -5.750  1.00 77.44 170 A 1 
ATOM 1382  N N   . LYS A 1 171 ? 31.024  -21.807  -5.622  1.00 92.45 171 A 1 
ATOM 1383  C CA  . LYS A 1 171 ? 32.439  -22.138  -5.476  1.00 91.96 171 A 1 
ATOM 1384  C C   . LYS A 1 171 ? 32.628  -23.260  -4.460  1.00 91.88 171 A 1 
ATOM 1385  O O   . LYS A 1 171 ? 32.525  -23.027  -3.261  1.00 89.51 171 A 1 
ATOM 1386  C CB  . LYS A 1 171 ? 33.184  -20.850  -5.106  1.00 90.00 171 A 1 
ATOM 1387  C CG  . LYS A 1 171 ? 34.701  -21.027  -5.156  1.00 82.69 171 A 1 
ATOM 1388  C CD  . LYS A 1 171 ? 35.357  -19.685  -4.836  1.00 80.81 171 A 1 
ATOM 1389  C CE  . LYS A 1 171 ? 36.848  -19.749  -5.137  1.00 72.79 171 A 1 
ATOM 1390  N NZ  . LYS A 1 171 ? 37.478  -18.431  -4.939  1.00 66.26 171 A 1 
ATOM 1391  N N   . PHE A 1 172 ? 32.920  -24.461  -4.936  1.00 92.38 172 A 1 
ATOM 1392  C CA  . PHE A 1 172 ? 33.128  -25.647  -4.113  1.00 92.40 172 A 1 
ATOM 1393  C C   . PHE A 1 172 ? 34.612  -25.990  -4.011  1.00 91.86 172 A 1 
ATOM 1394  O O   . PHE A 1 172 ? 35.341  -25.941  -4.999  1.00 89.25 172 A 1 
ATOM 1395  C CB  . PHE A 1 172 ? 32.336  -26.821  -4.685  1.00 92.35 172 A 1 
ATOM 1396  C CG  . PHE A 1 172 ? 30.838  -26.624  -4.684  1.00 93.06 172 A 1 
ATOM 1397  C CD1 . PHE A 1 172 ? 30.078  -27.002  -3.564  1.00 89.40 172 A 1 
ATOM 1398  C CD2 . PHE A 1 172 ? 30.190  -26.071  -5.801  1.00 89.47 172 A 1 
ATOM 1399  C CE1 . PHE A 1 172 ? 28.687  -26.845  -3.564  1.00 88.77 172 A 1 
ATOM 1400  C CE2 . PHE A 1 172 ? 28.797  -25.904  -5.805  1.00 88.90 172 A 1 
ATOM 1401  C CZ  . PHE A 1 172 ? 28.045  -26.295  -4.687  1.00 90.96 172 A 1 
ATOM 1402  N N   . GLY A 1 173 ? 35.062  -26.389  -2.824  1.00 90.39 173 A 1 
ATOM 1403  C CA  . GLY A 1 173 ? 36.426  -26.850  -2.601  1.00 89.93 173 A 1 
ATOM 1404  C C   . GLY A 1 173 ? 36.584  -27.514  -1.240  1.00 90.45 173 A 1 
ATOM 1405  O O   . GLY A 1 173 ? 35.713  -27.406  -0.379  1.00 87.85 173 A 1 
ATOM 1406  N N   . SER A 1 174 ? 37.712  -28.210  -1.042  1.00 89.47 174 A 1 
ATOM 1407  C CA  . SER A 1 174 ? 38.039  -28.739  0.277   1.00 89.45 174 A 1 
ATOM 1408  C C   . SER A 1 174 ? 38.299  -27.591  1.253   1.00 89.37 174 A 1 
ATOM 1409  O O   . SER A 1 174 ? 38.952  -26.609  0.899   1.00 86.59 174 A 1 
ATOM 1410  C CB  . SER A 1 174 ? 39.250  -29.673  0.213   1.00 87.96 174 A 1 
ATOM 1411  O OG  . SER A 1 174 ? 39.594  -30.124  1.512   1.00 78.94 174 A 1 
ATOM 1412  N N   . TRP A 1 175 ? 37.820  -27.730  2.486   1.00 89.22 175 A 1 
ATOM 1413  C CA  . TRP A 1 175 ? 38.013  -26.698  3.506   1.00 88.90 175 A 1 
ATOM 1414  C C   . TRP A 1 175 ? 39.412  -26.731  4.123   1.00 88.20 175 A 1 
ATOM 1415  O O   . TRP A 1 175 ? 39.962  -25.694  4.477   1.00 83.84 175 A 1 
ATOM 1416  C CB  . TRP A 1 175 ? 36.929  -26.825  4.579   1.00 88.00 175 A 1 
ATOM 1417  C CG  . TRP A 1 175 ? 36.721  -25.561  5.351   1.00 87.70 175 A 1 
ATOM 1418  C CD1 . TRP A 1 175 ? 37.248  -25.254  6.551   1.00 82.57 175 A 1 
ATOM 1419  C CD2 . TRP A 1 175 ? 35.957  -24.383  4.929   1.00 87.10 175 A 1 
ATOM 1420  N NE1 . TRP A 1 175 ? 36.868  -23.963  6.906   1.00 84.35 175 A 1 
ATOM 1421  C CE2 . TRP A 1 175 ? 36.084  -23.394  5.935   1.00 86.02 175 A 1 
ATOM 1422  C CE3 . TRP A 1 175 ? 35.187  -24.074  3.788   1.00 84.67 175 A 1 
ATOM 1423  C CZ2 . TRP A 1 175 ? 35.488  -22.121  5.805   1.00 84.76 175 A 1 
ATOM 1424  C CZ3 . TRP A 1 175 ? 34.584  -22.809  3.660   1.00 80.12 175 A 1 
ATOM 1425  C CH2 . TRP A 1 175 ? 34.740  -21.842  4.657   1.00 81.65 175 A 1 
ATOM 1426  N N   . THR A 1 176 ? 40.013  -27.936  4.245   1.00 88.89 176 A 1 
ATOM 1427  C CA  . THR A 1 176 ? 41.271  -28.139  4.979   1.00 88.39 176 A 1 
ATOM 1428  C C   . THR A 1 176 ? 42.364  -28.856  4.190   1.00 88.03 176 A 1 
ATOM 1429  O O   . THR A 1 176 ? 43.544  -28.670  4.494   1.00 84.02 176 A 1 
ATOM 1430  C CB  . THR A 1 176 ? 41.021  -28.906  6.282   1.00 86.58 176 A 1 
ATOM 1431  O OG1 . THR A 1 176 ? 40.574  -30.212  6.018   1.00 78.62 176 A 1 
ATOM 1432  C CG2 . THR A 1 176 ? 39.991  -28.227  7.188   1.00 78.03 176 A 1 
ATOM 1433  N N   . TYR A 1 177 ? 42.024  -29.676  3.205   1.00 88.40 177 A 1 
ATOM 1434  C CA  . TYR A 1 177 ? 43.008  -30.356  2.365   1.00 88.62 177 A 1 
ATOM 1435  C C   . TYR A 1 177 ? 43.504  -29.443  1.246   1.00 88.21 177 A 1 
ATOM 1436  O O   . TYR A 1 177 ? 42.718  -28.801  0.554   1.00 85.42 177 A 1 
ATOM 1437  C CB  . TYR A 1 177 ? 42.439  -31.655  1.796   1.00 88.25 177 A 1 
ATOM 1438  C CG  . TYR A 1 177 ? 42.247  -32.755  2.817   1.00 89.35 177 A 1 
ATOM 1439  C CD1 . TYR A 1 177 ? 43.357  -33.462  3.314   1.00 84.88 177 A 1 
ATOM 1440  C CD2 . TYR A 1 177 ? 40.960  -33.086  3.273   1.00 85.57 177 A 1 
ATOM 1441  C CE1 . TYR A 1 177 ? 43.188  -34.486  4.258   1.00 83.98 177 A 1 
ATOM 1442  C CE2 . TYR A 1 177 ? 40.783  -34.107  4.219   1.00 84.33 177 A 1 
ATOM 1443  C CZ  . TYR A 1 177 ? 41.899  -34.803  4.713   1.00 86.43 177 A 1 
ATOM 1444  O OH  . TYR A 1 177 ? 41.726  -35.789  5.646   1.00 84.85 177 A 1 
ATOM 1445  N N   . ASP A 1 178 ? 44.832  -29.421  1.061   1.00 87.46 178 A 1 
ATOM 1446  C CA  . ASP A 1 178 ? 45.441  -28.739  -0.075  1.00 86.45 178 A 1 
ATOM 1447  C C   . ASP A 1 178 ? 45.361  -29.583  -1.365  1.00 86.87 178 A 1 
ATOM 1448  O O   . ASP A 1 178 ? 45.024  -30.768  -1.358  1.00 82.27 178 A 1 
ATOM 1449  C CB  . ASP A 1 178 ? 46.869  -28.275  0.285   1.00 82.52 178 A 1 
ATOM 1450  C CG  . ASP A 1 178 ? 47.943  -29.366  0.369   1.00 77.95 178 A 1 
ATOM 1451  O OD1 . ASP A 1 178 ? 47.815  -30.420  -0.285  1.00 69.81 178 A 1 
ATOM 1452  O OD2 . ASP A 1 178 ? 48.972  -29.104  1.023   1.00 72.22 178 A 1 
ATOM 1453  N N   . GLY A 1 179 ? 45.703  -28.970  -2.486  1.00 85.39 179 A 1 
ATOM 1454  C CA  . GLY A 1 179 ? 45.682  -29.622  -3.800  1.00 84.84 179 A 1 
ATOM 1455  C C   . GLY A 1 179 ? 46.699  -30.756  -3.989  1.00 85.68 179 A 1 
ATOM 1456  O O   . GLY A 1 179 ? 46.600  -31.499  -4.966  1.00 82.19 179 A 1 
ATOM 1457  N N   . ASN A 1 180 ? 47.664  -30.919  -3.080  1.00 85.37 180 A 1 
ATOM 1458  C CA  . ASN A 1 180 ? 48.619  -32.034  -3.099  1.00 84.65 180 A 1 
ATOM 1459  C C   . ASN A 1 180 ? 48.112  -33.252  -2.307  1.00 85.38 180 A 1 
ATOM 1460  O O   . ASN A 1 180 ? 48.624  -34.355  -2.478  1.00 81.21 180 A 1 
ATOM 1461  C CB  . ASN A 1 180 ? 49.962  -31.568  -2.525  1.00 81.44 180 A 1 
ATOM 1462  C CG  . ASN A 1 180 ? 50.570  -30.399  -3.275  1.00 77.90 180 A 1 
ATOM 1463  O OD1 . ASN A 1 180 ? 50.606  -30.339  -4.487  1.00 69.67 180 A 1 
ATOM 1464  N ND2 . ASN A 1 180 ? 51.093  -29.435  -2.546  1.00 70.75 180 A 1 
ATOM 1465  N N   . GLN A 1 181 ? 47.155  -33.065  -1.428  1.00 87.00 181 A 1 
ATOM 1466  C CA  . GLN A 1 181 ? 46.538  -34.116  -0.618  1.00 87.38 181 A 1 
ATOM 1467  C C   . GLN A 1 181 ? 45.195  -34.561  -1.203  1.00 88.23 181 A 1 
ATOM 1468  O O   . GLN A 1 181 ? 44.908  -35.757  -1.237  1.00 86.00 181 A 1 
ATOM 1469  C CB  . GLN A 1 181 ? 46.358  -33.600  0.812   1.00 85.26 181 A 1 
ATOM 1470  C CG  . GLN A 1 181 ? 47.703  -33.386  1.527   1.00 82.19 181 A 1 
ATOM 1471  C CD  . GLN A 1 181 ? 47.529  -32.766  2.911   1.00 79.76 181 A 1 
ATOM 1472  O OE1 . GLN A 1 181 ? 46.473  -32.280  3.283   1.00 72.09 181 A 1 
ATOM 1473  N NE2 . GLN A 1 181 ? 48.562  -32.753  3.719   1.00 70.29 181 A 1 
ATOM 1474  N N   . LEU A 1 182 ? 44.396  -33.615  -1.678  1.00 88.45 182 A 1 
ATOM 1475  C CA  . LEU A 1 182 ? 43.098  -33.871  -2.286  1.00 88.98 182 A 1 
ATOM 1476  C C   . LEU A 1 182 ? 43.007  -33.119  -3.620  1.00 88.93 182 A 1 
ATOM 1477  O O   . LEU A 1 182 ? 42.883  -31.896  -3.649  1.00 85.92 182 A 1 
ATOM 1478  C CB  . LEU A 1 182 ? 41.996  -33.489  -1.273  1.00 87.32 182 A 1 
ATOM 1479  C CG  . LEU A 1 182 ? 40.585  -33.959  -1.669  1.00 86.25 182 A 1 
ATOM 1480  C CD1 . LEU A 1 182 ? 39.745  -34.159  -0.412  1.00 77.66 182 A 1 
ATOM 1481  C CD2 . LEU A 1 182 ? 39.863  -32.968  -2.567  1.00 77.36 182 A 1 
ATOM 1482  N N   . ASP A 1 183 ? 43.082  -33.850  -4.727  1.00 89.68 183 A 1 
ATOM 1483  C CA  . ASP A 1 183 ? 42.965  -33.271  -6.064  1.00 88.94 183 A 1 
ATOM 1484  C C   . ASP A 1 183 ? 41.505  -33.313  -6.525  1.00 89.56 183 A 1 
ATOM 1485  O O   . ASP A 1 183 ? 40.984  -34.358  -6.919  1.00 86.52 183 A 1 
ATOM 1486  C CB  . ASP A 1 183 ? 43.911  -33.971  -7.049  1.00 85.87 183 A 1 
ATOM 1487  C CG  . ASP A 1 183 ? 43.931  -33.282  -8.423  1.00 81.29 183 A 1 
ATOM 1488  O OD1 . ASP A 1 183 ? 43.553  -32.087  -8.525  1.00 73.63 183 A 1 
ATOM 1489  O OD2 . ASP A 1 183 ? 44.358  -33.919  -9.405  1.00 74.39 183 A 1 
ATOM 1490  N N   . LEU A 1 184 ? 40.845  -32.174  -6.479  1.00 90.07 184 A 1 
ATOM 1491  C CA  . LEU A 1 184 ? 39.478  -32.020  -6.953  1.00 90.14 184 A 1 
ATOM 1492  C C   . LEU A 1 184 ? 39.476  -31.883  -8.482  1.00 90.37 184 A 1 
ATOM 1493  O O   . LEU A 1 184 ? 40.151  -31.014  -9.038  1.00 87.91 184 A 1 
ATOM 1494  C CB  . LEU A 1 184 ? 38.837  -30.815  -6.235  1.00 88.67 184 A 1 
ATOM 1495  C CG  . LEU A 1 184 ? 37.308  -30.935  -6.118  1.00 85.99 184 A 1 
ATOM 1496  C CD1 . LEU A 1 184 ? 36.911  -31.965  -5.060  1.00 79.68 184 A 1 
ATOM 1497  C CD2 . LEU A 1 184 ? 36.716  -29.593  -5.696  1.00 79.61 184 A 1 
ATOM 1498  N N   . VAL A 1 185 ? 38.720  -32.727  -9.166  1.00 91.85 185 A 1 
ATOM 1499  C CA  . VAL A 1 185 ? 38.631  -32.761  -10.634 1.00 91.66 185 A 1 
ATOM 1500  C C   . VAL A 1 185 ? 37.173  -32.598  -11.065 1.00 91.83 185 A 1 
ATOM 1501  O O   . VAL A 1 185 ? 36.271  -33.161  -10.456 1.00 89.02 185 A 1 
ATOM 1502  C CB  . VAL A 1 185 ? 39.238  -34.060  -11.201 1.00 89.34 185 A 1 
ATOM 1503  C CG1 . VAL A 1 185 ? 39.283  -34.040  -12.731 1.00 78.46 185 A 1 
ATOM 1504  C CG2 . VAL A 1 185 ? 40.683  -34.271  -10.717 1.00 77.64 185 A 1 
ATOM 1505  N N   . LEU A 1 186 ? 36.941  -31.843  -12.129 1.00 90.07 186 A 1 
ATOM 1506  C CA  . LEU A 1 186 ? 35.611  -31.682  -12.707 1.00 89.67 186 A 1 
ATOM 1507  C C   . LEU A 1 186 ? 35.161  -32.992  -13.376 1.00 89.42 186 A 1 
ATOM 1508  O O   . LEU A 1 186 ? 35.918  -33.601  -14.127 1.00 84.93 186 A 1 
ATOM 1509  C CB  . LEU A 1 186 ? 35.639  -30.501  -13.698 1.00 86.85 186 A 1 
ATOM 1510  C CG  . LEU A 1 186 ? 34.241  -29.955  -14.037 1.00 83.26 186 A 1 
ATOM 1511  C CD1 . LEU A 1 186 ? 33.659  -29.163  -12.866 1.00 75.15 186 A 1 
ATOM 1512  C CD2 . LEU A 1 186 ? 34.324  -29.011  -15.229 1.00 75.48 186 A 1 
ATOM 1513  N N   . ASN A 1 187 ? 33.928  -33.409  -13.109 1.00 87.48 187 A 1 
ATOM 1514  C CA  . ASN A 1 187 ? 33.403  -34.687  -13.605 1.00 85.81 187 A 1 
ATOM 1515  C C   . ASN A 1 187 ? 32.995  -34.642  -15.091 1.00 85.96 187 A 1 
ATOM 1516  O O   . ASN A 1 187 ? 33.052  -35.656  -15.782 1.00 77.50 187 A 1 
ATOM 1517  C CB  . ASN A 1 187 ? 32.233  -35.094  -12.688 1.00 80.46 187 A 1 
ATOM 1518  C CG  . ASN A 1 187 ? 31.863  -36.568  -12.796 1.00 77.58 187 A 1 
ATOM 1519  O OD1 . ASN A 1 187 ? 32.518  -37.377  -13.424 1.00 66.25 187 A 1 
ATOM 1520  N ND2 . ASN A 1 187 ? 30.796  -36.958  -12.134 1.00 70.08 187 A 1 
ATOM 1521  N N   . SER A 1 188 ? 32.596  -33.467  -15.587 1.00 84.21 188 A 1 
ATOM 1522  C CA  . SER A 1 188 ? 32.172  -33.258  -16.975 1.00 83.32 188 A 1 
ATOM 1523  C C   . SER A 1 188 ? 32.851  -32.027  -17.577 1.00 84.04 188 A 1 
ATOM 1524  O O   . SER A 1 188 ? 32.954  -30.993  -16.925 1.00 77.04 188 A 1 
ATOM 1525  C CB  . SER A 1 188 ? 30.645  -33.096  -17.027 1.00 77.81 188 A 1 
ATOM 1526  O OG  . SER A 1 188 ? 30.231  -32.850  -18.358 1.00 67.44 188 A 1 
ATOM 1527  N N   . GLU A 1 189 ? 33.258  -32.121  -18.850 1.00 82.12 189 A 1 
ATOM 1528  C CA  . GLU A 1 189 ? 33.815  -30.974  -19.586 1.00 80.89 189 A 1 
ATOM 1529  C C   . GLU A 1 189 ? 32.774  -29.870  -19.828 1.00 82.10 189 A 1 
ATOM 1530  O O   . GLU A 1 189 ? 33.125  -28.694  -19.868 1.00 73.27 189 A 1 
ATOM 1531  C CB  . GLU A 1 189 ? 34.402  -31.436  -20.929 1.00 74.61 189 A 1 
ATOM 1532  C CG  . GLU A 1 189 ? 35.613  -32.372  -20.773 1.00 64.42 189 A 1 
ATOM 1533  C CD  . GLU A 1 189 ? 36.321  -32.675  -22.104 1.00 55.70 189 A 1 
ATOM 1534  O OE1 . GLU A 1 189 ? 37.444  -33.228  -22.046 1.00 48.31 189 A 1 
ATOM 1535  O OE2 . GLU A 1 189 ? 35.765  -32.358  -23.186 1.00 47.60 189 A 1 
ATOM 1536  N N   . ASP A 1 190 ? 31.491  -30.241  -19.934 1.00 81.60 190 A 1 
ATOM 1537  C CA  . ASP A 1 190 ? 30.387  -29.305  -20.163 1.00 80.07 190 A 1 
ATOM 1538  C C   . ASP A 1 190 ? 29.967  -28.531  -18.897 1.00 81.35 190 A 1 
ATOM 1539  O O   . ASP A 1 190 ? 29.129  -27.632  -18.973 1.00 71.84 190 A 1 
ATOM 1540  C CB  . ASP A 1 190 ? 29.193  -30.057  -20.772 1.00 73.75 190 A 1 
ATOM 1541  C CG  . ASP A 1 190 ? 29.485  -30.645  -22.156 1.00 66.76 190 A 1 
ATOM 1542  O OD1 . ASP A 1 190 ? 30.223  -29.996  -22.931 1.00 58.03 190 A 1 
ATOM 1543  O OD2 . ASP A 1 190 ? 28.937  -31.724  -22.448 1.00 59.61 190 A 1 
ATOM 1544  N N   . GLY A 1 191 ? 30.546  -28.835  -17.746 1.00 81.94 191 A 1 
ATOM 1545  C CA  . GLY A 1 191 ? 30.241  -28.185  -16.474 1.00 81.88 191 A 1 
ATOM 1546  C C   . GLY A 1 191 ? 29.141  -28.893  -15.690 1.00 84.21 191 A 1 
ATOM 1547  O O   . GLY A 1 191 ? 29.238  -30.087  -15.403 1.00 76.20 191 A 1 
ATOM 1548  N N   . GLY A 1 192 ? 28.116  -28.139  -15.298 1.00 84.27 192 A 1 
ATOM 1549  C CA  . GLY A 1 192 ? 26.984  -28.660  -14.538 1.00 84.47 192 A 1 
ATOM 1550  C C   . GLY A 1 192 ? 26.005  -29.449  -15.410 1.00 86.23 192 A 1 
ATOM 1551  O O   . GLY A 1 192 ? 25.763  -29.097  -16.565 1.00 81.12 192 A 1 
ATOM 1552  N N   . ASP A 1 193 ? 25.410  -30.487  -14.833 1.00 86.74 193 A 1 
ATOM 1553  C CA  . ASP A 1 193 ? 24.323  -31.227  -15.473 1.00 86.58 193 A 1 
ATOM 1554  C C   . ASP A 1 193 ? 23.000  -30.465  -15.310 1.00 87.37 193 A 1 
ATOM 1555  O O   . ASP A 1 193 ? 22.605  -30.095  -14.203 1.00 82.95 193 A 1 
ATOM 1556  C CB  . ASP A 1 193 ? 24.262  -32.651  -14.902 1.00 82.43 193 A 1 
ATOM 1557  C CG  . ASP A 1 193 ? 23.196  -33.523  -15.573 1.00 77.08 193 A 1 
ATOM 1558  O OD1 . ASP A 1 193 ? 22.613  -33.098  -16.599 1.00 68.25 193 A 1 
ATOM 1559  O OD2 . ASP A 1 193 ? 22.950  -34.628  -15.055 1.00 70.48 193 A 1 
ATOM 1560  N N   . LEU A 1 194 ? 22.315  -30.225  -16.423 1.00 87.87 194 A 1 
ATOM 1561  C CA  . LEU A 1 194 ? 21.031  -29.522  -16.495 1.00 87.95 194 A 1 
ATOM 1562  C C   . LEU A 1 194 ? 19.900  -30.425  -17.011 1.00 88.20 194 A 1 
ATOM 1563  O O   . LEU A 1 194 ? 18.832  -29.929  -17.358 1.00 82.98 194 A 1 
ATOM 1564  C CB  . LEU A 1 194 ? 21.185  -28.259  -17.366 1.00 85.49 194 A 1 
ATOM 1565  C CG  . LEU A 1 194 ? 22.289  -27.275  -16.934 1.00 84.62 194 A 1 
ATOM 1566  C CD1 . LEU A 1 194 ? 22.335  -26.091  -17.902 1.00 77.83 194 A 1 
ATOM 1567  C CD2 . LEU A 1 194 ? 22.061  -26.732  -15.529 1.00 78.42 194 A 1 
ATOM 1568  N N   . SER A 1 195 ? 20.119  -31.741  -17.086 1.00 87.12 195 A 1 
ATOM 1569  C CA  . SER A 1 195 ? 19.167  -32.688  -17.677 1.00 85.99 195 A 1 
ATOM 1570  C C   . SER A 1 195 ? 17.826  -32.746  -16.940 1.00 86.38 195 A 1 
ATOM 1571  O O   . SER A 1 195 ? 16.782  -32.879  -17.575 1.00 81.13 195 A 1 
ATOM 1572  C CB  . SER A 1 195 ? 19.803  -34.080  -17.737 1.00 82.87 195 A 1 
ATOM 1573  O OG  . SER A 1 195 ? 20.181  -34.564  -16.460 1.00 74.52 195 A 1 
ATOM 1574  N N   . ASP A 1 196 ? 17.849  -32.583  -15.617 1.00 84.96 196 A 1 
ATOM 1575  C CA  . ASP A 1 196 ? 16.667  -32.648  -14.755 1.00 84.24 196 A 1 
ATOM 1576  C C   . ASP A 1 196 ? 16.177  -31.257  -14.309 1.00 85.75 196 A 1 
ATOM 1577  O O   . ASP A 1 196 ? 15.318  -31.146  -13.434 1.00 80.91 196 A 1 
ATOM 1578  C CB  . ASP A 1 196 ? 16.970  -33.558  -13.549 1.00 79.86 196 A 1 
ATOM 1579  C CG  . ASP A 1 196 ? 17.281  -35.012  -13.926 1.00 73.49 196 A 1 
ATOM 1580  O OD1 . ASP A 1 196 ? 16.745  -35.505  -14.942 1.00 64.81 196 A 1 
ATOM 1581  O OD2 . ASP A 1 196 ? 18.027  -35.651  -13.160 1.00 66.98 196 A 1 
ATOM 1582  N N   . PHE A 1 197 ? 16.699  -30.178  -14.908 1.00 88.23 197 A 1 
ATOM 1583  C CA  . PHE A 1 197 ? 16.393  -28.807  -14.504 1.00 89.08 197 A 1 
ATOM 1584  C C   . PHE A 1 197 ? 14.925  -28.445  -14.751 1.00 89.26 197 A 1 
ATOM 1585  O O   . PHE A 1 197 ? 14.415  -28.549  -15.869 1.00 86.37 197 A 1 
ATOM 1586  C CB  . PHE A 1 197 ? 17.335  -27.833  -15.217 1.00 88.41 197 A 1 
ATOM 1587  C CG  . PHE A 1 197 ? 17.056  -26.379  -14.897 1.00 90.39 197 A 1 
ATOM 1588  C CD1 . PHE A 1 197 ? 16.455  -25.533  -15.848 1.00 86.58 197 A 1 
ATOM 1589  C CD2 . PHE A 1 197 ? 17.367  -25.867  -13.624 1.00 87.39 197 A 1 
ATOM 1590  C CE1 . PHE A 1 197 ? 16.176  -24.192  -15.534 1.00 86.38 197 A 1 
ATOM 1591  C CE2 . PHE A 1 197 ? 17.085  -24.528  -13.306 1.00 86.78 197 A 1 
ATOM 1592  C CZ  . PHE A 1 197 ? 16.491  -23.689  -14.262 1.00 88.42 197 A 1 
ATOM 1593  N N   . ILE A 1 198 ? 14.263  -27.927  -13.713 1.00 88.58 198 A 1 
ATOM 1594  C CA  . ILE A 1 198 ? 12.912  -27.368  -13.787 1.00 88.07 198 A 1 
ATOM 1595  C C   . ILE A 1 198 ? 13.022  -25.853  -13.968 1.00 88.30 198 A 1 
ATOM 1596  O O   . ILE A 1 198 ? 13.632  -25.154  -13.164 1.00 85.29 198 A 1 
ATOM 1597  C CB  . ILE A 1 198 ? 12.067  -27.778  -12.561 1.00 85.95 198 A 1 
ATOM 1598  C CG1 . ILE A 1 198 ? 11.938  -29.322  -12.530 1.00 77.28 198 A 1 
ATOM 1599  C CG2 . ILE A 1 198 ? 10.673  -27.124  -12.626 1.00 74.64 198 A 1 
ATOM 1600  C CD1 . ILE A 1 198 ? 11.266  -29.864  -11.274 1.00 67.75 198 A 1 
ATOM 1601  N N   . THR A 1 199 ? 12.404  -25.333  -15.034 1.00 87.32 199 A 1 
ATOM 1602  C CA  . THR A 1 199 ? 12.482  -23.912  -15.378 1.00 86.65 199 A 1 
ATOM 1603  C C   . THR A 1 199 ? 11.798  -23.042  -14.330 1.00 86.90 199 A 1 
ATOM 1604  O O   . THR A 1 199 ? 10.638  -23.277  -13.997 1.00 81.79 199 A 1 
ATOM 1605  C CB  . THR A 1 199 ? 11.850  -23.633  -16.746 1.00 83.17 199 A 1 
ATOM 1606  O OG1 . THR A 1 199 ? 10.517  -24.093  -16.763 1.00 72.30 199 A 1 
ATOM 1607  C CG2 . THR A 1 199 ? 12.581  -24.345  -17.880 1.00 70.75 199 A 1 
ATOM 1608  N N   . ASN A 1 200 ? 12.483  -21.985  -13.897 1.00 84.22 200 A 1 
ATOM 1609  C CA  . ASN A 1 200 ? 11.922  -20.927  -13.062 1.00 83.55 200 A 1 
ATOM 1610  C C   . ASN A 1 200 ? 11.000  -20.008  -13.897 1.00 84.10 200 A 1 
ATOM 1611  O O   . ASN A 1 200 ? 11.238  -19.790  -15.087 1.00 77.85 200 A 1 
ATOM 1612  C CB  . ASN A 1 200 ? 13.108  -20.188  -12.414 1.00 78.92 200 A 1 
ATOM 1613  C CG  . ASN A 1 200 ? 12.674  -19.072  -11.486 1.00 77.87 200 A 1 
ATOM 1614  O OD1 . ASN A 1 200 ? 12.165  -18.060  -11.923 1.00 67.37 200 A 1 
ATOM 1615  N ND2 . ASN A 1 200 ? 12.871  -19.222  -10.196 1.00 69.89 200 A 1 
ATOM 1616  N N   . GLY A 1 201 ? 9.956   -19.459  -13.271 1.00 84.16 201 A 1 
ATOM 1617  C CA  . GLY A 1 201 ? 8.988   -18.592  -13.944 1.00 83.33 201 A 1 
ATOM 1618  C C   . GLY A 1 201 ? 9.482   -17.168  -14.210 1.00 84.70 201 A 1 
ATOM 1619  O O   . GLY A 1 201 ? 9.061   -16.532  -15.178 1.00 79.47 201 A 1 
ATOM 1620  N N   . GLU A 1 202 ? 10.404  -16.665  -13.388 1.00 87.84 202 A 1 
ATOM 1621  C CA  . GLU A 1 202 ? 10.968  -15.316  -13.502 1.00 87.51 202 A 1 
ATOM 1622  C C   . GLU A 1 202 ? 12.295  -15.286  -14.276 1.00 88.31 202 A 1 
ATOM 1623  O O   . GLU A 1 202 ? 12.568  -14.340  -15.012 1.00 85.57 202 A 1 
ATOM 1624  C CB  . GLU A 1 202 ? 11.139  -14.738  -12.091 1.00 84.62 202 A 1 
ATOM 1625  C CG  . GLU A 1 202 ? 11.499  -13.243  -12.126 1.00 74.97 202 A 1 
ATOM 1626  C CD  . GLU A 1 202 ? 11.722  -12.618  -10.745 1.00 71.05 202 A 1 
ATOM 1627  O OE1 . GLU A 1 202 ? 12.016  -11.400  -10.726 1.00 64.20 202 A 1 
ATOM 1628  O OE2 . GLU A 1 202 ? 11.632  -13.339  -9.729  1.00 64.28 202 A 1 
ATOM 1629  N N   . TRP A 1 203 ? 13.102  -16.344  -14.147 1.00 90.54 203 A 1 
ATOM 1630  C CA  . TRP A 1 203 ? 14.448  -16.417  -14.698 1.00 90.80 203 A 1 
ATOM 1631  C C   . TRP A 1 203 ? 14.584  -17.500  -15.765 1.00 90.77 203 A 1 
ATOM 1632  O O   . TRP A 1 203 ? 14.149  -18.640  -15.598 1.00 87.98 203 A 1 
ATOM 1633  C CB  . TRP A 1 203 ? 15.452  -16.626  -13.564 1.00 90.42 203 A 1 
ATOM 1634  C CG  . TRP A 1 203 ? 15.531  -15.486  -12.589 1.00 90.82 203 A 1 
ATOM 1635  C CD1 . TRP A 1 203 ? 14.825  -15.370  -11.442 1.00 86.54 203 A 1 
ATOM 1636  C CD2 . TRP A 1 203 ? 16.353  -14.281  -12.683 1.00 89.53 203 A 1 
ATOM 1637  N NE1 . TRP A 1 203 ? 15.163  -14.174  -10.809 1.00 87.80 203 A 1 
ATOM 1638  C CE2 . TRP A 1 203 ? 16.105  -13.482  -11.535 1.00 88.98 203 A 1 
ATOM 1639  C CE3 . TRP A 1 203 ? 17.290  -13.812  -13.629 1.00 87.92 203 A 1 
ATOM 1640  C CZ2 . TRP A 1 203 ? 16.771  -12.255  -11.327 1.00 88.11 203 A 1 
ATOM 1641  C CZ3 . TRP A 1 203 ? 17.949  -12.586  -13.419 1.00 84.49 203 A 1 
ATOM 1642  C CH2 . TRP A 1 203 ? 17.692  -11.820  -12.279 1.00 85.68 203 A 1 
ATOM 1643  N N   . TYR A 1 204 ? 15.256  -17.154  -16.868 1.00 90.49 204 A 1 
ATOM 1644  C CA  . TYR A 1 204 ? 15.672  -18.093  -17.896 1.00 90.03 204 A 1 
ATOM 1645  C C   . TYR A 1 204 ? 17.131  -18.503  -17.662 1.00 90.34 204 A 1 
ATOM 1646  O O   . TYR A 1 204 ? 18.016  -17.649  -17.634 1.00 88.19 204 A 1 
ATOM 1647  C CB  . TYR A 1 204 ? 15.469  -17.453  -19.273 1.00 87.78 204 A 1 
ATOM 1648  C CG  . TYR A 1 204 ? 15.729  -18.410  -20.412 1.00 83.09 204 A 1 
ATOM 1649  C CD1 . TYR A 1 204 ? 16.970  -18.417  -21.070 1.00 77.22 204 A 1 
ATOM 1650  C CD2 . TYR A 1 204 ? 14.735  -19.331  -20.799 1.00 75.36 204 A 1 
ATOM 1651  C CE1 . TYR A 1 204 ? 17.219  -19.337  -22.103 1.00 70.28 204 A 1 
ATOM 1652  C CE2 . TYR A 1 204 ? 14.977  -20.252  -21.823 1.00 69.76 204 A 1 
ATOM 1653  C CZ  . TYR A 1 204 ? 16.223  -20.256  -22.472 1.00 68.92 204 A 1 
ATOM 1654  O OH  . TYR A 1 204 ? 16.467  -21.165  -23.469 1.00 66.32 204 A 1 
ATOM 1655  N N   . LEU A 1 205 ? 17.396  -19.797  -17.512 1.00 91.32 205 A 1 
ATOM 1656  C CA  . LEU A 1 205 ? 18.753  -20.327  -17.396 1.00 91.47 205 A 1 
ATOM 1657  C C   . LEU A 1 205 ? 19.408  -20.381  -18.781 1.00 91.19 205 A 1 
ATOM 1658  O O   . LEU A 1 205 ? 18.889  -21.023  -19.691 1.00 88.31 205 A 1 
ATOM 1659  C CB  . LEU A 1 205 ? 18.698  -21.703  -16.715 1.00 90.11 205 A 1 
ATOM 1660  C CG  . LEU A 1 205 ? 20.077  -22.356  -16.501 1.00 89.88 205 A 1 
ATOM 1661  C CD1 . LEU A 1 205 ? 20.947  -21.587  -15.508 1.00 83.29 205 A 1 
ATOM 1662  C CD2 . LEU A 1 205 ? 19.885  -23.763  -15.958 1.00 83.29 205 A 1 
ATOM 1663  N N   . LEU A 1 206 ? 20.559  -19.729  -18.930 1.00 91.16 206 A 1 
ATOM 1664  C CA  . LEU A 1 206 ? 21.341  -19.716  -20.167 1.00 90.11 206 A 1 
ATOM 1665  C C   . LEU A 1 206 ? 22.361  -20.859  -20.196 1.00 89.63 206 A 1 
ATOM 1666  O O   . LEU A 1 206 ? 22.403  -21.630  -21.151 1.00 84.44 206 A 1 
ATOM 1667  C CB  . LEU A 1 206 ? 22.035  -18.346  -20.329 1.00 87.94 206 A 1 
ATOM 1668  C CG  . LEU A 1 206 ? 21.098  -17.126  -20.390 1.00 85.73 206 A 1 
ATOM 1669  C CD1 . LEU A 1 206 ? 21.924  -15.840  -20.401 1.00 78.90 206 A 1 
ATOM 1670  C CD2 . LEU A 1 206 ? 20.220  -17.149  -21.636 1.00 78.50 206 A 1 
ATOM 1671  N N   . ALA A 1 207 ? 23.195  -20.956  -19.158 1.00 90.18 207 A 1 
ATOM 1672  C CA  . ALA A 1 207 ? 24.240  -21.967  -19.040 1.00 90.28 207 A 1 
ATOM 1673  C C   . ALA A 1 207 ? 24.722  -22.096  -17.587 1.00 91.17 207 A 1 
ATOM 1674  O O   . ALA A 1 207 ? 24.496  -21.210  -16.768 1.00 88.07 207 A 1 
ATOM 1675  C CB  . ALA A 1 207 ? 25.407  -21.582  -19.971 1.00 87.04 207 A 1 
ATOM 1676  N N   . MET A 1 208 ? 25.449  -23.180  -17.283 1.00 91.26 208 A 1 
ATOM 1677  C CA  . MET A 1 208 ? 26.160  -23.371  -16.019 1.00 91.61 208 A 1 
ATOM 1678  C C   . MET A 1 208 ? 27.555  -23.974  -16.277 1.00 92.16 208 A 1 
ATOM 1679  O O   . MET A 1 208 ? 27.779  -25.149  -16.002 1.00 89.64 208 A 1 
ATOM 1680  C CB  . MET A 1 208 ? 25.298  -24.201  -15.053 1.00 89.36 208 A 1 
ATOM 1681  C CG  . MET A 1 208 ? 25.920  -24.265  -13.649 1.00 85.44 208 A 1 
ATOM 1682  S SD  . MET A 1 208 ? 24.898  -25.094  -12.398 1.00 83.55 208 A 1 
ATOM 1683  C CE  . MET A 1 208 ? 24.905  -26.778  -13.038 1.00 75.79 208 A 1 
ATOM 1684  N N   . PRO A 1 209 ? 28.511  -23.208  -16.838 1.00 91.41 209 A 1 
ATOM 1685  C CA  . PRO A 1 209 ? 29.869  -23.693  -17.061 1.00 91.59 209 A 1 
ATOM 1686  C C   . PRO A 1 209 ? 30.600  -23.924  -15.733 1.00 91.78 209 A 1 
ATOM 1687  O O   . PRO A 1 209 ? 30.479  -23.133  -14.796 1.00 89.08 209 A 1 
ATOM 1688  C CB  . PRO A 1 209 ? 30.548  -22.616  -17.913 1.00 89.79 209 A 1 
ATOM 1689  C CG  . PRO A 1 209 ? 29.817  -21.329  -17.526 1.00 87.69 209 A 1 
ATOM 1690  C CD  . PRO A 1 209 ? 28.388  -21.818  -17.279 1.00 90.27 209 A 1 
ATOM 1691  N N   . GLY A 1 210 ? 31.411  -24.980  -15.676 1.00 90.64 210 A 1 
ATOM 1692  C CA  . GLY A 1 210 ? 32.288  -25.288  -14.556 1.00 90.30 210 A 1 
ATOM 1693  C C   . GLY A 1 210 ? 33.757  -25.012  -14.874 1.00 90.97 210 A 1 
ATOM 1694  O O   . GLY A 1 210 ? 34.209  -25.195  -16.005 1.00 87.81 210 A 1 
ATOM 1695  N N   . LYS A 1 211 ? 34.529  -24.598  -13.870 1.00 90.37 211 A 1 
ATOM 1696  C CA  . LYS A 1 211 ? 35.964  -24.338  -13.999 1.00 90.21 211 A 1 
ATOM 1697  C C   . LYS A 1 211 ? 36.709  -24.756  -12.733 1.00 90.55 211 A 1 
ATOM 1698  O O   . LYS A 1 211 ? 36.335  -24.364  -11.633 1.00 87.47 211 A 1 
ATOM 1699  C CB  . LYS A 1 211 ? 36.164  -22.845  -14.308 1.00 87.30 211 A 1 
ATOM 1700  C CG  . LYS A 1 211 ? 37.633  -22.478  -14.548 1.00 79.20 211 A 1 
ATOM 1701  C CD  . LYS A 1 211 ? 37.772  -20.969  -14.726 1.00 76.36 211 A 1 
ATOM 1702  C CE  . LYS A 1 211 ? 39.244  -20.582  -14.786 1.00 65.40 211 A 1 
ATOM 1703  N NZ  . LYS A 1 211 ? 39.423  -19.133  -14.559 1.00 58.05 211 A 1 
ATOM 1704  N N   . LYS A 1 212 ? 37.817  -25.502  -12.894 1.00 89.98 212 A 1 
ATOM 1705  C CA  . LYS A 1 212 ? 38.763  -25.795  -11.813 1.00 89.72 212 A 1 
ATOM 1706  C C   . LYS A 1 212 ? 39.723  -24.613  -11.631 1.00 89.64 212 A 1 
ATOM 1707  O O   . LYS A 1 212 ? 40.332  -24.165  -12.601 1.00 86.47 212 A 1 
ATOM 1708  C CB  . LYS A 1 212 ? 39.501  -27.111  -12.126 1.00 87.59 212 A 1 
ATOM 1709  C CG  . LYS A 1 212 ? 40.538  -27.507  -11.052 1.00 85.45 212 A 1 
ATOM 1710  C CD  . LYS A 1 212 ? 41.166  -28.880  -11.333 1.00 83.77 212 A 1 
ATOM 1711  C CE  . LYS A 1 212 ? 42.202  -29.220  -10.252 1.00 79.83 212 A 1 
ATOM 1712  N NZ  . LYS A 1 212 ? 42.744  -30.607  -10.352 1.00 75.69 212 A 1 
ATOM 1713  N N   . ASN A 1 213 ? 39.898  -24.147  -10.399 1.00 88.51 213 A 1 
ATOM 1714  C CA  . ASN A 1 213 ? 40.858  -23.112  -10.020 1.00 87.50 213 A 1 
ATOM 1715  C C   . ASN A 1 213 ? 41.788  -23.622  -8.912  1.00 87.31 213 A 1 
ATOM 1716  O O   . ASN A 1 213 ? 41.500  -24.607  -8.241  1.00 83.38 213 A 1 
ATOM 1717  C CB  . ASN A 1 213 ? 40.115  -21.845  -9.571  1.00 85.52 213 A 1 
ATOM 1718  C CG  . ASN A 1 213 ? 39.064  -21.374  -10.558 1.00 83.56 213 A 1 
ATOM 1719  O OD1 . ASN A 1 213 ? 39.350  -20.991  -11.682 1.00 74.62 213 A 1 
ATOM 1720  N ND2 . ASN A 1 213 ? 37.816  -21.384  -10.148 1.00 75.27 213 A 1 
ATOM 1721  N N   . THR A 1 214 ? 42.927  -22.951  -8.719  1.00 85.25 214 A 1 
ATOM 1722  C CA  . THR A 1 214 ? 43.829  -23.167  -7.583  1.00 83.52 214 A 1 
ATOM 1723  C C   . THR A 1 214 ? 44.058  -21.827  -6.898  1.00 82.80 214 A 1 
ATOM 1724  O O   . THR A 1 214 ? 44.554  -20.894  -7.530  1.00 78.41 214 A 1 
ATOM 1725  C CB  . THR A 1 214 ? 45.157  -23.794  -8.021  1.00 80.55 214 A 1 
ATOM 1726  O OG1 . THR A 1 214 ? 44.923  -24.969  -8.769  1.00 71.21 214 A 1 
ATOM 1727  C CG2 . THR A 1 214 ? 46.020  -24.193  -6.829  1.00 69.17 214 A 1 
ATOM 1728  N N   . ILE A 1 215 ? 43.691  -21.719  -5.626  1.00 79.90 215 A 1 
ATOM 1729  C CA  . ILE A 1 215 ? 43.736  -20.463  -4.868  1.00 78.04 215 A 1 
ATOM 1730  C C   . ILE A 1 215 ? 44.479  -20.686  -3.551  1.00 77.93 215 A 1 
ATOM 1731  O O   . ILE A 1 215 ? 44.307  -21.703  -2.889  1.00 74.25 215 A 1 
ATOM 1732  C CB  . ILE A 1 215 ? 42.309  -19.892  -4.655  1.00 74.40 215 A 1 
ATOM 1733  C CG1 . ILE A 1 215 ? 41.619  -19.664  -6.023  1.00 67.00 215 A 1 
ATOM 1734  C CG2 . ILE A 1 215 ? 42.358  -18.581  -3.845  1.00 65.04 215 A 1 
ATOM 1735  C CD1 . ILE A 1 215 ? 40.215  -19.064  -5.956  1.00 60.29 215 A 1 
ATOM 1736  N N   . VAL A 1 216 ? 45.309  -19.714  -3.165  1.00 76.81 216 A 1 
ATOM 1737  C CA  . VAL A 1 216 ? 45.933  -19.642  -1.842  1.00 74.78 216 A 1 
ATOM 1738  C C   . VAL A 1 216 ? 45.227  -18.534  -1.066  1.00 74.12 216 A 1 
ATOM 1739  O O   . VAL A 1 216 ? 45.343  -17.360  -1.421  1.00 69.05 216 A 1 
ATOM 1740  C CB  . VAL A 1 216 ? 47.448  -19.381  -1.935  1.00 71.07 216 A 1 
ATOM 1741  C CG1 . VAL A 1 216 ? 48.090  -19.384  -0.544  1.00 64.22 216 A 1 
ATOM 1742  C CG2 . VAL A 1 216 ? 48.153  -20.448  -2.777  1.00 63.21 216 A 1 
ATOM 1743  N N   . TYR A 1 217 ? 44.497  -18.909  -0.020  1.00 68.90 217 A 1 
ATOM 1744  C CA  . TYR A 1 217 ? 43.838  -17.939  0.850   1.00 66.92 217 A 1 
ATOM 1745  C C   . TYR A 1 217 ? 44.834  -17.351  1.855   1.00 66.96 217 A 1 
ATOM 1746  O O   . TYR A 1 217 ? 45.777  -18.015  2.286   1.00 64.13 217 A 1 
ATOM 1747  C CB  . TYR A 1 217 ? 42.637  -18.585  1.543   1.00 64.29 217 A 1 
ATOM 1748  C CG  . TYR A 1 217 ? 41.484  -18.861  0.600   1.00 63.06 217 A 1 
ATOM 1749  C CD1 . TYR A 1 217 ? 40.617  -17.821  0.230   1.00 59.58 217 A 1 
ATOM 1750  C CD2 . TYR A 1 217 ? 41.278  -20.151  0.079   1.00 58.72 217 A 1 
ATOM 1751  C CE1 . TYR A 1 217 ? 39.546  -18.062  -0.643  1.00 56.07 217 A 1 
ATOM 1752  C CE2 . TYR A 1 217 ? 40.214  -20.402  -0.800  1.00 56.56 217 A 1 
ATOM 1753  C CZ  . TYR A 1 217 ? 39.346  -19.355  -1.157  1.00 56.79 217 A 1 
ATOM 1754  O OH  . TYR A 1 217 ? 38.300  -19.593  -2.007  1.00 54.07 217 A 1 
ATOM 1755  N N   . ALA A 1 218 ? 44.612  -16.099  2.278   1.00 65.54 218 A 1 
ATOM 1756  C CA  . ALA A 1 218 ? 45.461  -15.427  3.260   1.00 64.29 218 A 1 
ATOM 1757  C C   . ALA A 1 218 ? 45.460  -16.132  4.632   1.00 65.37 218 A 1 
ATOM 1758  O O   . ALA A 1 218 ? 46.474  -16.145  5.323   1.00 60.58 218 A 1 
ATOM 1759  C CB  . ALA A 1 218 ? 44.986  -13.972  3.387   1.00 60.25 218 A 1 
ATOM 1760  N N   . CYS A 1 219 ? 44.350  -16.762  5.011   1.00 60.85 219 A 1 
ATOM 1761  C CA  . CYS A 1 219 ? 44.221  -17.511  6.263   1.00 59.31 219 A 1 
ATOM 1762  C C   . CYS A 1 219 ? 44.941  -18.866  6.254   1.00 60.54 219 A 1 
ATOM 1763  O O   . CYS A 1 219 ? 45.247  -19.403  7.318   1.00 56.45 219 A 1 
ATOM 1764  C CB  . CYS A 1 219 ? 42.727  -17.705  6.558   1.00 55.67 219 A 1 
ATOM 1765  S SG  . CYS A 1 219 ? 41.872  -18.638  5.250   1.00 51.14 219 A 1 
ATOM 1766  N N   . CYS A 1 220 ? 45.198  -19.461  5.051   1.00 60.08 220 A 1 
ATOM 1767  C CA  . CYS A 1 220 ? 45.688  -20.818  4.905   1.00 59.24 220 A 1 
ATOM 1768  C C   . CYS A 1 220 ? 46.918  -20.814  3.983   1.00 60.33 220 A 1 
ATOM 1769  O O   . CYS A 1 220 ? 46.803  -20.434  2.819   1.00 56.80 220 A 1 
ATOM 1770  C CB  . CYS A 1 220 ? 44.553  -21.686  4.346   1.00 55.30 220 A 1 
ATOM 1771  S SG  . CYS A 1 220 ? 43.102  -21.722  5.452   1.00 50.83 220 A 1 
ATOM 1772  N N   . PRO A 1 221 ? 48.103  -21.226  4.477   1.00 65.35 221 A 1 
ATOM 1773  C CA  . PRO A 1 221 ? 49.336  -21.131  3.688   1.00 64.70 221 A 1 
ATOM 1774  C C   . PRO A 1 221 ? 49.406  -22.118  2.518   1.00 66.81 221 A 1 
ATOM 1775  O O   . PRO A 1 221 ? 50.166  -21.894  1.576   1.00 62.98 221 A 1 
ATOM 1776  C CB  . PRO A 1 221 ? 50.463  -21.361  4.705   1.00 60.72 221 A 1 
ATOM 1777  C CG  . PRO A 1 221 ? 49.812  -22.217  5.788   1.00 57.85 221 A 1 
ATOM 1778  C CD  . PRO A 1 221 ? 48.377  -21.710  5.819   1.00 58.40 221 A 1 
ATOM 1779  N N   . GLU A 1 222 ? 48.640  -23.213  2.567   1.00 73.78 222 A 1 
ATOM 1780  C CA  . GLU A 1 222 ? 48.592  -24.219  1.516   1.00 73.02 222 A 1 
ATOM 1781  C C   . GLU A 1 222 ? 47.647  -23.783  0.375   1.00 74.41 222 A 1 
ATOM 1782  O O   . GLU A 1 222 ? 46.613  -23.161  0.618   1.00 71.39 222 A 1 
ATOM 1783  C CB  . GLU A 1 222 ? 48.187  -25.583  2.102   1.00 69.60 222 A 1 
ATOM 1784  C CG  . GLU A 1 222 ? 49.173  -26.157  3.148   1.00 63.95 222 A 1 
ATOM 1785  C CD  . GLU A 1 222 ? 49.016  -25.622  4.585   1.00 59.49 222 A 1 
ATOM 1786  O OE1 . GLU A 1 222 ? 49.825  -26.002  5.459   1.00 53.86 222 A 1 
ATOM 1787  O OE2 . GLU A 1 222 ? 48.095  -24.806  4.841   1.00 52.53 222 A 1 
ATOM 1788  N N   . PRO A 1 223 ? 47.975  -24.104  -0.900  1.00 76.62 223 A 1 
ATOM 1789  C CA  . PRO A 1 223 ? 47.079  -23.837  -2.018  1.00 76.29 223 A 1 
ATOM 1790  C C   . PRO A 1 223 ? 45.905  -24.823  -2.012  1.00 77.91 223 A 1 
ATOM 1791  O O   . PRO A 1 223 ? 46.108  -26.037  -2.021  1.00 75.13 223 A 1 
ATOM 1792  C CB  . PRO A 1 223 ? 47.947  -23.982  -3.273  1.00 73.02 223 A 1 
ATOM 1793  C CG  . PRO A 1 223 ? 49.003  -25.005  -2.858  1.00 69.30 223 A 1 
ATOM 1794  C CD  . PRO A 1 223 ? 49.198  -24.734  -1.364  1.00 71.71 223 A 1 
ATOM 1795  N N   . TYR A 1 224 ? 44.684  -24.310  -2.064  1.00 78.70 224 A 1 
ATOM 1796  C CA  . TYR A 1 224 ? 43.472  -25.111  -2.203  1.00 78.64 224 A 1 
ATOM 1797  C C   . TYR A 1 224 ? 43.018  -25.146  -3.659  1.00 80.35 224 A 1 
ATOM 1798  O O   . TYR A 1 224 ? 43.131  -24.163  -4.393  1.00 78.32 224 A 1 
ATOM 1799  C CB  . TYR A 1 224 ? 42.373  -24.585  -1.274  1.00 75.73 224 A 1 
ATOM 1800  C CG  . TYR A 1 224 ? 42.715  -24.737  0.197   1.00 72.50 224 A 1 
ATOM 1801  C CD1 . TYR A 1 224 ? 42.436  -25.939  0.877   1.00 68.08 224 A 1 
ATOM 1802  C CD2 . TYR A 1 224 ? 43.354  -23.691  0.888   1.00 67.48 224 A 1 
ATOM 1803  C CE1 . TYR A 1 224 ? 42.785  -26.098  2.231   1.00 64.25 224 A 1 
ATOM 1804  C CE2 . TYR A 1 224 ? 43.714  -23.841  2.241   1.00 64.40 224 A 1 
ATOM 1805  C CZ  . TYR A 1 224 ? 43.425  -25.049  2.908   1.00 64.56 224 A 1 
ATOM 1806  O OH  . TYR A 1 224 ? 43.777  -25.199  4.225   1.00 62.29 224 A 1 
ATOM 1807  N N   . VAL A 1 225 ? 42.484  -26.283  -4.069  1.00 85.74 225 A 1 
ATOM 1808  C CA  . VAL A 1 225 ? 41.791  -26.430  -5.348  1.00 87.08 225 A 1 
ATOM 1809  C C   . VAL A 1 225 ? 40.306  -26.188  -5.119  1.00 88.17 225 A 1 
ATOM 1810  O O   . VAL A 1 225 ? 39.731  -26.729  -4.175  1.00 85.75 225 A 1 
ATOM 1811  C CB  . VAL A 1 225 ? 42.051  -27.814  -5.963  1.00 84.48 225 A 1 
ATOM 1812  C CG1 . VAL A 1 225 ? 41.339  -27.973  -7.306  1.00 74.98 225 A 1 
ATOM 1813  C CG2 . VAL A 1 225 ? 43.552  -28.030  -6.209  1.00 74.26 225 A 1 
ATOM 1814  N N   . ASP A 1 226 ? 39.683  -25.399  -5.983  1.00 88.01 226 A 1 
ATOM 1815  C CA  . ASP A 1 226 ? 38.241  -25.219  -6.016  1.00 88.14 226 A 1 
ATOM 1816  C C   . ASP A 1 226 ? 37.678  -25.515  -7.407  1.00 89.26 226 A 1 
ATOM 1817  O O   . ASP A 1 226 ? 38.375  -25.455  -8.423  1.00 86.97 226 A 1 
ATOM 1818  C CB  . ASP A 1 226 ? 37.849  -23.817  -5.513  1.00 84.71 226 A 1 
ATOM 1819  C CG  . ASP A 1 226 ? 38.231  -22.686  -6.478  1.00 81.16 226 A 1 
ATOM 1820  O OD1 . ASP A 1 226 ? 37.515  -22.474  -7.486  1.00 72.28 226 A 1 
ATOM 1821  O OD2 . ASP A 1 226 ? 39.202  -21.954  -6.192  1.00 74.32 226 A 1 
ATOM 1822  N N   . ILE A 1 227 ? 36.395  -25.840  -7.440  1.00 91.53 227 A 1 
ATOM 1823  C CA  . ILE A 1 227 ? 35.602  -25.901  -8.663  1.00 92.00 227 A 1 
ATOM 1824  C C   . ILE A 1 227 ? 34.507  -24.848  -8.546  1.00 92.24 227 A 1 
ATOM 1825  O O   . ILE A 1 227 ? 33.670  -24.905  -7.648  1.00 90.62 227 A 1 
ATOM 1826  C CB  . ILE A 1 227 ? 35.052  -27.319  -8.913  1.00 91.05 227 A 1 
ATOM 1827  C CG1 . ILE A 1 227 ? 36.238  -28.274  -9.194  1.00 85.47 227 A 1 
ATOM 1828  C CG2 . ILE A 1 227 ? 34.066  -27.309  -10.096 1.00 84.65 227 A 1 
ATOM 1829  C CD1 . ILE A 1 227 ? 35.846  -29.708  -9.515  1.00 78.29 227 A 1 
ATOM 1830  N N   . THR A 1 228 ? 34.514  -23.896  -9.474  1.00 92.56 228 A 1 
ATOM 1831  C CA  . THR A 1 228 ? 33.505  -22.845  -9.557  1.00 92.52 228 A 1 
ATOM 1832  C C   . THR A 1 228 ? 32.553  -23.142  -10.704 1.00 92.58 228 A 1 
ATOM 1833  O O   . THR A 1 228 ? 32.977  -23.193  -11.859 1.00 90.22 228 A 1 
ATOM 1834  C CB  . THR A 1 228 ? 34.155  -21.467  -9.744  1.00 91.13 228 A 1 
ATOM 1835  O OG1 . THR A 1 228 ? 35.114  -21.222  -8.737  1.00 78.10 228 A 1 
ATOM 1836  C CG2 . THR A 1 228 ? 33.133  -20.342  -9.653  1.00 77.21 228 A 1 
ATOM 1837  N N   . PHE A 1 229 ? 31.263  -23.311  -10.395 1.00 93.17 229 A 1 
ATOM 1838  C CA  . PHE A 1 229 ? 30.189  -23.311  -11.382 1.00 93.19 229 A 1 
ATOM 1839  C C   . PHE A 1 229 ? 29.590  -21.909  -11.453 1.00 93.01 229 A 1 
ATOM 1840  O O   . PHE A 1 229 ? 29.238  -21.337  -10.428 1.00 91.37 229 A 1 
ATOM 1841  C CB  . PHE A 1 229 ? 29.124  -24.349  -11.017 1.00 92.75 229 A 1 
ATOM 1842  C CG  . PHE A 1 229 ? 29.631  -25.775  -11.023 1.00 92.99 229 A 1 
ATOM 1843  C CD1 . PHE A 1 229 ? 29.675  -26.507  -12.222 1.00 88.31 229 A 1 
ATOM 1844  C CD2 . PHE A 1 229 ? 30.071  -26.378  -9.835  1.00 88.40 229 A 1 
ATOM 1845  C CE1 . PHE A 1 229 ? 30.147  -27.826  -12.236 1.00 87.18 229 A 1 
ATOM 1846  C CE2 . PHE A 1 229 ? 30.551  -27.698  -9.844  1.00 87.31 229 A 1 
ATOM 1847  C CZ  . PHE A 1 229 ? 30.589  -28.422  -11.046 1.00 89.62 229 A 1 
ATOM 1848  N N   . THR A 1 230 ? 29.475  -21.344  -12.656 1.00 93.29 230 A 1 
ATOM 1849  C CA  . THR A 1 230 ? 28.872  -20.024  -12.873 1.00 93.22 230 A 1 
ATOM 1850  C C   . THR A 1 230 ? 27.492  -20.198  -13.488 1.00 93.20 230 A 1 
ATOM 1851  O O   . THR A 1 230 ? 27.376  -20.544  -14.661 1.00 90.94 230 A 1 
ATOM 1852  C CB  . THR A 1 230 ? 29.755  -19.135  -13.758 1.00 92.03 230 A 1 
ATOM 1853  O OG1 . THR A 1 230 ? 31.062  -19.048  -13.234 1.00 79.37 230 A 1 
ATOM 1854  C CG2 . THR A 1 230 ? 29.215  -17.711  -13.850 1.00 78.16 230 A 1 
ATOM 1855  N N   . ILE A 1 231 ? 26.445  -19.945  -12.713 1.00 93.27 231 A 1 
ATOM 1856  C CA  . ILE A 1 231 ? 25.063  -19.964  -13.194 1.00 93.14 231 A 1 
ATOM 1857  C C   . ILE A 1 231 ? 24.804  -18.657  -13.947 1.00 93.03 231 A 1 
ATOM 1858  O O   . ILE A 1 231 ? 24.878  -17.575  -13.368 1.00 91.25 231 A 1 
ATOM 1859  C CB  . ILE A 1 231 ? 24.067  -20.182  -12.029 1.00 92.04 231 A 1 
ATOM 1860  C CG1 . ILE A 1 231 ? 24.379  -21.505  -11.291 1.00 86.99 231 A 1 
ATOM 1861  C CG2 . ILE A 1 231 ? 22.624  -20.188  -12.563 1.00 85.88 231 A 1 
ATOM 1862  C CD1 . ILE A 1 231 ? 23.481  -21.788  -10.091 1.00 79.59 231 A 1 
ATOM 1863  N N   . GLN A 1 232 ? 24.500  -18.751  -15.235 1.00 92.87 232 A 1 
ATOM 1864  C CA  . GLN A 1 232 ? 24.158  -17.610  -16.084 1.00 92.84 232 A 1 
ATOM 1865  C C   . GLN A 1 232 ? 22.646  -17.586  -16.292 1.00 92.61 232 A 1 
ATOM 1866  O O   . GLN A 1 232 ? 22.086  -18.486  -16.913 1.00 90.48 232 A 1 
ATOM 1867  C CB  . GLN A 1 232 ? 24.901  -17.694  -17.423 1.00 91.59 232 A 1 
ATOM 1868  C CG  . GLN A 1 232 ? 26.426  -17.681  -17.265 1.00 87.61 232 A 1 
ATOM 1869  C CD  . GLN A 1 232 ? 27.175  -17.746  -18.602 1.00 86.75 232 A 1 
ATOM 1870  O OE1 . GLN A 1 232 ? 26.616  -17.849  -19.682 1.00 80.25 232 A 1 
ATOM 1871  N NE2 . GLN A 1 232 ? 28.488  -17.692  -18.562 1.00 78.15 232 A 1 
ATOM 1872  N N   . ILE A 1 233 ? 21.990  -16.550  -15.784 1.00 92.99 233 A 1 
ATOM 1873  C CA  . ILE A 1 233 ? 20.537  -16.395  -15.830 1.00 92.78 233 A 1 
ATOM 1874  C C   . ILE A 1 233 ? 20.156  -15.058  -16.462 1.00 92.62 233 A 1 
ATOM 1875  O O   . ILE A 1 233 ? 20.840  -14.055  -16.285 1.00 91.08 233 A 1 
ATOM 1876  C CB  . ILE A 1 233 ? 19.902  -16.582  -14.429 1.00 91.26 233 A 1 
ATOM 1877  C CG1 . ILE A 1 233 ? 20.536  -15.665  -13.360 1.00 83.19 233 A 1 
ATOM 1878  C CG2 . ILE A 1 233 ? 19.984  -18.060  -14.025 1.00 81.14 233 A 1 
ATOM 1879  C CD1 . ILE A 1 233 ? 19.866  -15.742  -11.981 1.00 80.94 233 A 1 
ATOM 1880  N N   . ARG A 1 234 ? 19.050  -15.041  -17.193 1.00 91.77 234 A 1 
ATOM 1881  C CA  . ARG A 1 234 ? 18.445  -13.837  -17.768 1.00 91.43 234 A 1 
ATOM 1882  C C   . ARG A 1 234 ? 17.030  -13.663  -17.228 1.00 91.11 234 A 1 
ATOM 1883  O O   . ARG A 1 234 ? 16.236  -14.600  -17.263 1.00 89.11 234 A 1 
ATOM 1884  C CB  . ARG A 1 234 ? 18.471  -13.932  -19.302 1.00 90.01 234 A 1 
ATOM 1885  C CG  . ARG A 1 234 ? 17.784  -12.735  -19.981 1.00 84.59 234 A 1 
ATOM 1886  C CD  . ARG A 1 234 ? 17.912  -12.810  -21.506 1.00 84.17 234 A 1 
ATOM 1887  N NE  . ARG A 1 234 ? 19.315  -12.670  -21.918 1.00 80.74 234 A 1 
ATOM 1888  C CZ  . ARG A 1 234 ? 19.898  -13.160  -22.996 1.00 78.89 234 A 1 
ATOM 1889  N NH1 . ARG A 1 234 ? 19.231  -13.794  -23.925 1.00 71.28 234 A 1 
ATOM 1890  N NH2 . ARG A 1 234 ? 21.177  -13.004  -23.143 1.00 71.17 234 A 1 
ATOM 1891  N N   . ARG A 1 235 ? 16.700  -12.447  -16.778 1.00 90.61 235 A 1 
ATOM 1892  C CA  . ARG A 1 235 ? 15.354  -12.132  -16.297 1.00 90.30 235 A 1 
ATOM 1893  C C   . ARG A 1 235 ? 14.341  -12.190  -17.440 1.00 90.01 235 A 1 
ATOM 1894  O O   . ARG A 1 235 ? 14.588  -11.703  -18.544 1.00 87.80 235 A 1 
ATOM 1895  C CB  . ARG A 1 235 ? 15.366  -10.767  -15.592 1.00 89.11 235 A 1 
ATOM 1896  C CG  . ARG A 1 235 ? 14.131  -10.568  -14.698 1.00 84.44 235 A 1 
ATOM 1897  C CD  . ARG A 1 235 ? 14.115  -9.178   -14.049 1.00 83.68 235 A 1 
ATOM 1898  N NE  . ARG A 1 235 ? 15.265  -8.957   -13.157 1.00 82.17 235 A 1 
ATOM 1899  C CZ  . ARG A 1 235 ? 15.313  -9.126   -11.845 1.00 82.94 235 A 1 
ATOM 1900  N NH1 . ARG A 1 235 ? 14.273  -9.507   -11.144 1.00 72.58 235 A 1 
ATOM 1901  N NH2 . ARG A 1 235 ? 16.416  -8.906   -11.204 1.00 76.61 235 A 1 
ATOM 1902  N N   . ARG A 1 236 ? 13.177  -12.773  -17.177 1.00 89.80 236 A 1 
ATOM 1903  C CA  . ARG A 1 236 ? 12.044  -12.768  -18.105 1.00 89.23 236 A 1 
ATOM 1904  C C   . ARG A 1 236 ? 11.263  -11.462  -17.937 1.00 88.84 236 A 1 
ATOM 1905  O O   . ARG A 1 236 ? 10.907  -11.089  -16.829 1.00 85.48 236 A 1 
ATOM 1906  C CB  . ARG A 1 236 ? 11.151  -13.987  -17.864 1.00 87.52 236 A 1 
ATOM 1907  C CG  . ARG A 1 236 ? 11.885  -15.314  -18.125 1.00 83.43 236 A 1 
ATOM 1908  C CD  . ARG A 1 236 ? 10.945  -16.481  -17.857 1.00 82.10 236 A 1 
ATOM 1909  N NE  . ARG A 1 236 ? 11.575  -17.776  -18.180 1.00 78.78 236 A 1 
ATOM 1910  C CZ  . ARG A 1 236 ? 10.927  -18.885  -18.494 1.00 76.29 236 A 1 
ATOM 1911  N NH1 . ARG A 1 236 ? 9.629   -18.941  -18.556 1.00 69.23 236 A 1 
ATOM 1912  N NH2 . ARG A 1 236 ? 11.582  -19.969  -18.750 1.00 69.06 236 A 1 
ATOM 1913  N N   . THR A 1 237 ? 10.970  -10.778  -19.040 1.00 88.81 237 A 1 
ATOM 1914  C CA  . THR A 1 237 ? 10.427  -9.407   -19.009 1.00 88.31 237 A 1 
ATOM 1915  C C   . THR A 1 237 ? 8.906   -9.313   -19.114 1.00 88.11 237 A 1 
ATOM 1916  O O   . THR A 1 237 ? 8.356   -8.226   -18.987 1.00 84.48 237 A 1 
ATOM 1917  C CB  . THR A 1 237 ? 11.065  -8.565   -20.119 1.00 85.97 237 A 1 
ATOM 1918  O OG1 . THR A 1 237 ? 10.808  -9.151   -21.376 1.00 76.13 237 A 1 
ATOM 1919  C CG2 . THR A 1 237 ? 12.584  -8.477   -19.958 1.00 75.26 237 A 1 
ATOM 1920  N N   . LEU A 1 238 ? 8.216   -10.419  -19.342 1.00 88.04 238 A 1 
ATOM 1921  C CA  . LEU A 1 238 ? 6.792   -10.417  -19.691 1.00 87.75 238 A 1 
ATOM 1922  C C   . LEU A 1 238 ? 5.910   -9.791   -18.598 1.00 87.74 238 A 1 
ATOM 1923  O O   . LEU A 1 238 ? 5.058   -8.957   -18.904 1.00 84.34 238 A 1 
ATOM 1924  C CB  . LEU A 1 238 ? 6.363   -11.861  -20.019 1.00 85.65 238 A 1 
ATOM 1925  C CG  . LEU A 1 238 ? 4.991   -11.957  -20.722 1.00 81.29 238 A 1 
ATOM 1926  C CD1 . LEU A 1 238 ? 5.035   -11.340  -22.122 1.00 75.13 238 A 1 
ATOM 1927  C CD2 . LEU A 1 238 ? 4.578   -13.415  -20.857 1.00 75.05 238 A 1 
ATOM 1928  N N   . TYR A 1 239 ? 6.140   -10.144  -17.343 1.00 89.39 239 A 1 
ATOM 1929  C CA  . TYR A 1 239 ? 5.420   -9.580   -16.195 1.00 89.43 239 A 1 
ATOM 1930  C C   . TYR A 1 239 ? 5.582   -8.055   -16.128 1.00 89.36 239 A 1 
ATOM 1931  O O   . TYR A 1 239 ? 4.595   -7.320   -16.139 1.00 87.82 239 A 1 
ATOM 1932  C CB  . TYR A 1 239 ? 5.917   -10.250  -14.906 1.00 88.55 239 A 1 
ATOM 1933  C CG  . TYR A 1 239 ? 5.293   -9.670   -13.652 1.00 88.17 239 A 1 
ATOM 1934  C CD1 . TYR A 1 239 ? 5.956   -8.661   -12.929 1.00 84.11 239 A 1 
ATOM 1935  C CD2 . TYR A 1 239 ? 4.027   -10.112  -13.223 1.00 84.53 239 A 1 
ATOM 1936  C CE1 . TYR A 1 239 ? 5.355   -8.090   -11.795 1.00 82.46 239 A 1 
ATOM 1937  C CE2 . TYR A 1 239 ? 3.417   -9.543   -12.090 1.00 82.31 239 A 1 
ATOM 1938  C CZ  . TYR A 1 239 ? 4.085   -8.528   -11.382 1.00 83.47 239 A 1 
ATOM 1939  O OH  . TYR A 1 239 ? 3.487   -7.952   -10.292 1.00 81.45 239 A 1 
ATOM 1940  N N   . TYR A 1 240 ? 6.814   -7.576   -16.157 1.00 89.55 240 A 1 
ATOM 1941  C CA  . TYR A 1 240 ? 7.121   -6.148   -16.079 1.00 89.44 240 A 1 
ATOM 1942  C C   . TYR A 1 240 ? 6.556   -5.368   -17.272 1.00 89.12 240 A 1 
ATOM 1943  O O   . TYR A 1 240 ? 6.059   -4.258   -17.118 1.00 87.11 240 A 1 
ATOM 1944  C CB  . TYR A 1 240 ? 8.639   -5.953   -15.990 1.00 89.05 240 A 1 
ATOM 1945  C CG  . TYR A 1 240 ? 9.294   -6.753   -14.881 1.00 89.43 240 A 1 
ATOM 1946  C CD1 . TYR A 1 240 ? 9.164   -6.350   -13.539 1.00 85.67 240 A 1 
ATOM 1947  C CD2 . TYR A 1 240 ? 9.997   -7.939   -15.183 1.00 86.10 240 A 1 
ATOM 1948  C CE1 . TYR A 1 240 ? 9.721   -7.122   -12.506 1.00 84.75 240 A 1 
ATOM 1949  C CE2 . TYR A 1 240 ? 10.552  -8.720   -14.158 1.00 84.52 240 A 1 
ATOM 1950  C CZ  . TYR A 1 240 ? 10.410  -8.311   -12.818 1.00 86.32 240 A 1 
ATOM 1951  O OH  . TYR A 1 240 ? 10.940  -9.086   -11.816 1.00 84.75 240 A 1 
ATOM 1952  N N   . PHE A 1 241 ? 6.589   -5.957   -18.460 1.00 88.69 241 A 1 
ATOM 1953  C CA  . PHE A 1 241 ? 6.044   -5.311   -19.653 1.00 88.11 241 A 1 
ATOM 1954  C C   . PHE A 1 241 ? 4.531   -5.091   -19.548 1.00 88.09 241 A 1 
ATOM 1955  O O   . PHE A 1 241 ? 4.055   -3.979   -19.776 1.00 85.96 241 A 1 
ATOM 1956  C CB  . PHE A 1 241 ? 6.416   -6.128   -20.893 1.00 86.68 241 A 1 
ATOM 1957  C CG  . PHE A 1 241 ? 5.953   -5.473   -22.175 1.00 83.39 241 A 1 
ATOM 1958  C CD1 . PHE A 1 241 ? 4.767   -5.890   -22.806 1.00 77.73 241 A 1 
ATOM 1959  C CD2 . PHE A 1 241 ? 6.682   -4.397   -22.720 1.00 76.24 241 A 1 
ATOM 1960  C CE1 . PHE A 1 241 ? 4.313   -5.238   -23.966 1.00 72.03 241 A 1 
ATOM 1961  C CE2 . PHE A 1 241 ? 6.231   -3.746   -23.876 1.00 70.77 241 A 1 
ATOM 1962  C CZ  . PHE A 1 241 ? 5.044   -4.165   -24.498 1.00 71.56 241 A 1 
ATOM 1963  N N   . PHE A 1 242 ? 3.773   -6.120   -19.183 1.00 88.11 242 A 1 
ATOM 1964  C CA  . PHE A 1 242 ? 2.312   -6.026   -19.140 1.00 87.38 242 A 1 
ATOM 1965  C C   . PHE A 1 242 ? 1.772   -5.354   -17.874 1.00 87.23 242 A 1 
ATOM 1966  O O   . PHE A 1 242 ? 0.745   -4.682   -17.946 1.00 83.72 242 A 1 
ATOM 1967  C CB  . PHE A 1 242 ? 1.690   -7.407   -19.365 1.00 85.11 242 A 1 
ATOM 1968  C CG  . PHE A 1 242 ? 1.653   -7.775   -20.834 1.00 80.12 242 A 1 
ATOM 1969  C CD1 . PHE A 1 242 ? 0.632   -7.261   -21.661 1.00 73.55 242 A 1 
ATOM 1970  C CD2 . PHE A 1 242 ? 2.648   -8.585   -21.397 1.00 72.01 242 A 1 
ATOM 1971  C CE1 . PHE A 1 242 ? 0.614   -7.561   -23.035 1.00 65.72 242 A 1 
ATOM 1972  C CE2 . PHE A 1 242 ? 2.633   -8.882   -22.774 1.00 64.31 242 A 1 
ATOM 1973  C CZ  . PHE A 1 242 ? 1.617   -8.371   -23.590 1.00 64.28 242 A 1 
ATOM 1974  N N   . ASN A 1 243 ? 2.458   -5.485   -16.742 1.00 88.35 243 A 1 
ATOM 1975  C CA  . ASN A 1 243 ? 1.966   -4.973   -15.465 1.00 87.82 243 A 1 
ATOM 1976  C C   . ASN A 1 243 ? 2.534   -3.595   -15.091 1.00 88.19 243 A 1 
ATOM 1977  O O   . ASN A 1 243 ? 1.904   -2.886   -14.321 1.00 85.00 243 A 1 
ATOM 1978  C CB  . ASN A 1 243 ? 2.196   -6.022   -14.365 1.00 85.85 243 A 1 
ATOM 1979  C CG  . ASN A 1 243 ? 1.352   -7.282   -14.564 1.00 82.76 243 A 1 
ATOM 1980  O OD1 . ASN A 1 243 ? 0.596   -7.446   -15.508 1.00 73.22 243 A 1 
ATOM 1981  N ND2 . ASN A 1 243 ? 1.458   -8.222   -13.652 1.00 73.11 243 A 1 
ATOM 1982  N N   . LEU A 1 244 ? 3.670   -3.197   -15.652 1.00 88.80 244 A 1 
ATOM 1983  C CA  . LEU A 1 244 ? 4.282   -1.895   -15.364 1.00 89.18 244 A 1 
ATOM 1984  C C   . LEU A 1 244 ? 4.360   -0.978   -16.595 1.00 89.30 244 A 1 
ATOM 1985  O O   . LEU A 1 244 ? 3.870   0.149    -16.557 1.00 87.09 244 A 1 
ATOM 1986  C CB  . LEU A 1 244 ? 5.672   -2.081   -14.720 1.00 87.80 244 A 1 
ATOM 1987  C CG  . LEU A 1 244 ? 5.705   -2.900   -13.416 1.00 85.98 244 A 1 
ATOM 1988  C CD1 . LEU A 1 244 ? 7.152   -3.023   -12.947 1.00 79.58 244 A 1 
ATOM 1989  C CD2 . LEU A 1 244 ? 4.895   -2.244   -12.302 1.00 79.44 244 A 1 
ATOM 1990  N N   . ILE A 1 245 ? 4.943   -1.438   -17.703 1.00 88.87 245 A 1 
ATOM 1991  C CA  . ILE A 1 245 ? 5.184   -0.577   -18.867 1.00 88.56 245 A 1 
ATOM 1992  C C   . ILE A 1 245 ? 3.872   -0.217   -19.575 1.00 88.70 245 A 1 
ATOM 1993  O O   . ILE A 1 245 ? 3.628   0.954    -19.858 1.00 87.26 245 A 1 
ATOM 1994  C CB  . ILE A 1 245 ? 6.226   -1.201   -19.829 1.00 87.37 245 A 1 
ATOM 1995  C CG1 . ILE A 1 245 ? 7.585   -1.355   -19.106 1.00 83.18 245 A 1 
ATOM 1996  C CG2 . ILE A 1 245 ? 6.388   -0.342   -21.099 1.00 81.85 245 A 1 
ATOM 1997  C CD1 . ILE A 1 245 ? 8.666   -2.077   -19.910 1.00 74.55 245 A 1 
ATOM 1998  N N   . VAL A 1 246 ? 3.016   -1.192   -19.856 1.00 89.22 246 A 1 
ATOM 1999  C CA  . VAL A 1 246 ? 1.747   -0.953   -20.566 1.00 89.13 246 A 1 
ATOM 2000  C C   . VAL A 1 246 ? 0.822   0.005    -19.794 1.00 89.04 246 A 1 
ATOM 2001  O O   . VAL A 1 246 ? 0.399   1.002    -20.386 1.00 87.38 246 A 1 
ATOM 2002  C CB  . VAL A 1 246 ? 1.040   -2.273   -20.958 1.00 88.11 246 A 1 
ATOM 2003  C CG1 . VAL A 1 246 ? -0.373  -2.040   -21.515 1.00 81.18 246 A 1 
ATOM 2004  C CG2 . VAL A 1 246 ? 1.841   -3.012   -22.034 1.00 81.71 246 A 1 
ATOM 2005  N N   . PRO A 1 247 ? 0.547   -0.196   -18.497 1.00 90.48 247 A 1 
ATOM 2006  C CA  . PRO A 1 247 ? -0.239  0.765    -17.715 1.00 90.29 247 A 1 
ATOM 2007  C C   . PRO A 1 247 ? 0.393   2.157    -17.671 1.00 90.51 247 A 1 
ATOM 2008  O O   . PRO A 1 247 ? -0.301  3.154    -17.858 1.00 88.88 247 A 1 
ATOM 2009  C CB  . PRO A 1 247 ? -0.366  0.157    -16.314 1.00 89.08 247 A 1 
ATOM 2010  C CG  . PRO A 1 247 ? -0.214  -1.337   -16.553 1.00 86.76 247 A 1 
ATOM 2011  C CD  . PRO A 1 247 ? 0.798   -1.383   -17.691 1.00 89.31 247 A 1 
ATOM 2012  N N   . CYS A 1 248 ? 1.712   2.247    -17.498 1.00 90.09 248 A 1 
ATOM 2013  C CA  . CYS A 1 248 ? 2.417   3.526    -17.487 1.00 89.76 248 A 1 
ATOM 2014  C C   . CYS A 1 248 ? 2.243   4.284    -18.814 1.00 89.86 248 A 1 
ATOM 2015  O O   . CYS A 1 248 ? 1.943   5.479    -18.813 1.00 87.98 248 A 1 
ATOM 2016  C CB  . CYS A 1 248 ? 3.898   3.283    -17.171 1.00 88.38 248 A 1 
ATOM 2017  S SG  . CYS A 1 248 ? 4.788   4.865    -17.122 1.00 80.79 248 A 1 
ATOM 2018  N N   . VAL A 1 249 ? 2.379   3.602    -19.951 1.00 89.75 249 A 1 
ATOM 2019  C CA  . VAL A 1 249 ? 2.157   4.199    -21.278 1.00 89.35 249 A 1 
ATOM 2020  C C   . VAL A 1 249 ? 0.708   4.666    -21.427 1.00 89.43 249 A 1 
ATOM 2021  O O   . VAL A 1 249 ? 0.480   5.781    -21.894 1.00 87.87 249 A 1 
ATOM 2022  C CB  . VAL A 1 249 ? 2.549   3.222    -22.404 1.00 88.07 249 A 1 
ATOM 2023  C CG1 . VAL A 1 249 ? 2.142   3.737    -23.792 1.00 81.06 249 A 1 
ATOM 2024  C CG2 . VAL A 1 249 ? 4.068   3.020    -22.437 1.00 81.34 249 A 1 
ATOM 2025  N N   . LEU A 1 250 ? -0.267  3.873    -21.000 1.00 89.32 250 A 1 
ATOM 2026  C CA  . LEU A 1 250 ? -1.682  4.255    -21.051 1.00 89.12 250 A 1 
ATOM 2027  C C   . LEU A 1 250 ? -1.957  5.511    -20.215 1.00 89.12 250 A 1 
ATOM 2028  O O   . LEU A 1 250 ? -2.479  6.489    -20.748 1.00 87.19 250 A 1 
ATOM 2029  C CB  . LEU A 1 250 ? -2.573  3.080    -20.615 1.00 87.85 250 A 1 
ATOM 2030  C CG  . LEU A 1 250 ? -2.678  1.933    -21.640 1.00 82.52 250 A 1 
ATOM 2031  C CD1 . LEU A 1 250 ? -3.484  0.784    -21.032 1.00 76.31 250 A 1 
ATOM 2032  C CD2 . LEU A 1 250 ? -3.376  2.373    -22.926 1.00 76.43 250 A 1 
ATOM 2033  N N   . ILE A 1 251 ? -1.542  5.527    -18.955 1.00 88.97 251 A 1 
ATOM 2034  C CA  . ILE A 1 251 ? -1.749  6.663    -18.044 1.00 88.21 251 A 1 
ATOM 2035  C C   . ILE A 1 251 ? -1.053  7.922    -18.582 1.00 88.09 251 A 1 
ATOM 2036  O O   . ILE A 1 251 ? -1.685  8.964    -18.736 1.00 86.33 251 A 1 
ATOM 2037  C CB  . ILE A 1 251 ? -1.281  6.305    -16.612 1.00 87.16 251 A 1 
ATOM 2038  C CG1 . ILE A 1 251 ? -2.151  5.173    -16.013 1.00 82.96 251 A 1 
ATOM 2039  C CG2 . ILE A 1 251 ? -1.351  7.535    -15.687 1.00 81.60 251 A 1 
ATOM 2040  C CD1 . ILE A 1 251 ? -1.527  4.514    -14.776 1.00 75.85 251 A 1 
ATOM 2041  N N   . SER A 1 252 ? 0.228   7.832    -18.931 1.00 88.21 252 A 1 
ATOM 2042  C CA  . SER A 1 252 ? 0.997   8.981    -19.417 1.00 87.01 252 A 1 
ATOM 2043  C C   . SER A 1 252 ? 0.483   9.540    -20.750 1.00 87.68 252 A 1 
ATOM 2044  O O   . SER A 1 252 ? 0.489   10.752   -20.949 1.00 84.97 252 A 1 
ATOM 2045  C CB  . SER A 1 252 ? 2.481   8.626    -19.523 1.00 84.56 252 A 1 
ATOM 2046  O OG  . SER A 1 252 ? 2.714   7.603    -20.460 1.00 74.94 252 A 1 
ATOM 2047  N N   . SER A 1 253 ? -0.029  8.692    -21.642 1.00 89.09 253 A 1 
ATOM 2048  C CA  . SER A 1 253 ? -0.638  9.145    -22.897 1.00 88.42 253 A 1 
ATOM 2049  C C   . SER A 1 253 ? -1.878  10.021   -22.669 1.00 88.86 253 A 1 
ATOM 2050  O O   . SER A 1 253 ? -2.121  10.943   -23.445 1.00 86.10 253 A 1 
ATOM 2051  C CB  . SER A 1 253 ? -0.967  7.952    -23.801 1.00 86.38 253 A 1 
ATOM 2052  O OG  . SER A 1 253 ? -2.067  7.210    -23.339 1.00 74.69 253 A 1 
ATOM 2053  N N   . MET A 1 254 ? -2.610  9.810    -21.574 1.00 88.12 254 A 1 
ATOM 2054  C CA  . MET A 1 254 ? -3.752  10.655   -21.229 1.00 87.63 254 A 1 
ATOM 2055  C C   . MET A 1 254 ? -3.336  12.095   -20.893 1.00 88.03 254 A 1 
ATOM 2056  O O   . MET A 1 254 ? -4.083  13.021   -21.197 1.00 85.36 254 A 1 
ATOM 2057  C CB  . MET A 1 254 ? -4.548  10.053   -20.063 1.00 86.01 254 A 1 
ATOM 2058  C CG  . MET A 1 254 ? -5.152  8.668    -20.334 1.00 81.75 254 A 1 
ATOM 2059  S SD  . MET A 1 254 ? -6.262  8.563    -21.759 1.00 78.24 254 A 1 
ATOM 2060  C CE  . MET A 1 254 ? -5.147  7.835    -22.965 1.00 68.92 254 A 1 
ATOM 2061  N N   . ALA A 1 255 ? -2.142  12.305   -20.347 1.00 88.60 255 A 1 
ATOM 2062  C CA  . ALA A 1 255 ? -1.638  13.651   -20.071 1.00 88.23 255 A 1 
ATOM 2063  C C   . ALA A 1 255 ? -1.479  14.493   -21.353 1.00 88.73 255 A 1 
ATOM 2064  O O   . ALA A 1 255 ? -1.736  15.694   -21.349 1.00 85.46 255 A 1 
ATOM 2065  C CB  . ALA A 1 255 ? -0.310  13.538   -19.313 1.00 86.21 255 A 1 
ATOM 2066  N N   . LEU A 1 256 ? -1.124  13.855   -22.478 1.00 88.84 256 A 1 
ATOM 2067  C CA  . LEU A 1 256 ? -1.007  14.522   -23.780 1.00 88.62 256 A 1 
ATOM 2068  C C   . LEU A 1 256 ? -2.362  15.017   -24.312 1.00 88.51 256 A 1 
ATOM 2069  O O   . LEU A 1 256 ? -2.410  16.011   -25.039 1.00 85.04 256 A 1 
ATOM 2070  C CB  . LEU A 1 256 ? -0.364  13.564   -24.800 1.00 86.69 256 A 1 
ATOM 2071  C CG  . LEU A 1 256 ? 1.043   13.058   -24.432 1.00 84.54 256 A 1 
ATOM 2072  C CD1 . LEU A 1 256 ? 1.504   12.025   -25.459 1.00 77.19 256 A 1 
ATOM 2073  C CD2 . LEU A 1 256 ? 2.062   14.189   -24.394 1.00 77.61 256 A 1 
ATOM 2074  N N   . LEU A 1 257 ? -3.467  14.374   -23.941 1.00 86.11 257 A 1 
ATOM 2075  C CA  . LEU A 1 257 ? -4.817  14.802   -24.328 1.00 84.93 257 A 1 
ATOM 2076  C C   . LEU A 1 257 ? -5.193  16.160   -23.739 1.00 85.00 257 A 1 
ATOM 2077  O O   . LEU A 1 257 ? -6.001  16.871   -24.332 1.00 80.37 257 A 1 
ATOM 2078  C CB  . LEU A 1 257 ? -5.851  13.762   -23.881 1.00 81.99 257 A 1 
ATOM 2079  C CG  . LEU A 1 257 ? -5.697  12.381   -24.521 1.00 79.00 257 A 1 
ATOM 2080  C CD1 . LEU A 1 257 ? -6.698  11.436   -23.860 1.00 72.37 257 A 1 
ATOM 2081  C CD2 . LEU A 1 257 ? -5.964  12.420   -26.024 1.00 72.78 257 A 1 
ATOM 2082  N N   . GLY A 1 258 ? -4.595  16.549   -22.620 1.00 85.42 258 A 1 
ATOM 2083  C CA  . GLY A 1 258 ? -4.823  17.855   -22.003 1.00 84.90 258 A 1 
ATOM 2084  C C   . GLY A 1 258 ? -4.598  19.024   -22.966 1.00 86.22 258 A 1 
ATOM 2085  O O   . GLY A 1 258 ? -5.331  20.007   -22.924 1.00 82.38 258 A 1 
ATOM 2086  N N   . PHE A 1 259 ? -3.653  18.903   -23.891 1.00 88.65 259 A 1 
ATOM 2087  C CA  . PHE A 1 259 ? -3.372  19.938   -24.898 1.00 88.63 259 A 1 
ATOM 2088  C C   . PHE A 1 259 ? -4.360  19.963   -26.076 1.00 88.24 259 A 1 
ATOM 2089  O O   . PHE A 1 259 ? -4.335  20.895   -26.881 1.00 84.33 259 A 1 
ATOM 2090  C CB  . PHE A 1 259 ? -1.936  19.763   -25.405 1.00 87.77 259 A 1 
ATOM 2091  C CG  . PHE A 1 259 ? -0.882  19.803   -24.325 1.00 89.11 259 A 1 
ATOM 2092  C CD1 . PHE A 1 259 ? -0.756  20.938   -23.498 1.00 84.34 259 A 1 
ATOM 2093  C CD2 . PHE A 1 259 ? -0.028  18.704   -24.130 1.00 84.66 259 A 1 
ATOM 2094  C CE1 . PHE A 1 259 ? 0.215   20.972   -22.487 1.00 82.93 259 A 1 
ATOM 2095  C CE2 . PHE A 1 259 ? 0.945   18.739   -23.118 1.00 82.78 259 A 1 
ATOM 2096  C CZ  . PHE A 1 259 ? 1.066   19.871   -22.297 1.00 84.96 259 A 1 
ATOM 2097  N N   . THR A 1 260 ? -5.231  18.972   -26.208 1.00 88.83 260 A 1 
ATOM 2098  C CA  . THR A 1 260 ? -6.303  18.970   -27.214 1.00 88.13 260 A 1 
ATOM 2099  C C   . THR A 1 260 ? -7.638  19.464   -26.661 1.00 87.72 260 A 1 
ATOM 2100  O O   . THR A 1 260 ? -8.539  19.787   -27.436 1.00 83.02 260 A 1 
ATOM 2101  C CB  . THR A 1 260 ? -6.493  17.584   -27.848 1.00 86.23 260 A 1 
ATOM 2102  O OG1 . THR A 1 260 ? -7.012  16.651   -26.939 1.00 76.05 260 A 1 
ATOM 2103  C CG2 . THR A 1 260 ? -5.190  17.008   -28.401 1.00 75.67 260 A 1 
ATOM 2104  N N   . LEU A 1 261 ? -7.777  19.532   -25.342 1.00 87.02 261 A 1 
ATOM 2105  C CA  . LEU A 1 261 ? -9.002  19.942   -24.669 1.00 87.02 261 A 1 
ATOM 2106  C C   . LEU A 1 261 ? -9.154  21.475   -24.702 1.00 86.90 261 A 1 
ATOM 2107  O O   . LEU A 1 261 ? -8.215  22.188   -24.358 1.00 83.68 261 A 1 
ATOM 2108  C CB  . LEU A 1 261 ? -8.970  19.390   -23.231 1.00 85.07 261 A 1 
ATOM 2109  C CG  . LEU A 1 261 ? -10.308 19.522   -22.492 1.00 82.67 261 A 1 
ATOM 2110  C CD1 . LEU A 1 261 ? -11.373 18.610   -23.101 1.00 76.87 261 A 1 
ATOM 2111  C CD2 . LEU A 1 261 ? -10.130 19.134   -21.031 1.00 76.72 261 A 1 
ATOM 2112  N N   . PRO A 1 262 ? -10.332 22.011   -25.080 1.00 86.14 262 A 1 
ATOM 2113  C CA  . PRO A 1 262 ? -10.602 23.441   -25.000 1.00 85.10 262 A 1 
ATOM 2114  C C   . PRO A 1 262 ? -10.626 23.922   -23.542 1.00 85.55 262 A 1 
ATOM 2115  O O   . PRO A 1 262 ? -11.283 23.289   -22.715 1.00 81.90 262 A 1 
ATOM 2116  C CB  . PRO A 1 262 ? -11.966 23.661   -25.668 1.00 82.29 262 A 1 
ATOM 2117  C CG  . PRO A 1 262 ? -12.187 22.396   -26.488 1.00 79.41 262 A 1 
ATOM 2118  C CD  . PRO A 1 262 ? -11.449 21.325   -25.696 1.00 82.91 262 A 1 
ATOM 2119  N N   . PRO A 1 263 ? -9.997  25.057   -23.217 1.00 85.40 263 A 1 
ATOM 2120  C CA  . PRO A 1 263 ? -10.037 25.612   -21.858 1.00 84.88 263 A 1 
ATOM 2121  C C   . PRO A 1 263 ? -11.447 25.978   -21.378 1.00 84.62 263 A 1 
ATOM 2122  O O   . PRO A 1 263 ? -11.711 25.938   -20.183 1.00 80.09 263 A 1 
ATOM 2123  C CB  . PRO A 1 263 ? -9.126  26.840   -21.885 1.00 82.59 263 A 1 
ATOM 2124  C CG  . PRO A 1 263 ? -8.205  26.605   -23.074 1.00 79.83 263 A 1 
ATOM 2125  C CD  . PRO A 1 263 ? -9.081  25.824   -24.044 1.00 83.26 263 A 1 
ATOM 2126  N N   . ASP A 1 264 ? -12.367 26.274   -22.298 1.00 83.84 264 A 1 
ATOM 2127  C CA  . ASP A 1 264 ? -13.769 26.569   -21.973 1.00 82.26 264 A 1 
ATOM 2128  C C   . ASP A 1 264 ? -14.535 25.360   -21.392 1.00 82.10 264 A 1 
ATOM 2129  O O   . ASP A 1 264 ? -15.638 25.536   -20.878 1.00 76.08 264 A 1 
ATOM 2130  C CB  . ASP A 1 264 ? -14.496 27.113   -23.223 1.00 78.81 264 A 1 
ATOM 2131  C CG  . ASP A 1 264 ? -14.008 28.494   -23.687 1.00 73.71 264 A 1 
ATOM 2132  O OD1 . ASP A 1 264 ? -13.767 29.384   -22.837 1.00 65.61 264 A 1 
ATOM 2133  O OD2 . ASP A 1 264 ? -13.893 28.714   -24.909 1.00 67.57 264 A 1 
ATOM 2134  N N   . SER A 1 265 ? -13.974 24.157   -21.431 1.00 83.55 265 A 1 
ATOM 2135  C CA  . SER A 1 265 ? -14.566 22.993   -20.758 1.00 82.06 265 A 1 
ATOM 2136  C C   . SER A 1 265 ? -14.519 23.090   -19.230 1.00 81.43 265 A 1 
ATOM 2137  O O   . SER A 1 265 ? -15.294 22.412   -18.563 1.00 74.88 265 A 1 
ATOM 2138  C CB  . SER A 1 265 ? -13.875 21.700   -21.203 1.00 79.28 265 A 1 
ATOM 2139  O OG  . SER A 1 265 ? -12.546 21.615   -20.730 1.00 71.82 265 A 1 
ATOM 2140  N N   . GLY A 1 266 ? -13.609 23.886   -18.668 1.00 82.08 266 A 1 
ATOM 2141  C CA  . GLY A 1 266 ? -13.399 23.951   -17.212 1.00 81.50 266 A 1 
ATOM 2142  C C   . GLY A 1 266 ? -12.837 22.669   -16.584 1.00 82.67 266 A 1 
ATOM 2143  O O   . GLY A 1 266 ? -12.811 22.550   -15.363 1.00 75.77 266 A 1 
ATOM 2144  N N   . GLU A 1 267 ? -12.381 21.709   -17.392 1.00 84.04 267 A 1 
ATOM 2145  C CA  . GLU A 1 267 ? -11.878 20.398   -16.932 1.00 84.34 267 A 1 
ATOM 2146  C C   . GLU A 1 267 ? -10.443 20.114   -17.400 1.00 85.29 267 A 1 
ATOM 2147  O O   . GLU A 1 267 ? -9.902  19.042   -17.149 1.00 81.50 267 A 1 
ATOM 2148  C CB  . GLU A 1 267 ? -12.822 19.286   -17.418 1.00 80.67 267 A 1 
ATOM 2149  C CG  . GLU A 1 267 ? -14.238 19.376   -16.822 1.00 77.43 267 A 1 
ATOM 2150  C CD  . GLU A 1 267 ? -15.136 18.288   -17.421 1.00 72.05 267 A 1 
ATOM 2151  O OE1 . GLU A 1 267 ? -15.455 17.314   -16.712 1.00 65.30 267 A 1 
ATOM 2152  O OE2 . GLU A 1 267 ? -15.488 18.392   -18.616 1.00 67.55 267 A 1 
ATOM 2153  N N   . LYS A 1 268 ? -9.800  21.059   -18.076 1.00 85.79 268 A 1 
ATOM 2154  C CA  . LYS A 1 268 ? -8.486  20.876   -18.697 1.00 86.25 268 A 1 
ATOM 2155  C C   . LYS A 1 268 ? -7.389  20.568   -17.671 1.00 86.76 268 A 1 
ATOM 2156  O O   . LYS A 1 268 ? -6.561  19.687   -17.892 1.00 83.49 268 A 1 
ATOM 2157  C CB  . LYS A 1 268 ? -8.154  22.140   -19.498 1.00 83.91 268 A 1 
ATOM 2158  C CG  . LYS A 1 268 ? -6.887  22.004   -20.339 1.00 81.44 268 A 1 
ATOM 2159  C CD  . LYS A 1 268 ? -6.558  23.333   -21.010 1.00 79.83 268 A 1 
ATOM 2160  C CE  . LYS A 1 268 ? -5.280  23.240   -21.843 1.00 78.43 268 A 1 
ATOM 2161  N NZ  . LYS A 1 268 ? -5.534  22.785   -23.219 1.00 74.50 268 A 1 
ATOM 2162  N N   . LEU A 1 269 ? -7.391  21.295   -16.559 1.00 87.04 269 A 1 
ATOM 2163  C CA  . LEU A 1 269 ? -6.411  21.098   -15.494 1.00 87.85 269 A 1 
ATOM 2164  C C   . LEU A 1 269 ? -6.767  19.889   -14.627 1.00 88.35 269 A 1 
ATOM 2165  O O   . LEU A 1 269 ? -5.873  19.129   -14.263 1.00 85.61 269 A 1 
ATOM 2166  C CB  . LEU A 1 269 ? -6.298  22.386   -14.672 1.00 86.03 269 A 1 
ATOM 2167  C CG  . LEU A 1 269 ? -5.122  22.367   -13.682 1.00 83.90 269 A 1 
ATOM 2168  C CD1 . LEU A 1 269 ? -3.765  22.290   -14.382 1.00 77.41 269 A 1 
ATOM 2169  C CD2 . LEU A 1 269 ? -5.157  23.646   -12.857 1.00 77.54 269 A 1 
ATOM 2170  N N   . THR A 1 270 ? -8.053  19.652   -14.381 1.00 88.87 270 A 1 
ATOM 2171  C CA  . THR A 1 270 ? -8.545  18.452   -13.688 1.00 89.13 270 A 1 
ATOM 2172  C C   . THR A 1 270 ? -8.049  17.173   -14.363 1.00 89.44 270 A 1 
ATOM 2173  O O   . THR A 1 270 ? -7.559  16.279   -13.680 1.00 87.50 270 A 1 
ATOM 2174  C CB  . THR A 1 270 ? -10.078 18.447   -13.622 1.00 88.02 270 A 1 
ATOM 2175  O OG1 . THR A 1 270 ? -10.524 19.613   -12.970 1.00 75.69 270 A 1 
ATOM 2176  C CG2 . THR A 1 270 ? -10.625 17.260   -12.834 1.00 74.09 270 A 1 
ATOM 2177  N N   . LEU A 1 271 ? -8.077  17.107   -15.695 1.00 89.72 271 A 1 
ATOM 2178  C CA  . LEU A 1 271 ? -7.461  16.006   -16.446 1.00 89.98 271 A 1 
ATOM 2179  C C   . LEU A 1 271 ? -5.976  15.853   -16.090 1.00 90.02 271 A 1 
ATOM 2180  O O   . LEU A 1 271 ? -5.568  14.803   -15.610 1.00 88.13 271 A 1 
ATOM 2181  C CB  . LEU A 1 271 ? -7.677  16.238   -17.956 1.00 88.83 271 A 1 
ATOM 2182  C CG  . LEU A 1 271 ? -6.929  15.243   -18.874 1.00 87.95 271 A 1 
ATOM 2183  C CD1 . LEU A 1 271 ? -7.415  13.814   -18.717 1.00 80.83 271 A 1 
ATOM 2184  C CD2 . LEU A 1 271 ? -7.122  15.647   -20.331 1.00 81.17 271 A 1 
ATOM 2185  N N   . GLY A 1 272 ? -5.178  16.903   -16.292 1.00 89.41 272 A 1 
ATOM 2186  C CA  . GLY A 1 272 ? -3.728  16.845   -16.094 1.00 89.50 272 A 1 
ATOM 2187  C C   . GLY A 1 272 ? -3.316  16.480   -14.665 1.00 90.67 272 A 1 
ATOM 2188  O O   . GLY A 1 272 ? -2.449  15.630   -14.466 1.00 88.12 272 A 1 
ATOM 2189  N N   . VAL A 1 273 ? -3.960  17.078   -13.678 1.00 90.79 273 A 1 
ATOM 2190  C CA  . VAL A 1 273 ? -3.644  16.838   -12.261 1.00 90.92 273 A 1 
ATOM 2191  C C   . VAL A 1 273 ? -4.106  15.453   -11.809 1.00 91.14 273 A 1 
ATOM 2192  O O   . VAL A 1 273 ? -3.389  14.785   -11.074 1.00 88.78 273 A 1 
ATOM 2193  C CB  . VAL A 1 273 ? -4.238  17.941   -11.370 1.00 88.93 273 A 1 
ATOM 2194  C CG1 . VAL A 1 273 ? -3.832  17.736   -9.911  1.00 78.23 273 A 1 
ATOM 2195  C CG2 . VAL A 1 273 ? -3.704  19.322   -11.769 1.00 77.78 273 A 1 
ATOM 2196  N N   . THR A 1 274 ? -5.252  14.976   -12.286 1.00 91.44 274 A 1 
ATOM 2197  C CA  . THR A 1 274 ? -5.723  13.621   -11.959 1.00 91.51 274 A 1 
ATOM 2198  C C   . THR A 1 274 ? -4.861  12.545   -12.618 1.00 91.67 274 A 1 
ATOM 2199  O O   . THR A 1 274 ? -4.647  11.496   -12.026 1.00 89.78 274 A 1 
ATOM 2200  C CB  . THR A 1 274 ? -7.200  13.421   -12.319 1.00 90.92 274 A 1 
ATOM 2201  O OG1 . THR A 1 274 ? -7.978  14.468   -11.793 1.00 78.82 274 A 1 
ATOM 2202  C CG2 . THR A 1 274 ? -7.763  12.133   -11.730 1.00 78.04 274 A 1 
ATOM 2203  N N   . ILE A 1 275 ? -4.301  12.803   -13.797 1.00 91.93 275 A 1 
ATOM 2204  C CA  . ILE A 1 275 ? -3.313  11.900   -14.408 1.00 91.63 275 A 1 
ATOM 2205  C C   . ILE A 1 275 ? -2.009  11.879   -13.604 1.00 91.58 275 A 1 
ATOM 2206  O O   . ILE A 1 275 ? -1.456  10.805   -13.388 1.00 89.93 275 A 1 
ATOM 2207  C CB  . ILE A 1 275 ? -3.085  12.255   -15.887 1.00 90.77 275 A 1 
ATOM 2208  C CG1 . ILE A 1 275 ? -4.351  12.008   -16.738 1.00 86.02 275 A 1 
ATOM 2209  C CG2 . ILE A 1 275 ? -1.893  11.484   -16.482 1.00 85.60 275 A 1 
ATOM 2210  C CD1 . ILE A 1 275 ? -4.895  10.580   -16.746 1.00 76.61 275 A 1 
ATOM 2211  N N   . LEU A 1 276 ? -1.550  13.025   -13.105 1.00 91.84 276 A 1 
ATOM 2212  C CA  . LEU A 1 276 ? -0.401  13.075   -12.199 1.00 91.85 276 A 1 
ATOM 2213  C C   . LEU A 1 276 ? -0.668  12.285   -10.907 1.00 91.66 276 A 1 
ATOM 2214  O O   . LEU A 1 276 ? 0.195   11.530   -10.467 1.00 90.02 276 A 1 
ATOM 2215  C CB  . LEU A 1 276 ? -0.051  14.545   -11.899 1.00 90.97 276 A 1 
ATOM 2216  C CG  . LEU A 1 276 ? 1.180   14.719   -10.976 1.00 89.30 276 A 1 
ATOM 2217  C CD1 . LEU A 1 276 ? 2.465   14.203   -11.621 1.00 82.46 276 A 1 
ATOM 2218  C CD2 . LEU A 1 276 ? 1.372   16.199   -10.659 1.00 82.34 276 A 1 
ATOM 2219  N N   . LEU A 1 277 ? -1.862  12.408   -10.338 1.00 91.71 277 A 1 
ATOM 2220  C CA  . LEU A 1 277 ? -2.290  11.607   -9.190  1.00 91.77 277 A 1 
ATOM 2221  C C   . LEU A 1 277 ? -2.325  10.111   -9.528  1.00 91.73 277 A 1 
ATOM 2222  O O   . LEU A 1 277 ? -1.776  9.314    -8.778  1.00 90.22 277 A 1 
ATOM 2223  C CB  . LEU A 1 277 ? -3.653  12.124   -8.703  1.00 90.95 277 A 1 
ATOM 2224  C CG  . LEU A 1 277 ? -4.274  11.288   -7.563  1.00 89.97 277 A 1 
ATOM 2225  C CD1 . LEU A 1 277 ? -3.409  11.250   -6.317  1.00 83.54 277 A 1 
ATOM 2226  C CD2 . LEU A 1 277 ? -5.627  11.884   -7.192  1.00 83.92 277 A 1 
ATOM 2227  N N   . SER A 1 278 ? -2.900  9.723    -10.664 1.00 92.46 278 A 1 
ATOM 2228  C CA  . SER A 1 278 ? -2.916  8.327    -11.121 1.00 92.16 278 A 1 
ATOM 2229  C C   . SER A 1 278 ? -1.502  7.759    -11.256 1.00 91.96 278 A 1 
ATOM 2230  O O   . SER A 1 278 ? -1.246  6.643    -10.828 1.00 89.95 278 A 1 
ATOM 2231  C CB  . SER A 1 278 ? -3.624  8.194    -12.472 1.00 91.38 278 A 1 
ATOM 2232  O OG  . SER A 1 278 ? -4.976  8.577    -12.389 1.00 77.66 278 A 1 
ATOM 2233  N N   . LEU A 1 279 ? -0.573  8.542    -11.790 1.00 91.87 279 A 1 
ATOM 2234  C CA  . LEU A 1 279 ? 0.828   8.145    -11.891 1.00 91.46 279 A 1 
ATOM 2235  C C   . LEU A 1 279 ? 1.481   8.017    -10.506 1.00 91.15 279 A 1 
ATOM 2236  O O   . LEU A 1 279 ? 2.282   7.117    -10.304 1.00 88.98 279 A 1 
ATOM 2237  C CB  . LEU A 1 279 ? 1.570   9.152    -12.782 1.00 90.21 279 A 1 
ATOM 2238  C CG  . LEU A 1 279 ? 2.949   8.636    -13.248 1.00 84.69 279 A 1 
ATOM 2239  C CD1 . LEU A 1 279 ? 2.816   7.503    -14.272 1.00 78.57 279 A 1 
ATOM 2240  C CD2 . LEU A 1 279 ? 3.721   9.771    -13.913 1.00 78.28 279 A 1 
ATOM 2241  N N   . THR A 1 280 ? 1.117   8.871    -9.550  1.00 91.38 280 A 1 
ATOM 2242  C CA  . THR A 1 280 ? 1.599   8.787    -8.160  1.00 90.86 280 A 1 
ATOM 2243  C C   . THR A 1 280 ? 1.088   7.523    -7.464  1.00 90.54 280 A 1 
ATOM 2244  O O   . THR A 1 280 ? 1.864   6.840    -6.812  1.00 88.52 280 A 1 
ATOM 2245  C CB  . THR A 1 280 ? 1.198   10.030   -7.348  1.00 90.30 280 A 1 
ATOM 2246  O OG1 . THR A 1 280 ? 1.609   11.209   -8.003  1.00 79.37 280 A 1 
ATOM 2247  C CG2 . THR A 1 280 ? 1.852   10.056   -5.968  1.00 78.96 280 A 1 
ATOM 2248  N N   . VAL A 1 281 ? -0.180  7.173    -7.641  1.00 90.67 281 A 1 
ATOM 2249  C CA  . VAL A 1 281 ? -0.741  5.899    -7.152  1.00 90.00 281 A 1 
ATOM 2250  C C   . VAL A 1 281 ? -0.020  4.709    -7.792  1.00 89.51 281 A 1 
ATOM 2251  O O   . VAL A 1 281 ? 0.370   3.778    -7.099  1.00 87.05 281 A 1 
ATOM 2252  C CB  . VAL A 1 281 ? -2.255  5.814    -7.442  1.00 89.27 281 A 1 
ATOM 2253  C CG1 . VAL A 1 281 ? -2.835  4.438    -7.098  1.00 83.01 281 A 1 
ATOM 2254  C CG2 . VAL A 1 281 ? -3.038  6.851    -6.634  1.00 83.46 281 A 1 
ATOM 2255  N N   . PHE A 1 282 ? 0.202   4.767    -9.100  1.00 90.91 282 A 1 
ATOM 2256  C CA  . PHE A 1 282 ? 0.918   3.713    -9.815  1.00 90.58 282 A 1 
ATOM 2257  C C   . PHE A 1 282 ? 2.382   3.576    -9.373  1.00 89.90 282 A 1 
ATOM 2258  O O   . PHE A 1 282 ? 2.952   2.499    -9.450  1.00 87.49 282 A 1 
ATOM 2259  C CB  . PHE A 1 282 ? 0.814   3.985    -11.318 1.00 89.54 282 A 1 
ATOM 2260  C CG  . PHE A 1 282 ? 1.305   2.834    -12.162 1.00 90.35 282 A 1 
ATOM 2261  C CD1 . PHE A 1 282 ? 2.491   2.946    -12.905 1.00 85.43 282 A 1 
ATOM 2262  C CD2 . PHE A 1 282 ? 0.586   1.626    -12.172 1.00 85.71 282 A 1 
ATOM 2263  C CE1 . PHE A 1 282 ? 2.955   1.857    -13.651 1.00 84.02 282 A 1 
ATOM 2264  C CE2 . PHE A 1 282 ? 1.052   0.534    -12.914 1.00 83.79 282 A 1 
ATOM 2265  C CZ  . PHE A 1 282 ? 2.237   0.652    -13.649 1.00 85.89 282 A 1 
ATOM 2266  N N   . LEU A 1 283 ? 2.978   4.649    -8.863  1.00 89.66 283 A 1 
ATOM 2267  C CA  . LEU A 1 283 ? 4.343   4.656    -8.349  1.00 88.70 283 A 1 
ATOM 2268  C C   . LEU A 1 283 ? 4.525   3.729    -7.140  1.00 88.35 283 A 1 
ATOM 2269  O O   . LEU A 1 283 ? 5.601   3.174    -6.988  1.00 85.60 283 A 1 
ATOM 2270  C CB  . LEU A 1 283 ? 4.741   6.099    -8.004  1.00 86.78 283 A 1 
ATOM 2271  C CG  . LEU A 1 283 ? 6.260   6.337    -8.104  1.00 80.61 283 A 1 
ATOM 2272  C CD1 . LEU A 1 283 ? 6.574   7.209    -9.323  1.00 72.56 283 A 1 
ATOM 2273  C CD2 . LEU A 1 283 ? 6.798   7.047    -6.867  1.00 73.20 283 A 1 
ATOM 2274  N N   . ASN A 1 284 ? 3.495   3.507    -6.321  1.00 87.99 284 A 1 
ATOM 2275  C CA  . ASN A 1 284 ? 3.533   2.536    -5.223  1.00 86.58 284 A 1 
ATOM 2276  C C   . ASN A 1 284 ? 3.783   1.123    -5.762  1.00 86.38 284 A 1 
ATOM 2277  O O   . ASN A 1 284 ? 4.753   0.482    -5.374  1.00 82.33 284 A 1 
ATOM 2278  C CB  . ASN A 1 284 ? 2.229   2.595    -4.408  1.00 83.92 284 A 1 
ATOM 2279  C CG  . ASN A 1 284 ? 2.102   3.836    -3.534  1.00 78.85 284 A 1 
ATOM 2280  O OD1 . ASN A 1 284 ? 2.869   4.778    -3.599  1.00 67.71 284 A 1 
ATOM 2281  N ND2 . ASN A 1 284 ? 1.101   3.853    -2.681  1.00 68.89 284 A 1 
ATOM 2282  N N   . LEU A 1 285 ? 2.993   0.684    -6.738  1.00 87.79 285 A 1 
ATOM 2283  C CA  . LEU A 1 285 ? 3.188   -0.618   -7.385  1.00 87.42 285 A 1 
ATOM 2284  C C   . LEU A 1 285 ? 4.572   -0.740   -8.047  1.00 87.58 285 A 1 
ATOM 2285  O O   . LEU A 1 285 ? 5.209   -1.784   -7.980  1.00 84.80 285 A 1 
ATOM 2286  C CB  . LEU A 1 285 ? 2.057   -0.824   -8.407  1.00 86.00 285 A 1 
ATOM 2287  C CG  . LEU A 1 285 ? 2.175   -2.132   -9.216  1.00 81.35 285 A 1 
ATOM 2288  C CD1 . LEU A 1 285 ? 2.120   -3.363   -8.319  1.00 73.67 285 A 1 
ATOM 2289  C CD2 . LEU A 1 285 ? 1.033   -2.221   -10.221 1.00 74.22 285 A 1 
ATOM 2290  N N   . VAL A 1 286 ? 5.050   0.324    -8.673  1.00 89.24 286 A 1 
ATOM 2291  C CA  . VAL A 1 286 ? 6.395   0.342    -9.259  1.00 88.69 286 A 1 
ATOM 2292  C C   . VAL A 1 286 ? 7.467   0.201    -8.180  1.00 88.23 286 A 1 
ATOM 2293  O O   . VAL A 1 286 ? 8.415   -0.543   -8.381  1.00 86.28 286 A 1 
ATOM 2294  C CB  . VAL A 1 286 ? 6.622   1.614    -10.094 1.00 87.98 286 A 1 
ATOM 2295  C CG1 . VAL A 1 286 ? 8.054   1.708    -10.633 1.00 81.99 286 A 1 
ATOM 2296  C CG2 . VAL A 1 286 ? 5.680   1.644    -11.300 1.00 82.92 286 A 1 
ATOM 2297  N N   . ALA A 1 287 ? 7.321   0.888    -7.051  1.00 87.92 287 A 1 
ATOM 2298  C CA  . ALA A 1 287 ? 8.277   0.852    -5.955  1.00 86.71 287 A 1 
ATOM 2299  C C   . ALA A 1 287 ? 8.366   -0.533   -5.299  1.00 86.59 287 A 1 
ATOM 2300  O O   . ALA A 1 287 ? 9.470   -1.007   -5.065  1.00 83.35 287 A 1 
ATOM 2301  C CB  . ALA A 1 287 ? 7.908   1.932    -4.939  1.00 84.84 287 A 1 
ATOM 2302  N N   . GLU A 1 288 ? 7.245   -1.210   -5.085  1.00 86.39 288 A 1 
ATOM 2303  C CA  . GLU A 1 288 ? 7.212   -2.591   -4.584  1.00 84.90 288 A 1 
ATOM 2304  C C   . GLU A 1 288 ? 7.901   -3.580   -5.538  1.00 85.39 288 A 1 
ATOM 2305  O O   . GLU A 1 288 ? 8.556   -4.522   -5.106  1.00 81.87 288 A 1 
ATOM 2306  C CB  . GLU A 1 288 ? 5.757   -3.040   -4.402  1.00 82.44 288 A 1 
ATOM 2307  C CG  . GLU A 1 288 ? 5.041   -2.376   -3.218  1.00 71.90 288 A 1 
ATOM 2308  C CD  . GLU A 1 288 ? 3.556   -2.771   -3.134  1.00 64.93 288 A 1 
ATOM 2309  O OE1 . GLU A 1 288 ? 2.873   -2.253   -2.233  1.00 57.82 288 A 1 
ATOM 2310  O OE2 . GLU A 1 288 ? 3.094   -3.555   -4.005  1.00 56.63 288 A 1 
ATOM 2311  N N   . THR A 1 289 ? 7.778   -3.352   -6.838  1.00 86.45 289 A 1 
ATOM 2312  C CA  . THR A 1 289 ? 8.357   -4.249   -7.844  1.00 86.17 289 A 1 
ATOM 2313  C C   . THR A 1 289 ? 9.843   -3.978   -8.106  1.00 86.54 289 A 1 
ATOM 2314  O O   . THR A 1 289 ? 10.577  -4.876   -8.512  1.00 83.58 289 A 1 
ATOM 2315  C CB  . THR A 1 289 ? 7.573   -4.167   -9.162  1.00 84.78 289 A 1 
ATOM 2316  O OG1 . THR A 1 289 ? 6.185   -4.230   -8.945  1.00 74.04 289 A 1 
ATOM 2317  C CG2 . THR A 1 289 ? 7.905   -5.324   -10.098 1.00 73.06 289 A 1 
ATOM 2318  N N   . LEU A 1 290 ? 10.300  -2.736   -7.921  1.00 86.60 290 A 1 
ATOM 2319  C CA  . LEU A 1 290 ? 11.696  -2.369   -8.115  1.00 86.22 290 A 1 
ATOM 2320  C C   . LEU A 1 290 ? 12.548  -2.831   -6.920  1.00 86.44 290 A 1 
ATOM 2321  O O   . LEU A 1 290 ? 12.183  -2.573   -5.777  1.00 82.81 290 A 1 
ATOM 2322  C CB  . LEU A 1 290 ? 11.837  -0.850   -8.319  1.00 83.92 290 A 1 
ATOM 2323  C CG  . LEU A 1 290 ? 11.406  -0.339   -9.704  1.00 79.68 290 A 1 
ATOM 2324  C CD1 . LEU A 1 290 ? 11.486  1.189    -9.728  1.00 73.42 290 A 1 
ATOM 2325  C CD2 . LEU A 1 290 ? 12.297  -0.859   -10.827 1.00 73.52 290 A 1 
ATOM 2326  N N   . PRO A 1 291 ? 13.722  -3.433   -7.168  1.00 86.57 291 A 1 
ATOM 2327  C CA  . PRO A 1 291 ? 14.619  -3.814   -6.085  1.00 85.80 291 A 1 
ATOM 2328  C C   . PRO A 1 291 ? 15.108  -2.577   -5.316  1.00 86.26 291 A 1 
ATOM 2329  O O   . PRO A 1 291 ? 15.515  -1.574   -5.911  1.00 82.27 291 A 1 
ATOM 2330  C CB  . PRO A 1 291 ? 15.759  -4.583   -6.753  1.00 83.04 291 A 1 
ATOM 2331  C CG  . PRO A 1 291 ? 15.775  -4.049   -8.182  1.00 81.16 291 A 1 
ATOM 2332  C CD  . PRO A 1 291 ? 14.306  -3.759   -8.459  1.00 83.79 291 A 1 
ATOM 2333  N N   . GLN A 1 292 ? 15.095  -2.658   -3.985  1.00 85.85 292 A 1 
ATOM 2334  C CA  . GLN A 1 292 ? 15.518  -1.585   -3.083  1.00 85.16 292 A 1 
ATOM 2335  C C   . GLN A 1 292 ? 17.048  -1.542   -2.931  1.00 85.72 292 A 1 
ATOM 2336  O O   . GLN A 1 292 ? 17.600  -1.805   -1.865  1.00 81.64 292 A 1 
ATOM 2337  C CB  . GLN A 1 292 ? 14.799  -1.714   -1.727  1.00 82.28 292 A 1 
ATOM 2338  C CG  . GLN A 1 292 ? 13.280  -1.508   -1.830  1.00 74.28 292 A 1 
ATOM 2339  C CD  . GLN A 1 292 ? 12.599  -1.418   -0.459  1.00 69.61 292 A 1 
ATOM 2340  O OE1 . GLN A 1 292 ? 13.210  -1.538   0.584   1.00 62.71 292 A 1 
ATOM 2341  N NE2 . GLN A 1 292 ? 11.305  -1.187   -0.426  1.00 60.66 292 A 1 
ATOM 2342  N N   . VAL A 1 293 ? 17.734  -1.232   -4.017  1.00 86.71 293 A 1 
ATOM 2343  C CA  . VAL A 1 293 ? 19.194  -1.196   -4.069  1.00 86.77 293 A 1 
ATOM 2344  C C   . VAL A 1 293 ? 19.680  0.153    -4.597  1.00 86.82 293 A 1 
ATOM 2345  O O   . VAL A 1 293 ? 19.081  0.747    -5.487  1.00 81.87 293 A 1 
ATOM 2346  C CB  . VAL A 1 293 ? 19.797  -2.343   -4.902  1.00 84.02 293 A 1 
ATOM 2347  C CG1 . VAL A 1 293 ? 20.757  -3.144   -4.023  1.00 75.83 293 A 1 
ATOM 2348  C CG2 . VAL A 1 293 ? 18.797  -3.345   -5.481  1.00 75.86 293 A 1 
ATOM 2349  N N   . SER A 1 294 ? 20.801  0.628    -4.062  1.00 85.67 294 A 1 
ATOM 2350  C CA  . SER A 1 294 ? 21.407  1.912    -4.417  1.00 84.95 294 A 1 
ATOM 2351  C C   . SER A 1 294 ? 22.690  1.789    -5.247  1.00 84.80 294 A 1 
ATOM 2352  O O   . SER A 1 294 ? 23.383  2.785    -5.448  1.00 78.14 294 A 1 
ATOM 2353  C CB  . SER A 1 294 ? 21.660  2.731    -3.149  1.00 81.52 294 A 1 
ATOM 2354  O OG  . SER A 1 294 ? 20.435  3.103    -2.541  1.00 73.98 294 A 1 
ATOM 2355  N N   . ASP A 1 295 ? 23.017  0.593    -5.745  1.00 84.83 295 A 1 
ATOM 2356  C CA  . ASP A 1 295 ? 24.198  0.359    -6.592  1.00 83.62 295 A 1 
ATOM 2357  C C   . ASP A 1 295 ? 24.120  1.106    -7.928  1.00 84.56 295 A 1 
ATOM 2358  O O   . ASP A 1 295 ? 25.109  1.655    -8.410  1.00 77.28 295 A 1 
ATOM 2359  C CB  . ASP A 1 295 ? 24.341  -1.151   -6.868  1.00 78.36 295 A 1 
ATOM 2360  C CG  . ASP A 1 295 ? 25.200  -1.896   -5.846  1.00 71.84 295 A 1 
ATOM 2361  O OD1 . ASP A 1 295 ? 25.478  -1.351   -4.763  1.00 61.02 295 A 1 
ATOM 2362  O OD2 . ASP A 1 295 ? 25.667  -3.005   -6.185  1.00 66.50 295 A 1 
ATOM 2363  N N   . ALA A 1 296 ? 22.940  1.118    -8.527  1.00 84.66 296 A 1 
ATOM 2364  C CA  . ALA A 1 296 ? 22.659  1.757    -9.801  1.00 84.99 296 A 1 
ATOM 2365  C C   . ALA A 1 296 ? 21.194  2.218    -9.847  1.00 86.27 296 A 1 
ATOM 2366  O O   . ALA A 1 296 ? 20.359  1.799    -9.050  1.00 82.33 296 A 1 
ATOM 2367  C CB  . ALA A 1 296 ? 22.971  0.759    -10.922 1.00 81.00 296 A 1 
ATOM 2368  N N   . ILE A 1 297 ? 20.889  3.083    -10.813 1.00 86.13 297 A 1 
ATOM 2369  C CA  . ILE A 1 297 ? 19.500  3.423    -11.131 1.00 86.25 297 A 1 
ATOM 2370  C C   . ILE A 1 297 ? 19.025  2.424    -12.186 1.00 86.88 297 A 1 
ATOM 2371  O O   . ILE A 1 297 ? 19.573  2.427    -13.291 1.00 84.06 297 A 1 
ATOM 2372  C CB  . ILE A 1 297 ? 19.367  4.873    -11.637 1.00 83.84 297 A 1 
ATOM 2373  C CG1 . ILE A 1 297 ? 20.012  5.880    -10.662 1.00 75.25 297 A 1 
ATOM 2374  C CG2 . ILE A 1 297 ? 17.871  5.205    -11.819 1.00 72.82 297 A 1 
ATOM 2375  C CD1 . ILE A 1 297 ? 20.150  7.276    -11.273 1.00 67.50 297 A 1 
ATOM 2376  N N   . PRO A 1 298 ? 18.025  1.586    -11.888 1.00 88.10 298 A 1 
ATOM 2377  C CA  . PRO A 1 298 ? 17.506  0.656    -12.873 1.00 88.56 298 A 1 
ATOM 2378  C C   . PRO A 1 298 ? 16.921  1.404    -14.076 1.00 89.04 298 A 1 
ATOM 2379  O O   . PRO A 1 298 ? 16.342  2.486    -13.940 1.00 86.71 298 A 1 
ATOM 2380  C CB  . PRO A 1 298 ? 16.461  -0.188   -12.133 1.00 86.51 298 A 1 
ATOM 2381  C CG  . PRO A 1 298 ? 16.006  0.709    -10.983 1.00 84.40 298 A 1 
ATOM 2382  C CD  . PRO A 1 298 ? 17.264  1.502    -10.642 1.00 86.45 298 A 1 
ATOM 2383  N N   . LEU A 1 299 ? 17.044  0.808    -15.254 1.00 88.36 299 A 1 
ATOM 2384  C CA  . LEU A 1 299 ? 16.538  1.386    -16.503 1.00 88.36 299 A 1 
ATOM 2385  C C   . LEU A 1 299 ? 15.038  1.703    -16.414 1.00 88.33 299 A 1 
ATOM 2386  O O   . LEU A 1 299 ? 14.600  2.774    -16.836 1.00 86.39 299 A 1 
ATOM 2387  C CB  . LEU A 1 299 ? 16.833  0.386    -17.636 1.00 86.75 299 A 1 
ATOM 2388  C CG  . LEU A 1 299 ? 16.461  0.911    -19.039 1.00 84.25 299 A 1 
ATOM 2389  C CD1 . LEU A 1 299 ? 17.346  2.088    -19.449 1.00 77.26 299 A 1 
ATOM 2390  C CD2 . LEU A 1 299 ? 16.631  -0.205   -20.063 1.00 76.89 299 A 1 
ATOM 2391  N N   . LEU A 1 300 ? 14.261  0.805    -15.815 1.00 88.54 300 A 1 
ATOM 2392  C CA  . LEU A 1 300 ? 12.831  0.984    -15.590 1.00 88.53 300 A 1 
ATOM 2393  C C   . LEU A 1 300 ? 12.550  2.189    -14.675 1.00 88.44 300 A 1 
ATOM 2394  O O   . LEU A 1 300 ? 11.698  3.013    -14.997 1.00 86.22 300 A 1 
ATOM 2395  C CB  . LEU A 1 300 ? 12.254  -0.324   -15.010 1.00 87.13 300 A 1 
ATOM 2396  C CG  . LEU A 1 300 ? 10.712  -0.341   -14.945 1.00 85.75 300 A 1 
ATOM 2397  C CD1 . LEU A 1 300 ? 10.082  -0.289   -16.339 1.00 78.82 300 A 1 
ATOM 2398  C CD2 . LEU A 1 300 ? 10.233  -1.620   -14.265 1.00 78.36 300 A 1 
ATOM 2399  N N   . GLY A 1 301 ? 13.311  2.353    -13.596 1.00 88.30 301 A 1 
ATOM 2400  C CA  . GLY A 1 301 ? 13.211  3.512    -12.710 1.00 88.15 301 A 1 
ATOM 2401  C C   . GLY A 1 301 ? 13.529  4.833    -13.422 1.00 88.96 301 A 1 
ATOM 2402  O O   . GLY A 1 301 ? 12.821  5.824    -13.252 1.00 87.07 301 A 1 
ATOM 2403  N N   . THR A 1 302 ? 14.536  4.836    -14.300 1.00 89.00 302 A 1 
ATOM 2404  C CA  . THR A 1 302 ? 14.853  6.000    -15.149 1.00 88.99 302 A 1 
ATOM 2405  C C   . THR A 1 302 ? 13.695  6.335    -16.092 1.00 89.14 302 A 1 
ATOM 2406  O O   . THR A 1 302 ? 13.334  7.502    -16.233 1.00 87.57 302 A 1 
ATOM 2407  C CB  . THR A 1 302 ? 16.134  5.758    -15.964 1.00 87.76 302 A 1 
ATOM 2408  O OG1 . THR A 1 302 ? 17.207  5.463    -15.098 1.00 75.92 302 A 1 
ATOM 2409  C CG2 . THR A 1 302 ? 16.558  6.986    -16.771 1.00 74.73 302 A 1 
ATOM 2410  N N   . TYR A 1 303 ? 13.080  5.322    -16.701 1.00 89.76 303 A 1 
ATOM 2411  C CA  . TYR A 1 303 ? 11.909  5.509    -17.560 1.00 89.71 303 A 1 
ATOM 2412  C C   . TYR A 1 303 ? 10.739  6.143    -16.797 1.00 89.70 303 A 1 
ATOM 2413  O O   . TYR A 1 303 ? 10.199  7.151    -17.252 1.00 88.64 303 A 1 
ATOM 2414  C CB  . TYR A 1 303 ? 11.514  4.168    -18.187 1.00 89.13 303 A 1 
ATOM 2415  C CG  . TYR A 1 303 ? 10.264  4.260    -19.042 1.00 89.19 303 A 1 
ATOM 2416  C CD1 . TYR A 1 303 ? 9.065   3.658    -18.624 1.00 85.58 303 A 1 
ATOM 2417  C CD2 . TYR A 1 303 ? 10.297  4.982    -20.248 1.00 85.83 303 A 1 
ATOM 2418  C CE1 . TYR A 1 303 ? 7.908   3.769    -19.412 1.00 84.31 303 A 1 
ATOM 2419  C CE2 . TYR A 1 303 ? 9.142   5.104    -21.040 1.00 84.21 303 A 1 
ATOM 2420  C CZ  . TYR A 1 303 ? 7.949   4.493    -20.618 1.00 85.50 303 A 1 
ATOM 2421  O OH  . TYR A 1 303 ? 6.822   4.612    -21.389 1.00 83.90 303 A 1 
ATOM 2422  N N   . PHE A 1 304 ? 10.391  5.627    -15.619 1.00 90.38 304 A 1 
ATOM 2423  C CA  . PHE A 1 304 ? 9.321   6.187    -14.794 1.00 90.13 304 A 1 
ATOM 2424  C C   . PHE A 1 304 ? 9.596   7.630    -14.367 1.00 90.17 304 A 1 
ATOM 2425  O O   . PHE A 1 304 ? 8.706   8.474    -14.461 1.00 88.70 304 A 1 
ATOM 2426  C CB  . PHE A 1 304 ? 9.070   5.298    -13.568 1.00 88.98 304 A 1 
ATOM 2427  C CG  . PHE A 1 304 ? 8.265   4.059    -13.885 1.00 82.63 304 A 1 
ATOM 2428  C CD1 . PHE A 1 304 ? 6.949   4.178    -14.361 1.00 75.24 304 A 1 
ATOM 2429  C CD2 . PHE A 1 304 ? 8.830   2.785    -13.722 1.00 74.08 304 A 1 
ATOM 2430  C CE1 . PHE A 1 304 ? 6.209   3.032    -14.699 1.00 68.46 304 A 1 
ATOM 2431  C CE2 . PHE A 1 304 ? 8.092   1.635    -14.060 1.00 66.43 304 A 1 
ATOM 2432  C CZ  . PHE A 1 304 ? 6.787   1.760    -14.555 1.00 68.34 304 A 1 
ATOM 2433  N N   . ASN A 1 305 ? 10.824  7.959    -13.991 1.00 89.77 305 A 1 
ATOM 2434  C CA  . ASN A 1 305 ? 11.199  9.333    -13.664 1.00 89.51 305 A 1 
ATOM 2435  C C   . ASN A 1 305 ? 11.053  10.279   -14.870 1.00 89.98 305 A 1 
ATOM 2436  O O   . ASN A 1 305 ? 10.542  11.389   -14.724 1.00 87.90 305 A 1 
ATOM 2437  C CB  . ASN A 1 305 ? 12.629  9.350    -13.106 1.00 87.75 305 A 1 
ATOM 2438  C CG  . ASN A 1 305 ? 12.663  8.991    -11.629 1.00 82.80 305 A 1 
ATOM 2439  O OD1 . ASN A 1 305 ? 12.023  9.620    -10.808 1.00 71.82 305 A 1 
ATOM 2440  N ND2 . ASN A 1 305 ? 13.438  7.996    -11.251 1.00 71.86 305 A 1 
ATOM 2441  N N   . CYS A 1 306 ? 11.440  9.838    -16.076 1.00 89.87 306 A 1 
ATOM 2442  C CA  . CYS A 1 306 ? 11.238  10.620   -17.296 1.00 89.66 306 A 1 
ATOM 2443  C C   . CYS A 1 306 ? 9.749   10.859   -17.595 1.00 90.10 306 A 1 
ATOM 2444  O O   . CYS A 1 306 ? 9.362   11.970   -17.954 1.00 88.37 306 A 1 
ATOM 2445  C CB  . CYS A 1 306 ? 11.905  9.909    -18.483 1.00 88.29 306 A 1 
ATOM 2446  S SG  . CYS A 1 306 ? 13.716  10.028   -18.380 1.00 77.10 306 A 1 
ATOM 2447  N N   . ILE A 1 307 ? 8.909   9.841    -17.422 1.00 90.67 307 A 1 
ATOM 2448  C CA  . ILE A 1 307 ? 7.457   9.953    -17.621 1.00 90.61 307 A 1 
ATOM 2449  C C   . ILE A 1 307 ? 6.827   10.875   -16.573 1.00 90.85 307 A 1 
ATOM 2450  O O   . ILE A 1 307 ? 6.063   11.769   -16.932 1.00 89.63 307 A 1 
ATOM 2451  C CB  . ILE A 1 307 ? 6.808   8.555    -17.649 1.00 89.78 307 A 1 
ATOM 2452  C CG1 . ILE A 1 307 ? 7.260   7.736    -18.888 1.00 84.62 307 A 1 
ATOM 2453  C CG2 . ILE A 1 307 ? 5.276   8.639    -17.605 1.00 84.79 307 A 1 
ATOM 2454  C CD1 . ILE A 1 307 ? 6.902   8.327    -20.256 1.00 76.13 307 A 1 
ATOM 2455  N N   . MET A 1 308 ? 7.195   10.723   -15.306 1.00 91.04 308 A 1 
ATOM 2456  C CA  . MET A 1 308 ? 6.694   11.584   -14.233 1.00 90.71 308 A 1 
ATOM 2457  C C   . MET A 1 308 ? 7.086   13.051   -14.456 1.00 91.11 308 A 1 
ATOM 2458  O O   . MET A 1 308 ? 6.252   13.947   -14.325 1.00 89.70 308 A 1 
ATOM 2459  C CB  . MET A 1 308 ? 7.203   11.057   -12.887 1.00 89.59 308 A 1 
ATOM 2460  C CG  . MET A 1 308 ? 6.476   11.725   -11.723 1.00 81.39 308 A 1 
ATOM 2461  S SD  . MET A 1 308 ? 6.946   11.062   -10.109 1.00 76.43 308 A 1 
ATOM 2462  C CE  . MET A 1 308 ? 5.824   12.021   -9.074  1.00 67.82 308 A 1 
ATOM 2463  N N   . PHE A 1 309 ? 8.324   13.301   -14.892 1.00 91.44 309 A 1 
ATOM 2464  C CA  . PHE A 1 309 ? 8.773   14.645   -15.264 1.00 91.43 309 A 1 
ATOM 2465  C C   . PHE A 1 309 ? 7.985   15.215   -16.453 1.00 91.33 309 A 1 
ATOM 2466  O O   . PHE A 1 309 ? 7.627   16.392   -16.448 1.00 89.57 309 A 1 
ATOM 2467  C CB  . PHE A 1 309 ? 10.275  14.605   -15.573 1.00 90.45 309 A 1 
ATOM 2468  C CG  . PHE A 1 309 ? 10.833  15.962   -15.932 1.00 86.56 309 A 1 
ATOM 2469  C CD1 . PHE A 1 309 ? 11.051  16.318   -17.277 1.00 79.62 309 A 1 
ATOM 2470  C CD2 . PHE A 1 309 ? 11.093  16.900   -14.917 1.00 78.38 309 A 1 
ATOM 2471  C CE1 . PHE A 1 309 ? 11.530  17.599   -17.596 1.00 73.44 309 A 1 
ATOM 2472  C CE2 . PHE A 1 309 ? 11.570  18.180   -15.234 1.00 72.14 309 A 1 
ATOM 2473  C CZ  . PHE A 1 309 ? 11.791  18.526   -16.576 1.00 73.54 309 A 1 
ATOM 2474  N N   . MET A 1 310 ? 7.667   14.395   -17.457 1.00 91.48 310 A 1 
ATOM 2475  C CA  . MET A 1 310 ? 6.839   14.800   -18.593 1.00 90.94 310 A 1 
ATOM 2476  C C   . MET A 1 310 ? 5.427   15.187   -18.143 1.00 91.44 310 A 1 
ATOM 2477  O O   . MET A 1 310 ? 4.937   16.255   -18.521 1.00 89.84 310 A 1 
ATOM 2478  C CB  . MET A 1 310 ? 6.830   13.670   -19.639 1.00 89.29 310 A 1 
ATOM 2479  C CG  . MET A 1 310 ? 6.049   14.019   -20.914 1.00 81.72 310 A 1 
ATOM 2480  S SD  . MET A 1 310 ? 4.235   13.929   -20.859 1.00 75.11 310 A 1 
ATOM 2481  C CE  . MET A 1 310 ? 4.003   12.145   -20.717 1.00 65.76 310 A 1 
ATOM 2482  N N   . VAL A 1 311 ? 4.785   14.370   -17.318 1.00 91.54 311 A 1 
ATOM 2483  C CA  . VAL A 1 311 ? 3.432   14.646   -16.811 1.00 91.70 311 A 1 
ATOM 2484  C C   . VAL A 1 311 ? 3.424   15.920   -15.958 1.00 91.55 311 A 1 
ATOM 2485  O O   . VAL A 1 311 ? 2.602   16.803   -16.203 1.00 90.14 311 A 1 
ATOM 2486  C CB  . VAL A 1 311 ? 2.861   13.437   -16.039 1.00 91.21 311 A 1 
ATOM 2487  C CG1 . VAL A 1 311 ? 1.501   13.760   -15.412 1.00 85.94 311 A 1 
ATOM 2488  C CG2 . VAL A 1 311 ? 2.652   12.243   -16.978 1.00 85.91 311 A 1 
ATOM 2489  N N   . ALA A 1 312 ? 4.371   16.080   -15.043 1.00 91.59 312 A 1 
ATOM 2490  C CA  . ALA A 1 312 ? 4.501   17.298   -14.246 1.00 91.44 312 A 1 
ATOM 2491  C C   . ALA A 1 312 ? 4.698   18.544   -15.133 1.00 91.52 312 A 1 
ATOM 2492  O O   . ALA A 1 312 ? 4.005   19.549   -14.973 1.00 89.68 312 A 1 
ATOM 2493  C CB  . ALA A 1 312 ? 5.661   17.114   -13.258 1.00 90.60 312 A 1 
ATOM 2494  N N   . SER A 1 313 ? 5.571   18.459   -16.142 1.00 92.21 313 A 1 
ATOM 2495  C CA  . SER A 1 313 ? 5.794   19.551   -17.101 1.00 92.04 313 A 1 
ATOM 2496  C C   . SER A 1 313 ? 4.546   19.865   -17.938 1.00 92.07 313 A 1 
ATOM 2497  O O   . SER A 1 313 ? 4.292   21.025   -18.253 1.00 89.98 313 A 1 
ATOM 2498  C CB  . SER A 1 313 ? 6.957   19.206   -18.031 1.00 90.80 313 A 1 
ATOM 2499  O OG  . SER A 1 313 ? 8.144   19.010   -17.296 1.00 76.99 313 A 1 
ATOM 2500  N N   . SER A 1 314 ? 3.739   18.855   -18.271 1.00 91.82 314 A 1 
ATOM 2501  C CA  . SER A 1 314 ? 2.465   19.055   -18.969 1.00 91.42 314 A 1 
ATOM 2502  C C   . SER A 1 314 ? 1.469   19.859   -18.125 1.00 91.61 314 A 1 
ATOM 2503  O O   . SER A 1 314 ? 0.804   20.750   -18.649 1.00 89.41 314 A 1 
ATOM 2504  C CB  . SER A 1 314 ? 1.869   17.713   -19.421 1.00 89.92 314 A 1 
ATOM 2505  O OG  . SER A 1 314 ? 1.133   17.067   -18.406 1.00 77.75 314 A 1 
ATOM 2506  N N   . VAL A 1 315 ? 1.427   19.621   -16.812 1.00 91.23 315 A 1 
ATOM 2507  C CA  . VAL A 1 315 ? 0.610   20.412   -15.877 1.00 91.12 315 A 1 
ATOM 2508  C C   . VAL A 1 315 ? 1.102   21.860   -15.828 1.00 90.97 315 A 1 
ATOM 2509  O O   . VAL A 1 315 ? 0.293   22.774   -15.957 1.00 89.38 315 A 1 
ATOM 2510  C CB  . VAL A 1 315 ? 0.591   19.778   -14.470 1.00 90.43 315 A 1 
ATOM 2511  C CG1 . VAL A 1 315 ? -0.189  20.642   -13.469 1.00 84.90 315 A 1 
ATOM 2512  C CG2 . VAL A 1 315 ? -0.076  18.400   -14.495 1.00 85.00 315 A 1 
ATOM 2513  N N   . VAL A 1 316 ? 2.414   22.093   -15.735 1.00 91.96 316 A 1 
ATOM 2514  C CA  . VAL A 1 316 ? 2.995   23.453   -15.761 1.00 91.60 316 A 1 
ATOM 2515  C C   . VAL A 1 316 ? 2.539   24.222   -17.003 1.00 91.44 316 A 1 
ATOM 2516  O O   . VAL A 1 316 ? 2.052   25.349   -16.895 1.00 89.74 316 A 1 
ATOM 2517  C CB  . VAL A 1 316 ? 4.540   23.420   -15.719 1.00 90.65 316 A 1 
ATOM 2518  C CG1 . VAL A 1 316 ? 5.155   24.820   -15.853 1.00 83.67 316 A 1 
ATOM 2519  C CG2 . VAL A 1 316 ? 5.066   22.829   -14.412 1.00 84.55 316 A 1 
ATOM 2520  N N   . LEU A 1 317 ? 2.661   23.619   -18.186 1.00 91.33 317 A 1 
ATOM 2521  C CA  . LEU A 1 317 ? 2.282   24.285   -19.436 1.00 91.30 317 A 1 
ATOM 2522  C C   . LEU A 1 317 ? 0.766   24.422   -19.600 1.00 91.03 317 A 1 
ATOM 2523  O O   . LEU A 1 317 ? 0.308   25.412   -20.164 1.00 88.64 317 A 1 
ATOM 2524  C CB  . LEU A 1 317 ? 2.944   23.573   -20.616 1.00 90.37 317 A 1 
ATOM 2525  C CG  . LEU A 1 317 ? 4.443   23.923   -20.717 1.00 86.10 317 A 1 
ATOM 2526  C CD1 . LEU A 1 317 ? 5.157   22.957   -21.639 1.00 79.16 317 A 1 
ATOM 2527  C CD2 . LEU A 1 317 ? 4.660   25.343   -21.261 1.00 79.30 317 A 1 
ATOM 2528  N N   . THR A 1 318 ? -0.024  23.505   -19.046 1.00 91.37 318 A 1 
ATOM 2529  C CA  . THR A 1 318 ? -1.487  23.644   -18.981 1.00 91.19 318 A 1 
ATOM 2530  C C   . THR A 1 318 ? -1.890  24.856   -18.140 1.00 91.04 318 A 1 
ATOM 2531  O O   . THR A 1 318 ? -2.747  25.630   -18.559 1.00 88.85 318 A 1 
ATOM 2532  C CB  . THR A 1 318 ? -2.145  22.366   -18.435 1.00 90.29 318 A 1 
ATOM 2533  O OG1 . THR A 1 318 ? -1.847  21.287   -19.292 1.00 78.59 318 A 1 
ATOM 2534  C CG2 . THR A 1 318 ? -3.667  22.465   -18.372 1.00 77.77 318 A 1 
ATOM 2535  N N   . VAL A 1 319 ? -1.224  25.096   -17.009 1.00 91.25 319 A 1 
ATOM 2536  C CA  . VAL A 1 319 ? -1.446  26.302   -16.195 1.00 90.91 319 A 1 
ATOM 2537  C C   . VAL A 1 319 ? -1.080  27.570   -16.974 1.00 90.42 319 A 1 
ATOM 2538  O O   . VAL A 1 319 ? -1.821  28.548   -16.925 1.00 88.60 319 A 1 
ATOM 2539  C CB  . VAL A 1 319 ? -0.676  26.217   -14.864 1.00 90.36 319 A 1 
ATOM 2540  C CG1 . VAL A 1 319 ? -0.745  27.529   -14.074 1.00 84.31 319 A 1 
ATOM 2541  C CG2 . VAL A 1 319 ? -1.269  25.120   -13.968 1.00 84.67 319 A 1 
ATOM 2542  N N   . VAL A 1 320 ? 0.006   27.566   -17.751 1.00 90.22 320 A 1 
ATOM 2543  C CA  . VAL A 1 320 ? 0.364   28.702   -18.622 1.00 89.53 320 A 1 
ATOM 2544  C C   . VAL A 1 320 ? -0.723  28.958   -19.672 1.00 89.32 320 A 1 
ATOM 2545  O O   . VAL A 1 320 ? -1.109  30.108   -19.884 1.00 87.22 320 A 1 
ATOM 2546  C CB  . VAL A 1 320 ? 1.734   28.484   -19.299 1.00 88.58 320 A 1 
ATOM 2547  C CG1 . VAL A 1 320 ? 2.067   29.590   -20.309 1.00 81.69 320 A 1 
ATOM 2548  C CG2 . VAL A 1 320 ? 2.863   28.477   -18.259 1.00 82.19 320 A 1 
ATOM 2549  N N   . VAL A 1 321 ? -1.249  27.914   -20.303 1.00 90.06 321 A 1 
ATOM 2550  C CA  . VAL A 1 321 ? -2.345  28.024   -21.285 1.00 89.93 321 A 1 
ATOM 2551  C C   . VAL A 1 321 ? -3.602  28.614   -20.644 1.00 89.42 321 A 1 
ATOM 2552  O O   . VAL A 1 321 ? -4.170  29.562   -21.186 1.00 87.42 321 A 1 
ATOM 2553  C CB  . VAL A 1 321 ? -2.648  26.654   -21.923 1.00 88.98 321 A 1 
ATOM 2554  C CG1 . VAL A 1 321 ? -3.937  26.673   -22.755 1.00 82.28 321 A 1 
ATOM 2555  C CG2 . VAL A 1 321 ? -1.505  26.233   -22.852 1.00 82.99 321 A 1 
ATOM 2556  N N   . LEU A 1 322 ? -4.013  28.120   -19.477 1.00 90.26 322 A 1 
ATOM 2557  C CA  . LEU A 1 322 ? -5.169  28.651   -18.748 1.00 89.88 322 A 1 
ATOM 2558  C C   . LEU A 1 322 ? -4.956  30.103   -18.305 1.00 89.00 322 A 1 
ATOM 2559  O O   . LEU A 1 322 ? -5.873  30.915   -18.410 1.00 86.52 322 A 1 
ATOM 2560  C CB  . LEU A 1 322 ? -5.471  27.753   -17.540 1.00 89.28 322 A 1 
ATOM 2561  C CG  . LEU A 1 322 ? -6.053  26.377   -17.913 1.00 87.99 322 A 1 
ATOM 2562  C CD1 . LEU A 1 322 ? -6.156  25.527   -16.652 1.00 81.83 322 A 1 
ATOM 2563  C CD2 . LEU A 1 322 ? -7.442  26.481   -18.533 1.00 81.92 322 A 1 
ATOM 2564  N N   . ASN A 1 323 ? -3.749  30.473   -17.898 1.00 88.94 323 A 1 
ATOM 2565  C CA  . ASN A 1 323 ? -3.410  31.858   -17.564 1.00 88.08 323 A 1 
ATOM 2566  C C   . ASN A 1 323 ? -3.585  32.801   -18.769 1.00 87.74 323 A 1 
ATOM 2567  O O   . ASN A 1 323 ? -4.021  33.934   -18.596 1.00 84.29 323 A 1 
ATOM 2568  C CB  . ASN A 1 323 ? -1.971  31.904   -17.029 1.00 86.14 323 A 1 
ATOM 2569  C CG  . ASN A 1 323 ? -1.625  33.246   -16.408 1.00 81.52 323 A 1 
ATOM 2570  O OD1 . ASN A 1 323 ? -1.432  34.252   -17.070 1.00 70.61 323 A 1 
ATOM 2571  N ND2 . ASN A 1 323 ? -1.525  33.291   -15.099 1.00 71.64 323 A 1 
ATOM 2572  N N   . TYR A 1 324 ? -3.281  32.348   -19.981 1.00 87.66 324 A 1 
ATOM 2573  C CA  . TYR A 1 324 ? -3.510  33.134   -21.193 1.00 87.12 324 A 1 
ATOM 2574  C C   . TYR A 1 324 ? -4.993  33.157   -21.589 1.00 86.30 324 A 1 
ATOM 2575  O O   . TYR A 1 324 ? -5.501  34.205   -21.974 1.00 82.04 324 A 1 
ATOM 2576  C CB  . TYR A 1 324 ? -2.632  32.606   -22.336 1.00 85.67 324 A 1 
ATOM 2577  C CG  . TYR A 1 324 ? -1.174  33.034   -22.306 1.00 85.26 324 A 1 
ATOM 2578  C CD1 . TYR A 1 324 ? -0.582  33.607   -21.158 1.00 79.15 324 A 1 
ATOM 2579  C CD2 . TYR A 1 324 ? -0.388  32.870   -23.464 1.00 78.81 324 A 1 
ATOM 2580  C CE1 . TYR A 1 324 ? 0.759   34.015   -21.164 1.00 75.77 324 A 1 
ATOM 2581  C CE2 . TYR A 1 324 ? 0.956   33.270   -23.478 1.00 76.39 324 A 1 
ATOM 2582  C CZ  . TYR A 1 324 ? 1.530   33.842   -22.326 1.00 76.73 324 A 1 
ATOM 2583  O OH  . TYR A 1 324 ? 2.842   34.238   -22.338 1.00 74.89 324 A 1 
ATOM 2584  N N   . HIS A 1 325 ? -5.694  32.043   -21.455 1.00 88.00 325 A 1 
ATOM 2585  C CA  . HIS A 1 325 ? -7.107  31.921   -21.835 1.00 87.57 325 A 1 
ATOM 2586  C C   . HIS A 1 325 ? -8.040  32.792   -20.982 1.00 86.91 325 A 1 
ATOM 2587  O O   . HIS A 1 325 ? -8.971  33.396   -21.520 1.00 83.76 325 A 1 
ATOM 2588  C CB  . HIS A 1 325 ? -7.514  30.454   -21.748 1.00 86.62 325 A 1 
ATOM 2589  C CG  . HIS A 1 325 ? -8.879  30.203   -22.317 1.00 86.60 325 A 1 
ATOM 2590  N ND1 . HIS A 1 325 ? -9.170  29.994   -23.656 1.00 76.58 325 A 1 
ATOM 2591  C CD2 . HIS A 1 325 ? -10.064 30.155   -21.632 1.00 77.13 325 A 1 
ATOM 2592  C CE1 . HIS A 1 325 ? -10.489 29.810   -23.768 1.00 78.62 325 A 1 
ATOM 2593  N NE2 . HIS A 1 325 ? -11.061 29.905   -22.566 1.00 80.28 325 A 1 
ATOM 2594  N N   . HIS A 1 326 ? -7.780  32.903   -19.689 1.00 86.95 326 A 1 
ATOM 2595  C CA  . HIS A 1 326 ? -8.602  33.656   -18.739 1.00 85.59 326 A 1 
ATOM 2596  C C   . HIS A 1 326 ? -8.117  35.097   -18.486 1.00 83.75 326 A 1 
ATOM 2597  O O   . HIS A 1 326 ? -8.483  35.719   -17.485 1.00 78.29 326 A 1 
ATOM 2598  C CB  . HIS A 1 326 ? -8.751  32.843   -17.450 1.00 84.36 326 A 1 
ATOM 2599  C CG  . HIS A 1 326 ? -9.551  31.587   -17.646 1.00 84.49 326 A 1 
ATOM 2600  N ND1 . HIS A 1 326 ? -10.916 31.530   -17.853 1.00 74.32 326 A 1 
ATOM 2601  C CD2 . HIS A 1 326 ? -9.085  30.298   -17.674 1.00 74.71 326 A 1 
ATOM 2602  C CE1 . HIS A 1 326 ? -11.263 30.243   -17.989 1.00 76.47 326 A 1 
ATOM 2603  N NE2 . HIS A 1 326 ? -10.176 29.466   -17.891 1.00 78.03 326 A 1 
ATOM 2604  N N   . ARG A 1 327 ? -7.300  35.668   -19.373 1.00 81.71 327 A 1 
ATOM 2605  C CA  . ARG A 1 327 ? -6.921  37.082   -19.284 1.00 81.13 327 A 1 
ATOM 2606  C C   . ARG A 1 327 ? -8.102  37.984   -19.643 1.00 80.73 327 A 1 
ATOM 2607  O O   . ARG A 1 327 ? -8.800  37.756   -20.623 1.00 74.86 327 A 1 
ATOM 2608  C CB  . ARG A 1 327 ? -5.697  37.382   -20.150 1.00 77.29 327 A 1 
ATOM 2609  C CG  . ARG A 1 327 ? -4.425  36.916   -19.434 1.00 76.21 327 A 1 
ATOM 2610  C CD  . ARG A 1 327 ? -3.185  37.115   -20.300 1.00 72.77 327 A 1 
ATOM 2611  N NE  . ARG A 1 327 ? -1.998  36.599   -19.599 1.00 70.16 327 A 1 
ATOM 2612  C CZ  . ARG A 1 327 ? -0.755  37.039   -19.692 1.00 66.25 327 A 1 
ATOM 2613  N NH1 . ARG A 1 327 ? -0.415  38.018   -20.484 1.00 62.12 327 A 1 
ATOM 2614  N NH2 . ARG A 1 327 ? 0.177   36.485   -18.971 1.00 62.41 327 A 1 
ATOM 2615  N N   . THR A 1 328 ? -8.269  39.044   -18.855 1.00 80.00 328 A 1 
ATOM 2616  C CA  . THR A 1 328 ? -9.294  40.068   -19.069 1.00 78.37 328 A 1 
ATOM 2617  C C   . THR A 1 328 ? -8.666  41.345   -19.636 1.00 78.66 328 A 1 
ATOM 2618  O O   . THR A 1 328 ? -7.485  41.627   -19.409 1.00 72.04 328 A 1 
ATOM 2619  C CB  . THR A 1 328 ? -10.065 40.366   -17.772 1.00 73.01 328 A 1 
ATOM 2620  O OG1 . THR A 1 328 ? -9.210  40.901   -16.797 1.00 64.18 328 A 1 
ATOM 2621  C CG2 . THR A 1 328 ? -10.712 39.108   -17.175 1.00 63.20 328 A 1 
ATOM 2622  N N   . ALA A 1 329 ? -9.469  42.130   -20.356 1.00 74.00 329 A 1 
ATOM 2623  C CA  . ALA A 1 329 ? -9.018  43.395   -20.946 1.00 71.98 329 A 1 
ATOM 2624  C C   . ALA A 1 329 ? -8.618  44.442   -19.890 1.00 73.46 329 A 1 
ATOM 2625  O O   . ALA A 1 329 ? -7.665  45.194   -20.094 1.00 66.67 329 A 1 
ATOM 2626  C CB  . ALA A 1 329 ? -10.136 43.918   -21.852 1.00 65.44 329 A 1 
ATOM 2627  N N   . ASP A 1 330 ? -9.286  44.444   -18.744 1.00 73.26 330 A 1 
ATOM 2628  C CA  . ASP A 1 330 ? -9.064  45.428   -17.677 1.00 71.15 330 A 1 
ATOM 2629  C C   . ASP A 1 330 ? -7.742  45.260   -16.912 1.00 72.78 330 A 1 
ATOM 2630  O O   . ASP A 1 330 ? -7.245  46.210   -16.296 1.00 66.40 330 A 1 
ATOM 2631  C CB  . ASP A 1 330 ? -10.218 45.343   -16.667 1.00 64.84 330 A 1 
ATOM 2632  C CG  . ASP A 1 330 ? -11.555 45.856   -17.211 1.00 58.52 330 A 1 
ATOM 2633  O OD1 . ASP A 1 330 ? -11.529 46.763   -18.072 1.00 51.51 330 A 1 
ATOM 2634  O OD2 . ASP A 1 330 ? -12.582 45.374   -16.698 1.00 52.04 330 A 1 
ATOM 2635  N N   . ILE A 1 331 ? -7.185  44.058   -16.908 1.00 70.60 331 A 1 
ATOM 2636  C CA  . ILE A 1 331 ? -6.002  43.719   -16.105 1.00 69.98 331 A 1 
ATOM 2637  C C   . ILE A 1 331 ? -4.767  43.485   -16.984 1.00 72.21 331 A 1 
ATOM 2638  O O   . ILE A 1 331 ? -3.643  43.776   -16.569 1.00 65.54 331 A 1 
ATOM 2639  C CB  . ILE A 1 331 ? -6.306  42.521   -15.169 1.00 63.48 331 A 1 
ATOM 2640  C CG1 . ILE A 1 331 ? -7.522  42.831   -14.255 1.00 58.34 331 A 1 
ATOM 2641  C CG2 . ILE A 1 331 ? -5.082  42.183   -14.300 1.00 57.14 331 A 1 
ATOM 2642  C CD1 . ILE A 1 331 ? -7.972  41.659   -13.370 1.00 52.00 331 A 1 
ATOM 2643  N N   . HIS A 1 332 ? -4.957  42.984   -18.197 1.00 72.16 332 A 1 
ATOM 2644  C CA  . HIS A 1 332 ? -3.856  42.534   -19.037 1.00 71.14 332 A 1 
ATOM 2645  C C   . HIS A 1 332 ? -3.846  43.237   -20.399 1.00 72.91 332 A 1 
ATOM 2646  O O   . HIS A 1 332 ? -4.725  43.022   -21.235 1.00 68.14 332 A 1 
ATOM 2647  C CB  . HIS A 1 332 ? -3.933  41.015   -19.204 1.00 65.96 332 A 1 
ATOM 2648  C CG  . HIS A 1 332 ? -3.943  40.237   -17.915 1.00 63.43 332 A 1 
ATOM 2649  N ND1 . HIS A 1 332 ? -5.069  39.849   -17.218 1.00 56.05 332 A 1 
ATOM 2650  C CD2 . HIS A 1 332 ? -2.864  39.759   -17.212 1.00 55.50 332 A 1 
ATOM 2651  C CE1 . HIS A 1 332 ? -4.684  39.158   -16.137 1.00 52.89 332 A 1 
ATOM 2652  N NE2 . HIS A 1 332 ? -3.344  39.074   -16.097 1.00 54.98 332 A 1 
ATOM 2653  N N   . GLU A 1 333 ? -2.797  44.020   -20.652 1.00 73.12 333 A 1 
ATOM 2654  C CA  . GLU A 1 333 ? -2.453  44.462   -22.004 1.00 73.54 333 A 1 
ATOM 2655  C C   . GLU A 1 333 ? -1.593  43.397   -22.695 1.00 75.84 333 A 1 
ATOM 2656  O O   . GLU A 1 333 ? -0.650  42.856   -22.107 1.00 69.70 333 A 1 
ATOM 2657  C CB  . GLU A 1 333 ? -1.720  45.811   -21.984 1.00 65.99 333 A 1 
ATOM 2658  C CG  . GLU A 1 333 ? -2.667  46.983   -21.665 1.00 57.62 333 A 1 
ATOM 2659  C CD  . GLU A 1 333 ? -1.983  48.353   -21.748 1.00 51.67 333 A 1 
ATOM 2660  O OE1 . GLU A 1 333 ? -2.712  49.372   -21.719 1.00 45.00 333 A 1 
ATOM 2661  O OE2 . GLU A 1 333 ? -0.730  48.411   -21.838 1.00 46.32 333 A 1 
ATOM 2662  N N   . MET A 1 334 ? -1.892  43.108   -23.966 1.00 75.14 334 A 1 
ATOM 2663  C CA  . MET A 1 334 ? -1.082  42.177   -24.752 1.00 75.92 334 A 1 
ATOM 2664  C C   . MET A 1 334 ? 0.159   42.895   -25.307 1.00 77.63 334 A 1 
ATOM 2665  O O   . MET A 1 334 ? 0.030   43.721   -26.219 1.00 73.32 334 A 1 
ATOM 2666  C CB  . MET A 1 334 ? -1.934  41.534   -25.854 1.00 71.40 334 A 1 
ATOM 2667  C CG  . MET A 1 334 ? -1.144  40.460   -26.613 1.00 68.33 334 A 1 
ATOM 2668  S SD  . MET A 1 334 ? -2.064  39.630   -27.939 1.00 63.85 334 A 1 
ATOM 2669  C CE  . MET A 1 334 ? -2.669  38.172   -27.062 1.00 58.84 334 A 1 
ATOM 2670  N N   . PRO A 1 335 ? 1.372   42.573   -24.820 1.00 78.68 335 A 1 
ATOM 2671  C CA  . PRO A 1 335 ? 2.595   43.209   -25.296 1.00 79.16 335 A 1 
ATOM 2672  C C   . PRO A 1 335 ? 2.887   42.850   -26.764 1.00 80.76 335 A 1 
ATOM 2673  O O   . PRO A 1 335 ? 2.518   41.768   -27.234 1.00 77.02 335 A 1 
ATOM 2674  C CB  . PRO A 1 335 ? 3.699   42.752   -24.336 1.00 75.28 335 A 1 
ATOM 2675  C CG  . PRO A 1 335 ? 3.201   41.407   -23.818 1.00 72.55 335 A 1 
ATOM 2676  C CD  . PRO A 1 335 ? 1.685   41.587   -23.779 1.00 74.55 335 A 1 
ATOM 2677  N N   . PRO A 1 336 ? 3.599   43.718   -27.505 1.00 80.13 336 A 1 
ATOM 2678  C CA  . PRO A 1 336 ? 3.855   43.511   -28.936 1.00 80.84 336 A 1 
ATOM 2679  C C   . PRO A 1 336 ? 4.565   42.195   -29.273 1.00 81.30 336 A 1 
ATOM 2680  O O   . PRO A 1 336 ? 4.283   41.583   -30.304 1.00 76.95 336 A 1 
ATOM 2681  C CB  . PRO A 1 336 ? 4.702   44.711   -29.379 1.00 78.20 336 A 1 
ATOM 2682  C CG  . PRO A 1 336 ? 4.320   45.807   -28.385 1.00 75.58 336 A 1 
ATOM 2683  C CD  . PRO A 1 336 ? 4.082   45.033   -27.095 1.00 78.73 336 A 1 
ATOM 2684  N N   . TRP A 1 337 ? 5.467   41.747   -28.403 1.00 82.23 337 A 1 
ATOM 2685  C CA  . TRP A 1 337 ? 6.194   40.496   -28.622 1.00 82.15 337 A 1 
ATOM 2686  C C   . TRP A 1 337 ? 5.267   39.272   -28.585 1.00 82.59 337 A 1 
ATOM 2687  O O   . TRP A 1 337 ? 5.423   38.377   -29.412 1.00 77.26 337 A 1 
ATOM 2688  C CB  . TRP A 1 337 ? 7.346   40.373   -27.617 1.00 78.92 337 A 1 
ATOM 2689  C CG  . TRP A 1 337 ? 6.946   40.015   -26.211 1.00 75.97 337 A 1 
ATOM 2690  C CD1 . TRP A 1 337 ? 6.731   40.866   -25.194 1.00 65.30 337 A 1 
ATOM 2691  C CD2 . TRP A 1 337 ? 6.712   38.673   -25.674 1.00 70.77 337 A 1 
ATOM 2692  N NE1 . TRP A 1 337 ? 6.370   40.150   -24.054 1.00 62.19 337 A 1 
ATOM 2693  C CE2 . TRP A 1 337 ? 6.350   38.805   -24.306 1.00 67.22 337 A 1 
ATOM 2694  C CE3 . TRP A 1 337 ? 6.779   37.372   -26.208 1.00 62.74 337 A 1 
ATOM 2695  C CZ2 . TRP A 1 337 ? 6.050   37.686   -23.496 1.00 64.54 337 A 1 
ATOM 2696  C CZ3 . TRP A 1 337 ? 6.480   36.255   -25.407 1.00 58.89 337 A 1 
ATOM 2697  C CH2 . TRP A 1 337 ? 6.113   36.414   -24.063 1.00 58.97 337 A 1 
ATOM 2698  N N   . ILE A 1 338 ? 4.261   39.258   -27.705 1.00 79.82 338 A 1 
ATOM 2699  C CA  . ILE A 1 338 ? 3.258   38.183   -27.657 1.00 79.30 338 A 1 
ATOM 2700  C C   . ILE A 1 338 ? 2.436   38.178   -28.949 1.00 79.87 338 A 1 
ATOM 2701  O O   . ILE A 1 338 ? 2.269   37.126   -29.560 1.00 76.50 338 A 1 
ATOM 2702  C CB  . ILE A 1 338 ? 2.357   38.281   -26.398 1.00 76.56 338 A 1 
ATOM 2703  C CG1 . ILE A 1 338 ? 3.199   38.019   -25.132 1.00 71.38 338 A 1 
ATOM 2704  C CG2 . ILE A 1 338 ? 1.190   37.279   -26.474 1.00 69.27 338 A 1 
ATOM 2705  C CD1 . ILE A 1 338 ? 2.412   38.009   -23.817 1.00 63.50 338 A 1 
ATOM 2706  N N   . LYS A 1 339 ? 1.988   39.357   -29.419 1.00 80.91 339 A 1 
ATOM 2707  C CA  . LYS A 1 339 ? 1.279   39.463   -30.706 1.00 79.70 339 A 1 
ATOM 2708  C C   . LYS A 1 339 ? 2.124   38.926   -31.862 1.00 80.21 339 A 1 
ATOM 2709  O O   . LYS A 1 339 ? 1.620   38.179   -32.693 1.00 75.57 339 A 1 
ATOM 2710  C CB  . LYS A 1 339 ? 0.847   40.917   -30.987 1.00 76.44 339 A 1 
ATOM 2711  C CG  . LYS A 1 339 ? -0.282  41.368   -30.051 1.00 70.36 339 A 1 
ATOM 2712  C CD  . LYS A 1 339 ? -0.851  42.741   -30.430 1.00 66.39 339 A 1 
ATOM 2713  C CE  . LYS A 1 339 ? -2.028  43.047   -29.492 1.00 58.50 339 A 1 
ATOM 2714  N NZ  . LYS A 1 339 ? -2.675  44.356   -29.745 1.00 52.41 339 A 1 
ATOM 2715  N N   . SER A 1 340 ? 3.401   39.265   -31.894 1.00 80.72 340 A 1 
ATOM 2716  C CA  . SER A 1 340 ? 4.309   38.797   -32.944 1.00 80.45 340 A 1 
ATOM 2717  C C   . SER A 1 340 ? 4.529   37.282   -32.886 1.00 81.58 340 A 1 
ATOM 2718  O O   . SER A 1 340 ? 4.369   36.598   -33.897 1.00 77.12 340 A 1 
ATOM 2719  C CB  . SER A 1 340 ? 5.640   39.547   -32.850 1.00 76.75 340 A 1 
ATOM 2720  O OG  . SER A 1 340 ? 6.487   39.184   -33.920 1.00 65.53 340 A 1 
ATOM 2721  N N   . VAL A 1 341 ? 4.858   36.746   -31.719 1.00 80.95 341 A 1 
ATOM 2722  C CA  . VAL A 1 341 ? 5.194   35.321   -31.569 1.00 81.28 341 A 1 
ATOM 2723  C C   . VAL A 1 341 ? 3.950   34.432   -31.653 1.00 81.53 341 A 1 
ATOM 2724  O O   . VAL A 1 341 ? 3.901   33.522   -32.479 1.00 78.49 341 A 1 
ATOM 2725  C CB  . VAL A 1 341 ? 5.992   35.075   -30.270 1.00 79.21 341 A 1 
ATOM 2726  C CG1 . VAL A 1 341 ? 6.269   33.587   -30.038 1.00 70.80 341 A 1 
ATOM 2727  C CG2 . VAL A 1 341 ? 7.348   35.791   -30.322 1.00 71.86 341 A 1 
ATOM 2728  N N   . PHE A 1 342 ? 2.938   34.700   -30.831 1.00 80.62 342 A 1 
ATOM 2729  C CA  . PHE A 1 342 ? 1.806   33.785   -30.649 1.00 79.95 342 A 1 
ATOM 2730  C C   . PHE A 1 342 ? 0.635   34.010   -31.613 1.00 80.02 342 A 1 
ATOM 2731  O O   . PHE A 1 342 ? -0.135  33.082   -31.849 1.00 75.04 342 A 1 
ATOM 2732  C CB  . PHE A 1 342 ? 1.331   33.839   -29.191 1.00 77.56 342 A 1 
ATOM 2733  C CG  . PHE A 1 342 ? 2.350   33.331   -28.191 1.00 77.89 342 A 1 
ATOM 2734  C CD1 . PHE A 1 342 ? 2.761   31.984   -28.222 1.00 72.03 342 A 1 
ATOM 2735  C CD2 . PHE A 1 342 ? 2.884   34.190   -27.218 1.00 72.47 342 A 1 
ATOM 2736  C CE1 . PHE A 1 342 ? 3.698   31.507   -27.291 1.00 69.20 342 A 1 
ATOM 2737  C CE2 . PHE A 1 342 ? 3.823   33.714   -26.284 1.00 69.53 342 A 1 
ATOM 2738  C CZ  . PHE A 1 342 ? 4.230   32.372   -26.321 1.00 70.95 342 A 1 
ATOM 2739  N N   . LEU A 1 343 ? 0.481   35.200   -32.205 1.00 79.95 343 A 1 
ATOM 2740  C CA  . LEU A 1 343 ? -0.613  35.480   -33.147 1.00 78.82 343 A 1 
ATOM 2741  C C   . LEU A 1 343 ? -0.178  35.509   -34.614 1.00 78.91 343 A 1 
ATOM 2742  O O   . LEU A 1 343 ? -1.035  35.483   -35.502 1.00 72.51 343 A 1 
ATOM 2743  C CB  . LEU A 1 343 ? -1.324  36.796   -32.779 1.00 75.04 343 A 1 
ATOM 2744  C CG  . LEU A 1 343 ? -1.855  36.892   -31.341 1.00 72.38 343 A 1 
ATOM 2745  C CD1 . LEU A 1 343 ? -2.506  38.262   -31.152 1.00 66.74 343 A 1 
ATOM 2746  C CD2 . LEU A 1 343 ? -2.899  35.825   -31.031 1.00 67.18 343 A 1 
ATOM 2747  N N   . GLN A 1 344 ? 1.118   35.589   -34.896 1.00 80.16 344 A 1 
ATOM 2748  C CA  . GLN A 1 344 ? 1.634   35.722   -36.260 1.00 79.60 344 A 1 
ATOM 2749  C C   . GLN A 1 344 ? 2.619   34.604   -36.626 1.00 80.46 344 A 1 
ATOM 2750  O O   . GLN A 1 344 ? 2.314   33.786   -37.496 1.00 74.73 344 A 1 
ATOM 2751  C CB  . GLN A 1 344 ? 2.262   37.118   -36.464 1.00 75.10 344 A 1 
ATOM 2752  C CG  . GLN A 1 344 ? 1.284   38.282   -36.238 1.00 69.49 344 A 1 
ATOM 2753  C CD  . GLN A 1 344 ? 1.962   39.652   -36.395 1.00 65.03 344 A 1 
ATOM 2754  O OE1 . GLN A 1 344 ? 3.172   39.789   -36.498 1.00 58.15 344 A 1 
ATOM 2755  N NE2 . GLN A 1 344 ? 1.197   40.722   -36.419 1.00 56.12 344 A 1 
ATOM 2756  N N   . TRP A 1 345 ? 3.786   34.533   -35.979 1.00 80.76 345 A 1 
ATOM 2757  C CA  . TRP A 1 345 ? 4.850   33.604   -36.367 1.00 80.20 345 A 1 
ATOM 2758  C C   . TRP A 1 345 ? 4.540   32.151   -36.008 1.00 80.81 345 A 1 
ATOM 2759  O O   . TRP A 1 345 ? 4.587   31.275   -36.876 1.00 75.41 345 A 1 
ATOM 2760  C CB  . TRP A 1 345 ? 6.185   34.065   -35.768 1.00 77.26 345 A 1 
ATOM 2761  C CG  . TRP A 1 345 ? 6.773   35.246   -36.471 1.00 75.26 345 A 1 
ATOM 2762  C CD1 . TRP A 1 345 ? 6.826   36.510   -36.018 1.00 65.48 345 A 1 
ATOM 2763  C CD2 . TRP A 1 345 ? 7.377   35.266   -37.806 1.00 69.27 345 A 1 
ATOM 2764  N NE1 . TRP A 1 345 ? 7.429   37.324   -36.970 1.00 61.49 345 A 1 
ATOM 2765  C CE2 . TRP A 1 345 ? 7.777   36.597   -38.083 1.00 65.12 345 A 1 
ATOM 2766  C CE3 . TRP A 1 345 ? 7.617   34.287   -38.790 1.00 61.27 345 A 1 
ATOM 2767  C CZ2 . TRP A 1 345 ? 8.392   36.953   -39.306 1.00 61.57 345 A 1 
ATOM 2768  C CZ3 . TRP A 1 345 ? 8.225   34.638   -40.010 1.00 56.74 345 A 1 
ATOM 2769  C CH2 . TRP A 1 345 ? 8.607   35.963   -40.262 1.00 57.51 345 A 1 
ATOM 2770  N N   . LEU A 1 346 ? 4.186   31.874   -34.751 1.00 80.13 346 A 1 
ATOM 2771  C CA  . LEU A 1 346 ? 3.951   30.511   -34.276 1.00 80.50 346 A 1 
ATOM 2772  C C   . LEU A 1 346 ? 2.748   29.836   -34.975 1.00 81.23 346 A 1 
ATOM 2773  O O   . LEU A 1 346 ? 2.897   28.705   -35.438 1.00 77.36 346 A 1 
ATOM 2774  C CB  . LEU A 1 346 ? 3.845   30.506   -32.736 1.00 77.93 346 A 1 
ATOM 2775  C CG  . LEU A 1 346 ? 4.372   29.201   -32.106 1.00 74.19 346 A 1 
ATOM 2776  C CD1 . LEU A 1 346 ? 5.898   29.130   -32.177 1.00 67.41 346 A 1 
ATOM 2777  C CD2 . LEU A 1 346 ? 3.966   29.118   -30.638 1.00 68.49 346 A 1 
ATOM 2778  N N   . PRO A 1 347 ? 1.596   30.515   -35.164 1.00 80.71 347 A 1 
ATOM 2779  C CA  . PRO A 1 347 ? 0.469   29.947   -35.919 1.00 79.85 347 A 1 
ATOM 2780  C C   . PRO A 1 347 ? 0.820   29.643   -37.377 1.00 80.29 347 A 1 
ATOM 2781  O O   . PRO A 1 347 ? 0.353   28.652   -37.935 1.00 76.37 347 A 1 
ATOM 2782  C CB  . PRO A 1 347 ? -0.656  30.987   -35.842 1.00 76.82 347 A 1 
ATOM 2783  C CG  . PRO A 1 347 ? -0.321  31.824   -34.624 1.00 74.29 347 A 1 
ATOM 2784  C CD  . PRO A 1 347 ? 1.203   31.802   -34.595 1.00 77.26 347 A 1 
ATOM 2785  N N   . TRP A 1 348 ? 1.668   30.464   -37.996 1.00 81.01 348 A 1 
ATOM 2786  C CA  . TRP A 1 348 ? 2.130   30.229   -39.365 1.00 79.65 348 A 1 
ATOM 2787  C C   . TRP A 1 348 ? 2.989   28.959   -39.467 1.00 79.26 348 A 1 
ATOM 2788  O O   . TRP A 1 348 ? 2.780   28.149   -40.375 1.00 74.06 348 A 1 
ATOM 2789  C CB  . TRP A 1 348 ? 2.889   31.467   -39.865 1.00 76.37 348 A 1 
ATOM 2790  C CG  . TRP A 1 348 ? 3.436   31.334   -41.251 1.00 73.27 348 A 1 
ATOM 2791  C CD1 . TRP A 1 348 ? 2.709   31.360   -42.385 1.00 64.90 348 A 1 
ATOM 2792  C CD2 . TRP A 1 348 ? 4.822   31.100   -41.657 1.00 68.89 348 A 1 
ATOM 2793  N NE1 . TRP A 1 348 ? 3.552   31.159   -43.475 1.00 62.42 348 A 1 
ATOM 2794  C CE2 . TRP A 1 348 ? 4.851   30.991   -43.070 1.00 66.14 348 A 1 
ATOM 2795  C CE3 . TRP A 1 348 ? 6.045   30.965   -40.965 1.00 61.98 348 A 1 
ATOM 2796  C CZ2 . TRP A 1 348 ? 6.051   30.746   -43.783 1.00 62.82 348 A 1 
ATOM 2797  C CZ3 . TRP A 1 348 ? 7.240   30.726   -41.665 1.00 58.08 348 A 1 
ATOM 2798  C CH2 . TRP A 1 348 ? 7.239   30.611   -43.065 1.00 58.47 348 A 1 
ATOM 2799  N N   . ILE A 1 349 ? 3.892   28.745   -38.517 1.00 80.80 349 A 1 
ATOM 2800  C CA  . ILE A 1 349 ? 4.726   27.533   -38.444 1.00 80.46 349 A 1 
ATOM 2801  C C   . ILE A 1 349 ? 3.855   26.293   -38.187 1.00 80.25 349 A 1 
ATOM 2802  O O   . ILE A 1 349 ? 3.998   25.283   -38.878 1.00 75.50 349 A 1 
ATOM 2803  C CB  . ILE A 1 349 ? 5.826   27.699   -37.368 1.00 78.10 349 A 1 
ATOM 2804  C CG1 . ILE A 1 349 ? 6.822   28.811   -37.773 1.00 71.06 349 A 1 
ATOM 2805  C CG2 . ILE A 1 349 ? 6.587   26.376   -37.143 1.00 68.70 349 A 1 
ATOM 2806  C CD1 . ILE A 1 349 ? 7.732   29.273   -36.631 1.00 62.32 349 A 1 
ATOM 2807  N N   . LEU A 1 350 ? 2.923   26.378   -37.245 1.00 80.24 350 A 1 
ATOM 2808  C CA  . LEU A 1 350 ? 2.013   25.286   -36.870 1.00 78.73 350 A 1 
ATOM 2809  C C   . LEU A 1 350 ? 0.837   25.092   -37.849 1.00 78.30 350 A 1 
ATOM 2810  O O   . LEU A 1 350 ? -0.010  24.225   -37.628 1.00 71.71 350 A 1 
ATOM 2811  C CB  . LEU A 1 350 ? 1.504   25.527   -35.434 1.00 75.70 350 A 1 
ATOM 2812  C CG  . LEU A 1 350 ? 2.600   25.537   -34.349 1.00 74.37 350 A 1 
ATOM 2813  C CD1 . LEU A 1 350 ? 1.981   25.926   -33.010 1.00 68.35 350 A 1 
ATOM 2814  C CD2 . LEU A 1 350 ? 3.276   24.181   -34.192 1.00 69.84 350 A 1 
ATOM 2815  N N   . ARG A 1 351 ? 0.780   25.890   -38.933 1.00 78.91 351 A 1 
ATOM 2816  C CA  . ARG A 1 351 ? -0.315  25.900   -39.924 1.00 78.59 351 A 1 
ATOM 2817  C C   . ARG A 1 351 ? -1.699  26.108   -39.285 1.00 78.02 351 A 1 
ATOM 2818  O O   . ARG A 1 351 ? -2.691  25.520   -39.724 1.00 69.04 351 A 1 
ATOM 2819  C CB  . ARG A 1 351 ? -0.267  24.653   -40.819 1.00 73.68 351 A 1 
ATOM 2820  C CG  . ARG A 1 351 ? 1.042   24.517   -41.605 1.00 66.43 351 A 1 
ATOM 2821  C CD  . ARG A 1 351 ? 0.960   23.272   -42.486 1.00 60.52 351 A 1 
ATOM 2822  N NE  . ARG A 1 351 ? 2.135   23.157   -43.364 1.00 52.52 351 A 1 
ATOM 2823  C CZ  . ARG A 1 351 ? 2.359   22.182   -44.242 1.00 45.67 351 A 1 
ATOM 2824  N NH1 . ARG A 1 351 ? 1.522   21.190   -44.394 1.00 41.85 351 A 1 
ATOM 2825  N NH2 . ARG A 1 351 ? 3.435   22.196   -44.980 1.00 41.36 351 A 1 
ATOM 2826  N N   . MET A 1 352 ? -1.768  26.948   -38.273 1.00 76.39 352 A 1 
ATOM 2827  C CA  . MET A 1 352 ? -3.016  27.379   -37.650 1.00 75.05 352 A 1 
ATOM 2828  C C   . MET A 1 352 ? -3.519  28.673   -38.303 1.00 73.47 352 A 1 
ATOM 2829  O O   . MET A 1 352 ? -2.745  29.464   -38.845 1.00 66.79 352 A 1 
ATOM 2830  C CB  . MET A 1 352 ? -2.824  27.555   -36.137 1.00 72.20 352 A 1 
ATOM 2831  C CG  . MET A 1 352 ? -2.373  26.267   -35.441 1.00 69.94 352 A 1 
ATOM 2832  S SD  . MET A 1 352 ? -2.178  26.427   -33.646 1.00 66.83 352 A 1 
ATOM 2833  C CE  . MET A 1 352 ? -3.911  26.537   -33.133 1.00 60.52 352 A 1 
ATOM 2834  N N   . GLY A 1 353 ? -4.821  28.911   -38.263 1.00 72.22 353 A 1 
ATOM 2835  C CA  . GLY A 1 353 ? -5.448  30.129   -38.766 1.00 70.12 353 A 1 
ATOM 2836  C C   . GLY A 1 353 ? -6.820  30.332   -38.138 1.00 71.74 353 A 1 
ATOM 2837  O O   . GLY A 1 353 ? -7.405  29.388   -37.603 1.00 64.29 353 A 1 
ATOM 2838  N N   . ARG A 1 354 ? -7.333  31.570   -38.222 1.00 70.67 354 A 1 
ATOM 2839  C CA  . ARG A 1 354 ? -8.705  31.896   -37.825 1.00 70.18 354 A 1 
ATOM 2840  C C   . ARG A 1 354 ? -9.577  32.052   -39.071 1.00 69.67 354 A 1 
ATOM 2841  O O   . ARG A 1 354 ? -9.064  32.521   -40.094 1.00 63.92 354 A 1 
ATOM 2842  C CB  . ARG A 1 354 ? -8.750  33.172   -36.962 1.00 65.36 354 A 1 
ATOM 2843  C CG  . ARG A 1 354 ? -7.883  33.116   -35.702 1.00 62.40 354 A 1 
ATOM 2844  C CD  . ARG A 1 354 ? -8.176  34.326   -34.809 1.00 60.44 354 A 1 
ATOM 2845  N NE  . ARG A 1 354 ? -7.068  34.614   -33.884 1.00 56.99 354 A 1 
ATOM 2846  C CZ  . ARG A 1 354 ? -7.030  35.613   -33.007 1.00 54.95 354 A 1 
ATOM 2847  N NH1 . ARG A 1 354 ? -8.045  36.399   -32.780 1.00 54.17 354 A 1 
ATOM 2848  N NH2 . ARG A 1 354 ? -5.942  35.860   -32.348 1.00 51.31 354 A 1 
ATOM 2849  N N   . PRO A 1 355 ? -10.877 31.732   -39.004 1.00 61.66 355 A 1 
ATOM 2850  C CA  . PRO A 1 355 ? -11.827 32.023   -40.076 1.00 58.40 355 A 1 
ATOM 2851  C C   . PRO A 1 355 ? -11.772 33.503   -40.470 1.00 59.85 355 A 1 
ATOM 2852  O O   . PRO A 1 355 ? -11.695 34.383   -39.612 1.00 54.17 355 A 1 
ATOM 2853  C CB  . PRO A 1 355 ? -13.202 31.629   -39.530 1.00 52.08 355 A 1 
ATOM 2854  C CG  . PRO A 1 355 ? -12.885 30.575   -38.474 1.00 52.04 355 A 1 
ATOM 2855  C CD  . PRO A 1 355 ? -11.556 31.062   -37.909 1.00 55.65 355 A 1 
ATOM 2856  N N   . GLY A 1 356 ? -11.740 33.780   -41.775 1.00 55.09 356 A 1 
ATOM 2857  C CA  . GLY A 1 356 ? -11.627 35.138   -42.319 1.00 52.77 356 A 1 
ATOM 2858  C C   . GLY A 1 356 ? -10.250 35.813   -42.173 1.00 55.50 356 A 1 
ATOM 2859  O O   . GLY A 1 356 ? -9.956  36.753   -42.916 1.00 50.27 356 A 1 
ATOM 2860  N N   . ARG A 1 357 ? -9.373  35.355   -41.302 1.00 64.55 357 A 1 
ATOM 2861  C CA  . ARG A 1 357 ? -8.035  35.927   -41.062 1.00 63.90 357 A 1 
ATOM 2862  C C   . ARG A 1 357 ? -6.947  34.937   -41.503 1.00 64.76 357 A 1 
ATOM 2863  O O   . ARG A 1 357 ? -6.427  34.170   -40.701 1.00 58.56 357 A 1 
ATOM 2864  C CB  . ARG A 1 357 ? -7.875  36.362   -39.589 1.00 58.10 357 A 1 
ATOM 2865  C CG  . ARG A 1 357 ? -8.840  37.498   -39.177 1.00 54.53 357 A 1 
ATOM 2866  C CD  . ARG A 1 357 ? -8.546  37.971   -37.739 1.00 51.91 357 A 1 
ATOM 2867  N NE  . ARG A 1 357 ? -9.485  39.034   -37.311 1.00 47.43 357 A 1 
ATOM 2868  C CZ  . ARG A 1 357 ? -9.448  39.723   -36.166 1.00 43.27 357 A 1 
ATOM 2869  N NH1 . ARG A 1 357 ? -8.533  39.539   -35.260 1.00 42.92 357 A 1 
ATOM 2870  N NH2 . ARG A 1 357 ? -10.355 40.618   -35.909 1.00 40.42 357 A 1 
ATOM 2871  N N   . LYS A 1 358 ? -6.586  34.951   -42.780 1.00 62.07 358 A 1 
ATOM 2872  C CA  . LYS A 1 358 ? -5.482  34.119   -43.281 1.00 61.66 358 A 1 
ATOM 2873  C C   . LYS A 1 358 ? -4.143  34.708   -42.841 1.00 64.04 358 A 1 
ATOM 2874  O O   . LYS A 1 358 ? -3.798  35.831   -43.213 1.00 57.98 358 A 1 
ATOM 2875  C CB  . LYS A 1 358 ? -5.549  33.942   -44.805 1.00 54.32 358 A 1 
ATOM 2876  C CG  . LYS A 1 358 ? -6.645  32.941   -45.210 1.00 48.27 358 A 1 
ATOM 2877  C CD  . LYS A 1 358 ? -6.641  32.677   -46.719 1.00 43.75 358 A 1 
ATOM 2878  C CE  . LYS A 1 358 ? -7.705  31.624   -47.056 1.00 37.40 358 A 1 
ATOM 2879  N NZ  . LYS A 1 358 ? -7.813  31.354   -48.507 1.00 33.06 358 A 1 
ATOM 2880  N N   . ILE A 1 359 ? -3.380  33.940   -42.101 1.00 60.99 359 A 1 
ATOM 2881  C CA  . ILE A 1 359 ? -2.020  34.294   -41.700 1.00 60.36 359 A 1 
ATOM 2882  C C   . ILE A 1 359 ? -1.066  33.820   -42.799 1.00 62.27 359 A 1 
ATOM 2883  O O   . ILE A 1 359 ? -0.913  32.623   -43.043 1.00 57.50 359 A 1 
ATOM 2884  C CB  . ILE A 1 359 ? -1.676  33.719   -40.309 1.00 55.04 359 A 1 
ATOM 2885  C CG1 . ILE A 1 359 ? -2.704  34.196   -39.250 1.00 51.19 359 A 1 
ATOM 2886  C CG2 . ILE A 1 359 ? -0.253  34.158   -39.905 1.00 51.30 359 A 1 
ATOM 2887  C CD1 . ILE A 1 359 ? -2.536  33.532   -37.883 1.00 47.62 359 A 1 
ATOM 2888  N N   . THR A 1 360 ? -0.433  34.761   -43.484 1.00 64.43 360 A 1 
ATOM 2889  C CA  . THR A 1 360 ? 0.616   34.487   -44.474 1.00 63.99 360 A 1 
ATOM 2890  C C   . THR A 1 360 ? 1.852   35.327   -44.155 1.00 65.43 360 A 1 
ATOM 2891  O O   . THR A 1 360 ? 1.771   36.344   -43.462 1.00 60.13 360 A 1 
ATOM 2892  C CB  . THR A 1 360 ? 0.156   34.764   -45.917 1.00 58.29 360 A 1 
ATOM 2893  O OG1 . THR A 1 360 ? -0.070  36.132   -46.125 1.00 52.78 360 A 1 
ATOM 2894  C CG2 . THR A 1 360 ? -1.112  34.006   -46.313 1.00 52.07 360 A 1 
ATOM 2895  N N   . ARG A 1 361 ? 2.997   34.947   -44.708 1.00 65.49 361 A 1 
ATOM 2896  C CA  . ARG A 1 361 ? 4.245   35.691   -44.472 1.00 65.45 361 A 1 
ATOM 2897  C C   . ARG A 1 361 ? 4.146   37.169   -44.873 1.00 66.81 361 A 1 
ATOM 2898  O O   . ARG A 1 361 ? 4.759   38.023   -44.235 1.00 62.11 361 A 1 
ATOM 2899  C CB  . ARG A 1 361 ? 5.387   34.967   -45.206 1.00 60.83 361 A 1 
ATOM 2900  C CG  . ARG A 1 361 ? 6.773   35.463   -44.765 1.00 54.97 361 A 1 
ATOM 2901  C CD  . ARG A 1 361 ? 7.869   34.655   -45.470 1.00 51.70 361 A 1 
ATOM 2902  N NE  . ARG A 1 361 ? 9.214   35.100   -45.066 1.00 46.32 361 A 1 
ATOM 2903  C CZ  . ARG A 1 361 ? 10.368  34.611   -45.510 1.00 41.35 361 A 1 
ATOM 2904  N NH1 . ARG A 1 361 ? 10.413  33.653   -46.396 1.00 39.04 361 A 1 
ATOM 2905  N NH2 . ARG A 1 361 ? 11.498  35.082   -45.066 1.00 37.36 361 A 1 
ATOM 2906  N N   . LYS A 1 362 ? 3.339   37.503   -45.908 1.00 66.48 362 A 1 
ATOM 2907  C CA  . LYS A 1 362 ? 3.068   38.890   -46.324 1.00 65.90 362 A 1 
ATOM 2908  C C   . LYS A 1 362 ? 2.145   39.628   -45.349 1.00 66.96 362 A 1 
ATOM 2909  O O   . LYS A 1 362 ? 2.386   40.799   -45.068 1.00 62.35 362 A 1 
ATOM 2910  C CB  . LYS A 1 362 ? 2.472   38.925   -47.742 1.00 61.78 362 A 1 
ATOM 2911  C CG  . LYS A 1 362 ? 3.522   38.699   -48.842 1.00 55.65 362 A 1 
ATOM 2912  C CD  . LYS A 1 362 ? 2.893   38.904   -50.226 1.00 50.61 362 A 1 
ATOM 2913  C CE  . LYS A 1 362 ? 3.950   38.808   -51.340 1.00 43.56 362 A 1 
ATOM 2914  N NZ  . LYS A 1 362 ? 3.374   39.040   -52.691 1.00 38.26 362 A 1 
ATOM 2915  N N   . THR A 1 363 ? 1.109   38.975   -44.830 1.00 65.28 363 A 1 
ATOM 2916  C CA  . THR A 1 363 ? 0.160   39.615   -43.902 1.00 63.31 363 A 1 
ATOM 2917  C C   . THR A 1 363 ? 0.792   39.935   -42.549 1.00 64.50 363 A 1 
ATOM 2918  O O   . THR A 1 363 ? 0.440   40.953   -41.959 1.00 60.61 363 A 1 
ATOM 2919  C CB  . THR A 1 363 ? -1.121  38.791   -43.700 1.00 58.96 363 A 1 
ATOM 2920  O OG1 . THR A 1 363 ? -0.840  37.452   -43.372 1.00 54.64 363 A 1 
ATOM 2921  C CG2 . THR A 1 363 ? -1.976  38.761   -44.971 1.00 53.97 363 A 1 
ATOM 2922  N N   . ILE A 1 364 ? 1.781   39.160   -42.101 1.00 61.13 364 A 1 
ATOM 2923  C CA  . ILE A 1 364 ? 2.539   39.437   -40.868 1.00 59.50 364 A 1 
ATOM 2924  C C   . ILE A 1 364 ? 3.205   40.825   -40.919 1.00 61.07 364 A 1 
ATOM 2925  O O   . ILE A 1 364 ? 3.100   41.598   -39.968 1.00 57.98 364 A 1 
ATOM 2926  C CB  . ILE A 1 364 ? 3.577   38.309   -40.606 1.00 56.00 364 A 1 
ATOM 2927  C CG1 . ILE A 1 364 ? 2.856   36.991   -40.255 1.00 53.22 364 A 1 
ATOM 2928  C CG2 . ILE A 1 364 ? 4.540   38.691   -39.465 1.00 53.14 364 A 1 
ATOM 2929  C CD1 . ILE A 1 364 ? 3.767   35.758   -40.201 1.00 50.75 364 A 1 
ATOM 2930  N N   . LEU A 1 365 ? 3.823   41.175   -42.048 1.00 64.94 365 A 1 
ATOM 2931  C CA  . LEU A 1 365 ? 4.486   42.477   -42.233 1.00 63.78 365 A 1 
ATOM 2932  C C   . LEU A 1 365 ? 3.503   43.657   -42.335 1.00 64.85 365 A 1 
ATOM 2933  O O   . LEU A 1 365 ? 3.815   44.762   -41.891 1.00 60.42 365 A 1 
ATOM 2934  C CB  . LEU A 1 365 ? 5.376   42.398   -43.488 1.00 59.39 365 A 1 
ATOM 2935  C CG  . LEU A 1 365 ? 6.712   41.667   -43.252 1.00 54.67 365 A 1 
ATOM 2936  C CD1 . LEU A 1 365 ? 7.284   41.153   -44.566 1.00 51.18 365 A 1 
ATOM 2937  C CD2 . LEU A 1 365 ? 7.737   42.609   -42.612 1.00 51.68 365 A 1 
ATOM 2938  N N   . LEU A 1 366 ? 2.319   43.448   -42.917 1.00 64.63 366 A 1 
ATOM 2939  C CA  . LEU A 1 366 ? 1.302   44.496   -43.106 1.00 63.85 366 A 1 
ATOM 2940  C C   . LEU A 1 366 ? 0.418   44.741   -41.872 1.00 65.12 366 A 1 
ATOM 2941  O O   . LEU A 1 366 ? -0.086  45.849   -41.686 1.00 59.95 366 A 1 
ATOM 2942  C CB  . LEU A 1 366 ? 0.446   44.130   -44.332 1.00 58.92 366 A 1 
ATOM 2943  C CG  . LEU A 1 366 ? 1.037   44.656   -45.656 1.00 53.77 366 A 1 
ATOM 2944  C CD1 . LEU A 1 366 ? 0.579   43.808   -46.833 1.00 49.67 366 A 1 
ATOM 2945  C CD2 . LEU A 1 366 ? 0.606   46.110   -45.896 1.00 49.83 366 A 1 
ATOM 2946  N N   . SER A 1 367 ? 0.249   43.754   -41.019 1.00 60.61 367 A 1 
ATOM 2947  C CA  . SER A 1 367 ? -0.688  43.788   -39.881 1.00 59.36 367 A 1 
ATOM 2948  C C   . SER A 1 367 ? -0.447  44.958   -38.922 1.00 61.24 367 A 1 
ATOM 2949  O O   . SER A 1 367 ? -1.388  45.647   -38.531 1.00 57.07 367 A 1 
ATOM 2950  C CB  . SER A 1 367 ? -0.599  42.459   -39.121 1.00 53.90 367 A 1 
ATOM 2951  O OG  . SER A 1 367 ? -1.522  42.419   -38.051 1.00 50.86 367 A 1 
ATOM 2952  N N   . ASN A 1 368 ? 0.803   45.241   -38.581 1.00 60.06 368 A 1 
ATOM 2953  C CA  . ASN A 1 368 ? 1.126   46.363   -37.691 1.00 59.57 368 A 1 
ATOM 2954  C C   . ASN A 1 368 ? 0.695   47.711   -38.280 1.00 61.47 368 A 1 
ATOM 2955  O O   . ASN A 1 368 ? 0.169   48.563   -37.566 1.00 57.77 368 A 1 
ATOM 2956  C CB  . ASN A 1 368 ? 2.632   46.354   -37.372 1.00 54.78 368 A 1 
ATOM 2957  C CG  . ASN A 1 368 ? 3.005   45.360   -36.280 1.00 51.94 368 A 1 
ATOM 2958  O OD1 . ASN A 1 368 ? 2.183   44.663   -35.717 1.00 49.16 368 A 1 
ATOM 2959  N ND2 . ASN A 1 368 ? 4.275   45.286   -35.941 1.00 48.45 368 A 1 
ATOM 2960  N N   . ARG A 1 369 ? 0.879   47.899   -39.595 1.00 64.93 369 A 1 
ATOM 2961  C CA  . ARG A 1 369 ? 0.555   49.157   -40.277 1.00 65.82 369 A 1 
ATOM 2962  C C   . ARG A 1 369 ? -0.954  49.382   -40.385 1.00 67.43 369 A 1 
ATOM 2963  O O   . ARG A 1 369 ? -1.415  50.504   -40.201 1.00 64.17 369 A 1 
ATOM 2964  C CB  . ARG A 1 369 ? 1.246   49.156   -41.647 1.00 61.79 369 A 1 
ATOM 2965  C CG  . ARG A 1 369 ? 1.583   50.577   -42.110 1.00 56.79 369 A 1 
ATOM 2966  C CD  . ARG A 1 369 ? 2.346   50.514   -43.439 1.00 54.13 369 A 1 
ATOM 2967  N NE  . ARG A 1 369 ? 2.866   51.835   -43.830 1.00 48.58 369 A 1 
ATOM 2968  C CZ  . ARG A 1 369 ? 3.615   52.094   -44.895 1.00 43.63 369 A 1 
ATOM 2969  N NH1 . ARG A 1 369 ? 3.942   51.160   -45.752 1.00 41.12 369 A 1 
ATOM 2970  N NH2 . ARG A 1 369 ? 4.051   53.302   -45.118 1.00 39.55 369 A 1 
ATOM 2971  N N   . MET A 1 370 ? -1.735  48.335   -40.632 1.00 64.62 370 A 1 
ATOM 2972  C CA  . MET A 1 370 ? -3.200  48.418   -40.668 1.00 63.35 370 A 1 
ATOM 2973  C C   . MET A 1 370 ? -3.795  48.714   -39.286 1.00 64.78 370 A 1 
ATOM 2974  O O   . MET A 1 370 ? -4.638  49.595   -39.180 1.00 61.19 370 A 1 
ATOM 2975  C CB  . MET A 1 370 ? -3.814  47.144   -41.248 1.00 58.76 370 A 1 
ATOM 2976  C CG  . MET A 1 370 ? -3.620  47.042   -42.764 1.00 54.38 370 A 1 
ATOM 2977  S SD  . MET A 1 370 ? -5.059  46.412   -43.681 1.00 50.00 370 A 1 
ATOM 2978  C CE  . MET A 1 370 ? -5.250  44.768   -42.955 1.00 46.27 370 A 1 
ATOM 2979  N N   . LYS A 1 371 ? -3.337  48.043   -38.224 1.00 61.10 371 A 1 
ATOM 2980  C CA  . LYS A 1 371 ? -3.828  48.329   -36.861 1.00 60.24 371 A 1 
ATOM 2981  C C   . LYS A 1 371 ? -3.520  49.764   -36.430 1.00 61.86 371 A 1 
ATOM 2982  O O   . LYS A 1 371 ? -4.339  50.391   -35.775 1.00 59.38 371 A 1 
ATOM 2983  C CB  . LYS A 1 371 ? -3.277  47.323   -35.830 1.00 56.44 371 A 1 
ATOM 2984  C CG  . LYS A 1 371 ? -4.117  46.030   -35.789 1.00 52.91 371 A 1 
ATOM 2985  C CD  . LYS A 1 371 ? -3.862  45.189   -34.525 1.00 50.35 371 A 1 
ATOM 2986  C CE  . LYS A 1 371 ? -4.883  44.032   -34.472 1.00 44.96 371 A 1 
ATOM 2987  N NZ  . LYS A 1 371 ? -4.936  43.304   -33.183 1.00 41.70 371 A 1 
ATOM 2988  N N   . GLU A 1 372 ? -2.373  50.312   -36.826 1.00 65.10 372 A 1 
ATOM 2989  C CA  . GLU A 1 372 ? -2.028  51.699   -36.524 1.00 64.51 372 A 1 
ATOM 2990  C C   . GLU A 1 372 ? -2.931  52.696   -37.265 1.00 65.21 372 A 1 
ATOM 2991  O O   . GLU A 1 372 ? -3.330  53.709   -36.695 1.00 63.16 372 A 1 
ATOM 2992  C CB  . GLU A 1 372 ? -0.553  51.929   -36.867 1.00 60.80 372 A 1 
ATOM 2993  C CG  . GLU A 1 372 ? 0.028   53.133   -36.108 1.00 55.32 372 A 1 
ATOM 2994  C CD  . GLU A 1 372 ? 1.393   53.588   -36.633 1.00 51.94 372 A 1 
ATOM 2995  O OE1 . GLU A 1 372 ? 1.714   54.778   -36.394 1.00 46.69 372 A 1 
ATOM 2996  O OE2 . GLU A 1 372 ? 2.075   52.809   -37.334 1.00 47.19 372 A 1 
ATOM 2997  N N   . LEU A 1 373 ? -3.298  52.405   -38.517 1.00 69.07 373 A 1 
ATOM 2998  C CA  . LEU A 1 373 ? -4.261  53.197   -39.287 1.00 68.99 373 A 1 
ATOM 2999  C C   . LEU A 1 373 ? -5.664  53.129   -38.680 1.00 70.34 373 A 1 
ATOM 3000  O O   . LEU A 1 373 ? -6.297  54.164   -38.479 1.00 67.04 373 A 1 
ATOM 3001  C CB  . LEU A 1 373 ? -4.266  52.717   -40.750 1.00 66.13 373 A 1 
ATOM 3002  C CG  . LEU A 1 373 ? -3.336  53.541   -41.658 1.00 60.57 373 A 1 
ATOM 3003  C CD1 . LEU A 1 373 ? -2.900  52.728   -42.870 1.00 54.70 373 A 1 
ATOM 3004  C CD2 . LEU A 1 373 ? -4.057  54.802   -42.151 1.00 56.68 373 A 1 
ATOM 3005  N N   . GLU A 1 374 ? -6.129  51.949   -38.328 1.00 67.23 374 A 1 
ATOM 3006  C CA  . GLU A 1 374 ? -7.453  51.741   -37.734 1.00 66.20 374 A 1 
ATOM 3007  C C   . GLU A 1 374 ? -7.574  52.419   -36.359 1.00 66.52 374 A 1 
ATOM 3008  O O   . GLU A 1 374 ? -8.596  53.032   -36.055 1.00 64.36 374 A 1 
ATOM 3009  C CB  . GLU A 1 374 ? -7.713  50.232   -37.646 1.00 62.52 374 A 1 
ATOM 3010  C CG  . GLU A 1 374 ? -9.182  49.911   -37.342 1.00 57.28 374 A 1 
ATOM 3011  C CD  . GLU A 1 374 ? -9.447  48.414   -37.142 1.00 53.84 374 A 1 
ATOM 3012  O OE1 . GLU A 1 374 ? -10.603 48.085   -36.812 1.00 48.62 374 A 1 
ATOM 3013  O OE2 . GLU A 1 374 ? -8.488  47.608   -37.255 1.00 49.30 374 A 1 
ATOM 3014  N N   . LEU A 1 375 ? -6.526  52.403   -35.555 1.00 65.73 375 A 1 
ATOM 3015  C CA  . LEU A 1 375 ? -6.476  53.139   -34.285 1.00 64.99 375 A 1 
ATOM 3016  C C   . LEU A 1 375 ? -6.567  54.651   -34.498 1.00 66.02 375 A 1 
ATOM 3017  O O   . LEU A 1 375 ? -7.303  55.331   -33.783 1.00 63.44 375 A 1 
ATOM 3018  C CB  . LEU A 1 375 ? -5.186  52.771   -33.526 1.00 61.49 375 A 1 
ATOM 3019  C CG  . LEU A 1 375 ? -5.442  51.830   -32.327 1.00 56.34 375 A 1 
ATOM 3020  C CD1 . LEU A 1 375 ? -4.242  50.929   -32.084 1.00 52.77 375 A 1 
ATOM 3021  C CD2 . LEU A 1 375 ? -5.722  52.636   -31.062 1.00 53.04 375 A 1 
ATOM 3022  N N   . LYS A 1 376 ? -5.850  55.191   -35.501 1.00 71.80 376 A 1 
ATOM 3023  C CA  . LYS A 1 376 ? -5.944  56.611   -35.858 1.00 71.47 376 A 1 
ATOM 3024  C C   . LYS A 1 376 ? -7.340  56.973   -36.365 1.00 72.49 376 A 1 
ATOM 3025  O O   . LYS A 1 376 ? -7.879  58.002   -35.966 1.00 69.75 376 A 1 
ATOM 3026  C CB  . LYS A 1 376 ? -4.872  56.978   -36.895 1.00 68.16 376 A 1 
ATOM 3027  C CG  . LYS A 1 376 ? -3.493  57.151   -36.237 1.00 62.40 376 A 1 
ATOM 3028  C CD  . LYS A 1 376 ? -2.398  57.408   -37.283 1.00 58.22 376 A 1 
ATOM 3029  C CE  . LYS A 1 376 ? -1.061  57.611   -36.561 1.00 51.81 376 A 1 
ATOM 3030  N NZ  . LYS A 1 376 ? 0.113   57.472   -37.456 1.00 46.55 376 A 1 
ATOM 3031  N N   . GLU A 1 377 ? -7.955  56.134   -37.184 1.00 70.44 377 A 1 
ATOM 3032  C CA  . GLU A 1 377 ? -9.303  56.362   -37.701 1.00 69.94 377 A 1 
ATOM 3033  C C   . GLU A 1 377 ? -10.362 56.300   -36.589 1.00 70.37 377 A 1 
ATOM 3034  O O   . GLU A 1 377 ? -11.209 57.191   -36.494 1.00 67.37 377 A 1 
ATOM 3035  C CB  . GLU A 1 377 ? -9.597  55.352   -38.812 1.00 66.79 377 A 1 
ATOM 3036  C CG  . GLU A 1 377 ? -10.810 55.791   -39.640 1.00 59.60 377 A 1 
ATOM 3037  C CD  . GLU A 1 377 ? -11.321 54.729   -40.609 1.00 54.62 377 A 1 
ATOM 3038  O OE1 . GLU A 1 377 ? -12.500 54.865   -41.011 1.00 49.21 377 A 1 
ATOM 3039  O OE2 . GLU A 1 377 ? -10.575 53.776   -40.909 1.00 50.09 377 A 1 
ATOM 3040  N N   . ARG A 1 378 ? -10.300 55.317   -35.692 1.00 67.58 378 A 1 
ATOM 3041  C CA  . ARG A 1 378 ? -11.195 55.244   -34.526 1.00 67.41 378 A 1 
ATOM 3042  C C   . ARG A 1 378 ? -11.020 56.453   -33.609 1.00 68.52 378 A 1 
ATOM 3043  O O   . ARG A 1 378 ? -12.013 57.021   -33.168 1.00 64.21 378 A 1 
ATOM 3044  C CB  . ARG A 1 378 ? -10.959 53.942   -33.733 1.00 64.20 378 A 1 
ATOM 3045  C CG  . ARG A 1 378 ? -11.587 52.706   -34.402 1.00 60.22 378 A 1 
ATOM 3046  C CD  . ARG A 1 378 ? -11.355 51.476   -33.514 1.00 58.46 378 A 1 
ATOM 3047  N NE  . ARG A 1 378 ? -11.944 50.247   -34.086 1.00 52.85 378 A 1 
ATOM 3048  C CZ  . ARG A 1 378 ? -12.153 49.107   -33.427 1.00 48.02 378 A 1 
ATOM 3049  N NH1 . ARG A 1 378 ? -11.849 48.964   -32.171 1.00 45.81 378 A 1 
ATOM 3050  N NH2 . ARG A 1 378 ? -12.677 48.085   -34.025 1.00 43.07 378 A 1 
ATOM 3051  N N   . SER A 1 379 ? -9.795  56.902   -33.380 1.00 67.55 379 A 1 
ATOM 3052  C CA  . SER A 1 379 ? -9.517  58.110   -32.597 1.00 67.39 379 A 1 
ATOM 3053  C C   . SER A 1 379 ? -10.121 59.357   -33.252 1.00 68.54 379 A 1 
ATOM 3054  O O   . SER A 1 379 ? -10.759 60.150   -32.571 1.00 65.86 379 A 1 
ATOM 3055  C CB  . SER A 1 379 ? -8.009  58.272   -32.408 1.00 63.96 379 A 1 
ATOM 3056  O OG  . SER A 1 379 ? -7.715  59.442   -31.669 1.00 56.95 379 A 1 
ATOM 3057  N N   . SER A 1 380 ? -9.989  59.517   -34.570 1.00 69.64 380 A 1 
ATOM 3058  C CA  . SER A 1 380 ? -10.576 60.660   -35.281 1.00 69.37 380 A 1 
ATOM 3059  C C   . SER A 1 380 ? -12.103 60.628   -35.275 1.00 69.37 380 A 1 
ATOM 3060  O O   . SER A 1 380 ? -12.732 61.655   -35.026 1.00 66.40 380 A 1 
ATOM 3061  C CB  . SER A 1 380 ? -10.021 60.762   -36.708 1.00 66.44 380 A 1 
ATOM 3062  O OG  . SER A 1 380 ? -10.709 59.945   -37.628 1.00 59.22 380 A 1 
ATOM 3063  N N   . LYS A 1 381 ? -12.721 59.465   -35.476 1.00 69.60 381 A 1 
ATOM 3064  C CA  . LYS A 1 381 ? -14.179 59.297   -35.394 1.00 68.82 381 A 1 
ATOM 3065  C C   . LYS A 1 381 ? -14.710 59.573   -33.989 1.00 70.18 381 A 1 
ATOM 3066  O O   . LYS A 1 381 ? -15.727 60.243   -33.855 1.00 66.35 381 A 1 
ATOM 3067  C CB  . LYS A 1 381 ? -14.590 57.893   -35.869 1.00 65.30 381 A 1 
ATOM 3068  C CG  . LYS A 1 381 ? -14.602 57.792   -37.402 1.00 61.17 381 A 1 
ATOM 3069  C CD  . LYS A 1 381 ? -14.981 56.381   -37.869 1.00 58.30 381 A 1 
ATOM 3070  C CE  . LYS A 1 381 ? -15.106 56.363   -39.397 1.00 51.76 381 A 1 
ATOM 3071  N NZ  . LYS A 1 381 ? -15.108 54.992   -39.969 1.00 46.19 381 A 1 
ATOM 3072  N N   . SER A 1 382 ? -14.016 59.134   -32.956 1.00 67.42 382 A 1 
ATOM 3073  C CA  . SER A 1 382 ? -14.372 59.425   -31.563 1.00 66.56 382 A 1 
ATOM 3074  C C   . SER A 1 382 ? -14.287 60.925   -31.256 1.00 67.30 382 A 1 
ATOM 3075  O O   . SER A 1 382 ? -15.188 61.476   -30.636 1.00 63.81 382 A 1 
ATOM 3076  C CB  . SER A 1 382 ? -13.454 58.635   -30.624 1.00 62.40 382 A 1 
ATOM 3077  O OG  . SER A 1 382 ? -13.709 58.953   -29.270 1.00 56.06 382 A 1 
ATOM 3078  N N   . LEU A 1 383 ? -13.247 61.605   -31.736 1.00 67.19 383 A 1 
ATOM 3079  C CA  . LEU A 1 383 ? -13.116 63.058   -31.604 1.00 67.23 383 A 1 
ATOM 3080  C C   . LEU A 1 383 ? -14.245 63.795   -32.327 1.00 67.55 383 A 1 
ATOM 3081  O O   . LEU A 1 383 ? -14.827 64.724   -31.771 1.00 66.85 383 A 1 
ATOM 3082  C CB  . LEU A 1 383 ? -11.738 63.492   -32.132 1.00 65.73 383 A 1 
ATOM 3083  C CG  . LEU A 1 383 ? -10.797 63.986   -31.018 1.00 60.43 383 A 1 
ATOM 3084  C CD1 . LEU A 1 383 ? -9.352  63.643   -31.343 1.00 55.29 383 A 1 
ATOM 3085  C CD2 . LEU A 1 383 ? -10.926 65.495   -30.840 1.00 57.22 383 A 1 
ATOM 3086  N N   . LEU A 1 384 ? -14.594 63.372   -33.537 1.00 68.49 384 A 1 
ATOM 3087  C CA  . LEU A 1 384 ? -15.664 63.975   -34.317 1.00 67.02 384 A 1 
ATOM 3088  C C   . LEU A 1 384 ? -17.035 63.770   -33.655 1.00 66.12 384 A 1 
ATOM 3089  O O   . LEU A 1 384 ? -17.816 64.714   -33.567 1.00 64.94 384 A 1 
ATOM 3090  C CB  . LEU A 1 384 ? -15.648 63.400   -35.746 1.00 65.87 384 A 1 
ATOM 3091  C CG  . LEU A 1 384 ? -16.095 64.439   -36.796 1.00 60.74 384 A 1 
ATOM 3092  C CD1 . LEU A 1 384 ? -14.880 65.191   -37.343 1.00 54.90 384 A 1 
ATOM 3093  C CD2 . LEU A 1 384 ? -16.808 63.776   -37.962 1.00 57.79 384 A 1 
ATOM 3094  N N   . ALA A 1 385 ? -17.307 62.589   -33.149 1.00 68.57 385 A 1 
ATOM 3095  C CA  . ALA A 1 385 ? -18.531 62.281   -32.409 1.00 66.81 385 A 1 
ATOM 3096  C C   . ALA A 1 385 ? -18.656 63.140   -31.143 1.00 67.16 385 A 1 
ATOM 3097  O O   . ALA A 1 385 ? -19.691 63.761   -30.929 1.00 63.49 385 A 1 
ATOM 3098  C CB  . ALA A 1 385 ? -18.552 60.784   -32.082 1.00 63.22 385 A 1 
ATOM 3099  N N   . ASN A 1 386 ? -17.590 63.270   -30.368 1.00 67.30 386 A 1 
ATOM 3100  C CA  . ASN A 1 386 ? -17.591 64.122   -29.177 1.00 65.95 386 A 1 
ATOM 3101  C C   . ASN A 1 386 ? -17.835 65.602   -29.506 1.00 65.17 386 A 1 
ATOM 3102  O O   . ASN A 1 386 ? -18.531 66.288   -28.763 1.00 63.13 386 A 1 
ATOM 3103  C CB  . ASN A 1 386 ? -16.255 63.968   -28.435 1.00 63.07 386 A 1 
ATOM 3104  C CG  . ASN A 1 386 ? -16.116 62.644   -27.698 1.00 60.31 386 A 1 
ATOM 3105  O OD1 . ASN A 1 386 ? -17.059 61.969   -27.355 1.00 55.76 386 A 1 
ATOM 3106  N ND2 . ASN A 1 386 ? -14.896 62.258   -27.388 1.00 57.38 386 A 1 
ATOM 3107  N N   . VAL A 1 387 ? -17.271 66.112   -30.608 1.00 68.49 387 A 1 
ATOM 3108  C CA  . VAL A 1 387 ? -17.516 67.495   -31.047 1.00 67.84 387 A 1 
ATOM 3109  C C   . VAL A 1 387 ? -18.974 67.682   -31.471 1.00 67.23 387 A 1 
ATOM 3110  O O   . VAL A 1 387 ? -19.576 68.691   -31.110 1.00 65.50 387 A 1 
ATOM 3111  C CB  . VAL A 1 387 ? -16.549 67.903   -32.169 1.00 66.68 387 A 1 
ATOM 3112  C CG1 . VAL A 1 387 ? -16.894 69.267   -32.781 1.00 61.23 387 A 1 
ATOM 3113  C CG2 . VAL A 1 387 ? -15.113 68.005   -31.634 1.00 62.41 387 A 1 
ATOM 3114  N N   . LEU A 1 388 ? -19.553 66.738   -32.197 1.00 66.78 388 A 1 
ATOM 3115  C CA  . LEU A 1 388 ? -20.962 66.779   -32.591 1.00 65.66 388 A 1 
ATOM 3116  C C   . LEU A 1 388 ? -21.900 66.717   -31.380 1.00 66.03 388 A 1 
ATOM 3117  O O   . LEU A 1 388 ? -22.800 67.545   -31.281 1.00 61.87 388 A 1 
ATOM 3118  C CB  . LEU A 1 388 ? -21.259 65.640   -33.580 1.00 62.78 388 A 1 
ATOM 3119  C CG  . LEU A 1 388 ? -20.734 65.901   -35.008 1.00 59.70 388 A 1 
ATOM 3120  C CD1 . LEU A 1 388 ? -20.789 64.614   -35.825 1.00 54.59 388 A 1 
ATOM 3121  C CD2 . LEU A 1 388 ? -21.570 66.962   -35.726 1.00 57.71 388 A 1 
ATOM 3122  N N   . ASP A 1 389 ? -21.664 65.841   -30.438 1.00 64.25 389 A 1 
ATOM 3123  C CA  . ASP A 1 389 ? -22.460 65.744   -29.208 1.00 62.59 389 A 1 
ATOM 3124  C C   . ASP A 1 389 ? -22.407 67.040   -28.385 1.00 62.04 389 A 1 
ATOM 3125  O O   . ASP A 1 389 ? -23.421 67.472   -27.843 1.00 58.61 389 A 1 
ATOM 3126  C CB  . ASP A 1 389 ? -21.960 64.575   -28.340 1.00 58.53 389 A 1 
ATOM 3127  C CG  . ASP A 1 389 ? -22.476 63.192   -28.756 1.00 55.71 389 A 1 
ATOM 3128  O OD1 . ASP A 1 389 ? -23.502 63.107   -29.467 1.00 51.98 389 A 1 
ATOM 3129  O OD2 . ASP A 1 389 ? -21.864 62.205   -28.284 1.00 53.66 389 A 1 
ATOM 3130  N N   . ILE A 1 390 ? -21.243 67.692   -28.306 1.00 60.98 390 A 1 
ATOM 3131  C CA  . ILE A 1 390 ? -21.115 68.978   -27.611 1.00 61.00 390 A 1 
ATOM 3132  C C   . ILE A 1 390 ? -21.908 70.071   -28.332 1.00 61.42 390 A 1 
ATOM 3133  O O   . ILE A 1 390 ? -22.582 70.869   -27.677 1.00 57.93 390 A 1 
ATOM 3134  C CB  . ILE A 1 390 ? -19.630 69.371   -27.449 1.00 58.12 390 A 1 
ATOM 3135  C CG1 . ILE A 1 390 ? -18.930 68.424   -26.440 1.00 56.03 390 A 1 
ATOM 3136  C CG2 . ILE A 1 390 ? -19.475 70.829   -26.959 1.00 54.07 390 A 1 
ATOM 3137  C CD1 . ILE A 1 390 ? -17.398 68.499   -26.495 1.00 50.81 390 A 1 
ATOM 3138  N N   . ASP A 1 391 ? -21.847 70.134   -29.663 1.00 61.27 391 A 1 
ATOM 3139  C CA  . ASP A 1 391 ? -22.552 71.153   -30.445 1.00 60.81 391 A 1 
ATOM 3140  C C   . ASP A 1 391 ? -24.077 70.936   -30.411 1.00 60.54 391 A 1 
ATOM 3141  O O   . ASP A 1 391 ? -24.836 71.895   -30.266 1.00 57.50 391 A 1 
ATOM 3142  C CB  . ASP A 1 391 ? -21.997 71.177   -31.882 1.00 57.25 391 A 1 
ATOM 3143  C CG  . ASP A 1 391 ? -22.297 72.484   -32.636 1.00 52.56 391 A 1 
ATOM 3144  O OD1 . ASP A 1 391 ? -22.096 73.572   -32.042 1.00 48.66 391 A 1 
ATOM 3145  O OD2 . ASP A 1 391 ? -22.685 72.423   -33.827 1.00 49.07 391 A 1 
ATOM 3146  N N   . ASP A 1 392 ? -24.539 69.701   -30.459 1.00 64.43 392 A 1 
ATOM 3147  C CA  . ASP A 1 392 ? -25.955 69.364   -30.310 1.00 62.97 392 A 1 
ATOM 3148  C C   . ASP A 1 392 ? -26.456 69.665   -28.884 1.00 63.01 392 A 1 
ATOM 3149  O O   . ASP A 1 392 ? -27.487 70.327   -28.725 1.00 58.14 392 A 1 
ATOM 3150  C CB  . ASP A 1 392 ? -26.210 67.903   -30.748 1.00 58.29 392 A 1 
ATOM 3151  C CG  . ASP A 1 392 ? -26.314 67.709   -32.281 1.00 55.59 392 A 1 
ATOM 3152  O OD1 . ASP A 1 392 ? -26.680 68.669   -33.008 1.00 51.80 392 A 1 
ATOM 3153  O OD2 . ASP A 1 392 ? -26.141 66.573   -32.769 1.00 53.12 392 A 1 
ATOM 3154  N N   . ASP A 1 393 ? -25.709 69.328   -27.836 1.00 61.06 393 A 1 
ATOM 3155  C CA  . ASP A 1 393 ? -26.052 69.714   -26.453 1.00 60.40 393 A 1 
ATOM 3156  C C   . ASP A 1 393 ? -26.160 71.235   -26.292 1.00 60.36 393 A 1 
ATOM 3157  O O   . ASP A 1 393 ? -27.041 71.741   -25.591 1.00 57.05 393 A 1 
ATOM 3158  C CB  . ASP A 1 393 ? -25.003 69.172   -25.456 1.00 56.27 393 A 1 
ATOM 3159  C CG  . ASP A 1 393 ? -25.322 67.802   -24.850 1.00 54.03 393 A 1 
ATOM 3160  O OD1 . ASP A 1 393 ? -26.496 67.374   -24.849 1.00 51.47 393 A 1 
ATOM 3161  O OD2 . ASP A 1 393 ? -24.421 67.186   -24.238 1.00 52.20 393 A 1 
ATOM 3162  N N   . PHE A 1 394 ? -25.276 71.993   -26.967 1.00 58.79 394 A 1 
ATOM 3163  C CA  . PHE A 1 394 ? -25.311 73.450   -26.932 1.00 59.35 394 A 1 
ATOM 3164  C C   . PHE A 1 394 ? -26.567 73.997   -27.624 1.00 59.36 394 A 1 
ATOM 3165  O O   . PHE A 1 394 ? -27.226 74.893   -27.091 1.00 56.42 394 A 1 
ATOM 3166  C CB  . PHE A 1 394 ? -24.023 74.013   -27.548 1.00 56.19 394 A 1 
ATOM 3167  C CG  . PHE A 1 394 ? -23.529 75.258   -26.838 1.00 53.67 394 A 1 
ATOM 3168  C CD1 . PHE A 1 394 ? -23.864 76.540   -27.303 1.00 49.45 394 A 1 
ATOM 3169  C CD2 . PHE A 1 394 ? -22.739 75.125   -25.680 1.00 49.40 394 A 1 
ATOM 3170  C CE1 . PHE A 1 394 ? -23.409 77.684   -26.628 1.00 43.47 394 A 1 
ATOM 3171  C CE2 . PHE A 1 394 ? -22.283 76.262   -24.999 1.00 45.17 394 A 1 
ATOM 3172  C CZ  . PHE A 1 394 ? -22.616 77.545   -25.471 1.00 45.59 394 A 1 
ATOM 3173  N N   . ARG A 1 395 ? -26.971 73.451   -28.772 1.00 61.43 395 A 1 
ATOM 3174  C CA  . ARG A 1 395 ? -28.195 73.857   -29.475 1.00 60.76 395 A 1 
ATOM 3175  C C   . ARG A 1 395 ? -29.453 73.545   -28.666 1.00 60.33 395 A 1 
ATOM 3176  O O   . ARG A 1 395 ? -30.328 74.400   -28.555 1.00 57.11 395 A 1 
ATOM 3177  C CB  . ARG A 1 395 ? -28.273 73.186   -30.848 1.00 57.74 395 A 1 
ATOM 3178  C CG  . ARG A 1 395 ? -27.270 73.789   -31.832 1.00 55.29 395 A 1 
ATOM 3179  C CD  . ARG A 1 395 ? -27.338 73.035   -33.159 1.00 53.49 395 A 1 
ATOM 3180  N NE  . ARG A 1 395 ? -26.241 73.441   -34.041 1.00 48.66 395 A 1 
ATOM 3181  C CZ  . ARG A 1 395 ? -26.219 73.388   -35.363 1.00 44.67 395 A 1 
ATOM 3182  N NH1 . ARG A 1 395 ? -27.256 73.003   -36.064 1.00 42.97 395 A 1 
ATOM 3183  N NH2 . ARG A 1 395 ? -25.136 73.721   -35.994 1.00 41.24 395 A 1 
ATOM 3184  N N   . HIS A 1 396 ? -29.539 72.371   -28.074 1.00 56.69 396 A 1 
ATOM 3185  C CA  . HIS A 1 396 ? -30.693 71.982   -27.263 1.00 56.20 396 A 1 
ATOM 3186  C C   . HIS A 1 396 ? -30.844 72.828   -25.994 1.00 55.41 396 A 1 
ATOM 3187  O O   . HIS A 1 396 ? -31.956 73.200   -25.624 1.00 52.28 396 A 1 
ATOM 3188  C CB  . HIS A 1 396 ? -30.600 70.491   -26.920 1.00 52.69 396 A 1 
ATOM 3189  C CG  . HIS A 1 396 ? -30.895 69.611   -28.106 1.00 51.76 396 A 1 
ATOM 3190  N ND1 . HIS A 1 396 ? -32.065 69.590   -28.842 1.00 48.90 396 A 1 
ATOM 3191  C CD2 . HIS A 1 396 ? -30.042 68.698   -28.667 1.00 48.78 396 A 1 
ATOM 3192  C CE1 . HIS A 1 396 ? -31.918 68.694   -29.822 1.00 46.21 396 A 1 
ATOM 3193  N NE2 . HIS A 1 396 ? -30.709 68.136   -29.753 1.00 48.03 396 A 1 
ATOM 3194  N N   . THR A 1 397 ? -29.742 73.200   -25.346 1.00 53.45 397 A 1 
ATOM 3195  C CA  . THR A 1 397 ? -29.790 74.121   -24.199 1.00 53.13 397 A 1 
ATOM 3196  C C   . THR A 1 397 ? -30.159 75.548   -24.611 1.00 52.70 397 A 1 
ATOM 3197  O O   . THR A 1 397 ? -30.907 76.206   -23.888 1.00 48.93 397 A 1 
ATOM 3198  C CB  . THR A 1 397 ? -28.486 74.125   -23.388 1.00 48.87 397 A 1 
ATOM 3199  O OG1 . THR A 1 397 ? -27.347 73.993   -24.195 1.00 46.01 397 A 1 
ATOM 3200  C CG2 . THR A 1 397 ? -28.444 72.980   -22.381 1.00 47.10 397 A 1 
ATOM 3201  N N   . ILE A 1 398 ? -29.714 76.027   -25.770 1.00 50.55 398 A 1 
ATOM 3202  C CA  . ILE A 1 398 ? -30.101 77.343   -26.296 1.00 51.83 398 A 1 
ATOM 3203  C C   . ILE A 1 398 ? -31.591 77.372   -26.659 1.00 51.92 398 A 1 
ATOM 3204  O O   . ILE A 1 398 ? -32.294 78.281   -26.216 1.00 48.28 398 A 1 
ATOM 3205  C CB  . ILE A 1 398 ? -29.202 77.761   -27.479 1.00 47.55 398 A 1 
ATOM 3206  C CG1 . ILE A 1 398 ? -27.765 78.047   -26.978 1.00 45.44 398 A 1 
ATOM 3207  C CG2 . ILE A 1 398 ? -29.755 79.022   -28.185 1.00 45.84 398 A 1 
ATOM 3208  C CD1 . ILE A 1 398 ? -26.736 78.163   -28.100 1.00 43.09 398 A 1 
ATOM 3209  N N   . SER A 1 399 ? -32.108 76.413   -27.406 1.00 50.62 399 A 1 
ATOM 3210  C CA  . SER A 1 399 ? -33.529 76.383   -27.783 1.00 51.06 399 A 1 
ATOM 3211  C C   . SER A 1 399 ? -34.449 76.294   -26.563 1.00 50.39 399 A 1 
ATOM 3212  O O   . SER A 1 399 ? -35.408 77.060   -26.453 1.00 46.79 399 A 1 
ATOM 3213  C CB  . SER A 1 399 ? -33.815 75.243   -28.773 1.00 47.53 399 A 1 
ATOM 3214  O OG  . SER A 1 399 ? -33.693 73.967   -28.170 1.00 45.70 399 A 1 
ATOM 3215  N N   . GLY A 1 400 ? -34.118 75.478   -25.597 1.00 46.40 400 A 1 
ATOM 3216  C CA  . GLY A 1 400 ? -34.855 75.393   -24.333 1.00 47.65 400 A 1 
ATOM 3217  C C   . GLY A 1 400 ? -34.829 76.691   -23.515 1.00 47.63 400 A 1 
ATOM 3218  O O   . GLY A 1 400 ? -35.809 77.025   -22.847 1.00 44.78 400 A 1 
ATOM 3219  N N   . SER A 1 401 ? -33.748 77.465   -23.579 1.00 41.45 401 A 1 
ATOM 3220  C CA  . SER A 1 401 ? -33.667 78.757   -22.889 1.00 43.09 401 A 1 
ATOM 3221  C C   . SER A 1 401 ? -34.392 79.883   -23.633 1.00 42.24 401 A 1 
ATOM 3222  O O   . SER A 1 401 ? -35.024 80.726   -22.991 1.00 40.07 401 A 1 
ATOM 3223  C CB  . SER A 1 401 ? -32.209 79.133   -22.597 1.00 39.99 401 A 1 
ATOM 3224  O OG  . SER A 1 401 ? -31.463 79.381   -23.776 1.00 38.89 401 A 1 
ATOM 3225  N N   . GLN A 1 402 ? -34.364 79.910   -24.968 1.00 39.07 402 A 1 
ATOM 3226  C CA  . GLN A 1 402 ? -35.061 80.920   -25.765 1.00 40.67 402 A 1 
ATOM 3227  C C   . GLN A 1 402 ? -36.587 80.806   -25.648 1.00 39.36 402 A 1 
ATOM 3228  O O   . GLN A 1 402 ? -37.255 81.827   -25.469 1.00 37.66 402 A 1 
ATOM 3229  C CB  . GLN A 1 402 ? -34.634 80.836   -27.235 1.00 37.55 402 A 1 
ATOM 3230  C CG  . GLN A 1 402 ? -33.252 81.456   -27.476 1.00 36.48 402 A 1 
ATOM 3231  C CD  . GLN A 1 402 ? -32.860 81.493   -28.953 1.00 35.19 402 A 1 
ATOM 3232  O OE1 . GLN A 1 402 ? -33.438 80.847   -29.808 1.00 34.19 402 A 1 
ATOM 3233  N NE2 . GLN A 1 402 ? -31.851 82.262   -29.307 1.00 34.97 402 A 1 
ATOM 3234  N N   . THR A 1 403 ? -37.139 79.601   -25.675 1.00 40.03 403 A 1 
ATOM 3235  C CA  . THR A 1 403 ? -38.578 79.393   -25.436 1.00 41.43 403 A 1 
ATOM 3236  C C   . THR A 1 403 ? -38.989 79.818   -24.023 1.00 40.37 403 A 1 
ATOM 3237  O O   . THR A 1 403 ? -40.030 80.456   -23.857 1.00 38.20 403 A 1 
ATOM 3238  C CB  . THR A 1 403 ? -38.990 77.937   -25.692 1.00 37.94 403 A 1 
ATOM 3239  O OG1 . THR A 1 403 ? -38.060 77.029   -25.143 1.00 36.35 403 A 1 
ATOM 3240  C CG2 . THR A 1 403 ? -39.092 77.625   -27.184 1.00 38.16 403 A 1 
ATOM 3241  N N   . ALA A 1 404 ? -38.170 79.597   -23.027 1.00 37.46 404 A 1 
ATOM 3242  C CA  . ALA A 1 404 ? -38.435 80.058   -21.663 1.00 39.73 404 A 1 
ATOM 3243  C C   . ALA A 1 404 ? -38.405 81.595   -21.524 1.00 39.24 404 A 1 
ATOM 3244  O O   . ALA A 1 404 ? -39.206 82.168   -20.787 1.00 37.67 404 A 1 
ATOM 3245  C CB  . ALA A 1 404 ? -37.432 79.393   -20.713 1.00 36.62 404 A 1 
ATOM 3246  N N   . ILE A 1 405 ? -37.507 82.290   -22.225 1.00 36.85 405 A 1 
ATOM 3247  C CA  . ILE A 1 405 ? -37.413 83.758   -22.186 1.00 39.08 405 A 1 
ATOM 3248  C C   . ILE A 1 405 ? -38.585 84.403   -22.941 1.00 38.56 405 A 1 
ATOM 3249  O O   . ILE A 1 405 ? -39.207 85.342   -22.431 1.00 36.71 405 A 1 
ATOM 3250  C CB  . ILE A 1 405 ? -36.036 84.233   -22.706 1.00 36.24 405 A 1 
ATOM 3251  C CG1 . ILE A 1 405 ? -34.905 83.764   -21.757 1.00 34.71 405 A 1 
ATOM 3252  C CG2 . ILE A 1 405 ? -35.988 85.773   -22.829 1.00 36.32 405 A 1 
ATOM 3253  C CD1 . ILE A 1 405 ? -33.500 83.866   -22.365 1.00 34.37 405 A 1 
ATOM 3254  N N   . GLY A 1 406 ? -38.931 83.899   -24.120 1.00 35.15 406 A 1 
ATOM 3255  C CA  . GLY A 1 406 ? -40.012 84.450   -24.941 1.00 37.49 406 A 1 
ATOM 3256  C C   . GLY A 1 406 ? -41.386 84.393   -24.273 1.00 36.89 406 A 1 
ATOM 3257  O O   . GLY A 1 406 ? -42.140 85.370   -24.297 1.00 35.33 406 A 1 
ATOM 3258  N N   . SER A 1 407 ? -41.707 83.319   -23.606 1.00 33.12 407 A 1 
ATOM 3259  C CA  . SER A 1 407 ? -43.011 83.143   -22.943 1.00 35.21 407 A 1 
ATOM 3260  C C   . SER A 1 407 ? -43.235 84.066   -21.740 1.00 34.39 407 A 1 
ATOM 3261  O O   . SER A 1 407 ? -44.379 84.359   -21.392 1.00 32.92 407 A 1 
ATOM 3262  C CB  . SER A 1 407 ? -43.195 81.683   -22.521 1.00 32.71 407 A 1 
ATOM 3263  O OG  . SER A 1 407 ? -42.194 81.271   -21.603 1.00 31.58 407 A 1 
ATOM 3264  N N   . SER A 1 408 ? -42.180 84.571   -21.119 1.00 31.35 408 A 1 
ATOM 3265  C CA  . SER A 1 408 ? -42.307 85.475   -19.966 1.00 34.24 408 A 1 
ATOM 3266  C C   . SER A 1 408 ? -42.716 86.915   -20.317 1.00 33.44 408 A 1 
ATOM 3267  O O   . SER A 1 408 ? -43.184 87.648   -19.442 1.00 32.23 408 A 1 
ATOM 3268  C CB  . SER A 1 408 ? -41.011 85.462   -19.142 1.00 32.00 408 A 1 
ATOM 3269  O OG  . SER A 1 408 ? -39.916 86.035   -19.836 1.00 30.68 408 A 1 
ATOM 3270  N N   . ALA A 1 409 ? -42.548 87.332   -21.567 1.00 31.14 409 A 1 
ATOM 3271  C CA  . ALA A 1 409 ? -42.804 88.716   -21.973 1.00 34.98 409 A 1 
ATOM 3272  C C   . ALA A 1 409 ? -44.249 88.989   -22.431 1.00 34.60 409 A 1 
ATOM 3273  O O   . ALA A 1 409 ? -44.743 90.110   -22.285 1.00 33.11 409 A 1 
ATOM 3274  C CB  . ALA A 1 409 ? -41.789 89.093   -23.055 1.00 32.13 409 A 1 
ATOM 3275  N N   . SER A 1 410 ? -44.933 88.018   -23.011 1.00 29.95 410 A 1 
ATOM 3276  C CA  . SER A 1 410 ? -46.293 88.238   -23.497 1.00 33.69 410 A 1 
ATOM 3277  C C   . SER A 1 410 ? -47.331 87.962   -22.399 1.00 32.86 410 A 1 
ATOM 3278  O O   . SER A 1 410 ? -47.762 86.838   -22.184 1.00 31.43 410 A 1 
ATOM 3279  C CB  . SER A 1 410 ? -46.565 87.460   -24.800 1.00 31.29 410 A 1 
ATOM 3280  O OG  . SER A 1 410 ? -46.469 86.064   -24.627 1.00 30.26 410 A 1 
ATOM 3281  N N   . PHE A 1 411 ? -47.784 89.038   -21.745 1.00 29.64 411 A 1 
ATOM 3282  C CA  . PHE A 1 411 ? -48.971 89.017   -20.878 1.00 34.05 411 A 1 
ATOM 3283  C C   . PHE A 1 411 ? -50.291 88.801   -21.644 1.00 32.90 411 A 1 
ATOM 3284  O O   . PHE A 1 411 ? -51.369 88.814   -21.045 1.00 31.49 411 A 1 
ATOM 3285  C CB  . PHE A 1 411 ? -49.035 90.324   -20.069 1.00 31.70 411 A 1 
ATOM 3286  C CG  . PHE A 1 411 ? -48.264 90.304   -18.764 1.00 30.62 411 A 1 
ATOM 3287  C CD1 . PHE A 1 411 ? -48.849 89.750   -17.615 1.00 29.42 411 A 1 
ATOM 3288  C CD2 . PHE A 1 411 ? -46.979 90.867   -18.681 1.00 30.00 411 A 1 
ATOM 3289  C CE1 . PHE A 1 411 ? -48.156 89.749   -16.397 1.00 27.14 411 A 1 
ATOM 3290  C CE2 . PHE A 1 411 ? -46.281 90.861   -17.465 1.00 28.09 411 A 1 
ATOM 3291  C CZ  . PHE A 1 411 ? -46.872 90.307   -16.319 1.00 28.97 411 A 1 
ATOM 3292  N N   . GLY A 1 412 ? -50.234 88.662   -22.974 1.00 29.50 412 A 1 
ATOM 3293  C CA  . GLY A 1 412 ? -51.417 88.447   -23.810 1.00 33.61 412 A 1 
ATOM 3294  C C   . GLY A 1 412 ? -52.023 87.050   -23.636 1.00 33.51 412 A 1 
ATOM 3295  O O   . GLY A 1 412 ? -51.448 86.184   -22.990 1.00 32.15 412 A 1 
ATOM 3296  N N   . ARG A 1 413 ? -53.223 86.858   -24.226 1.00 29.86 413 A 1 
ATOM 3297  C CA  . ARG A 1 413 ? -53.853 85.526   -24.253 1.00 33.96 413 A 1 
ATOM 3298  C C   . ARG A 1 413 ? -52.857 84.516   -24.831 1.00 32.26 413 A 1 
ATOM 3299  O O   . ARG A 1 413 ? -52.409 84.731   -25.956 1.00 31.31 413 A 1 
ATOM 3300  C CB  . ARG A 1 413 ? -55.112 85.525   -25.132 1.00 33.27 413 A 1 
ATOM 3301  C CG  . ARG A 1 413 ? -56.361 85.992   -24.382 1.00 32.22 413 A 1 
ATOM 3302  C CD  . ARG A 1 413 ? -57.576 85.931   -25.319 1.00 31.55 413 A 1 
ATOM 3303  N NE  . ARG A 1 413 ? -58.825 86.216   -24.605 1.00 28.63 413 A 1 
ATOM 3304  C CZ  . ARG A 1 413 ? -60.011 86.401   -25.156 1.00 28.38 413 A 1 
ATOM 3305  N NH1 . ARG A 1 413 ? -60.166 86.382   -26.455 1.00 27.10 413 A 1 
ATOM 3306  N NH2 . ARG A 1 413 ? -61.063 86.617   -24.415 1.00 26.07 413 A 1 
ATOM 3307  N N   . PRO A 1 414 ? -52.518 83.445   -24.094 1.00 32.32 414 A 1 
ATOM 3308  C CA  . PRO A 1 414 ? -51.676 82.394   -24.641 1.00 35.02 414 A 1 
ATOM 3309  C C   . PRO A 1 414 ? -52.406 81.817   -25.855 1.00 34.86 414 A 1 
ATOM 3310  O O   . PRO A 1 414 ? -53.512 81.284   -25.731 1.00 33.01 414 A 1 
ATOM 3311  C CB  . PRO A 1 414 ? -51.464 81.383   -23.507 1.00 32.39 414 A 1 
ATOM 3312  C CG  . PRO A 1 414 ? -52.677 81.585   -22.601 1.00 32.50 414 A 1 
ATOM 3313  C CD  . PRO A 1 414 ? -53.024 83.059   -22.782 1.00 37.00 414 A 1 
ATOM 3314  N N   . THR A 1 415 ? -51.841 82.046   -27.031 1.00 33.15 415 A 1 
ATOM 3315  C CA  . THR A 1 415 ? -52.462 81.583   -28.269 1.00 36.07 415 A 1 
ATOM 3316  C C   . THR A 1 415 ? -52.225 80.088   -28.419 1.00 34.78 415 A 1 
ATOM 3317  O O   . THR A 1 415 ? -51.210 79.559   -27.967 1.00 32.74 415 A 1 
ATOM 3318  C CB  . THR A 1 415 ? -51.947 82.359   -29.495 1.00 33.40 415 A 1 
ATOM 3319  O OG1 . THR A 1 415 ? -50.542 82.486   -29.485 1.00 32.07 415 A 1 
ATOM 3320  C CG2 . THR A 1 415 ? -52.520 83.778   -29.544 1.00 32.46 415 A 1 
ATOM 3321  N N   . THR A 1 416 ? -53.146 79.416   -29.090 1.00 32.42 416 A 1 
ATOM 3322  C CA  . THR A 1 416 ? -53.014 77.983   -29.417 1.00 35.95 416 A 1 
ATOM 3323  C C   . THR A 1 416 ? -51.682 77.640   -30.090 1.00 35.22 416 A 1 
ATOM 3324  O O   . THR A 1 416 ? -51.177 76.529   -29.949 1.00 33.28 416 A 1 
ATOM 3325  C CB  . THR A 1 416 ? -54.148 77.550   -30.357 1.00 32.89 416 A 1 
ATOM 3326  O OG1 . THR A 1 416 ? -54.330 78.506   -31.387 1.00 31.12 416 A 1 
ATOM 3327  C CG2 . THR A 1 416 ? -55.487 77.429   -29.622 1.00 32.10 416 A 1 
ATOM 3328  N N   . VAL A 1 417 ? -51.082 78.598   -30.766 1.00 34.61 417 A 1 
ATOM 3329  C CA  . VAL A 1 417 ? -49.773 78.467   -31.413 1.00 37.48 417 A 1 
ATOM 3330  C C   . VAL A 1 417 ? -48.642 78.365   -30.378 1.00 36.53 417 A 1 
ATOM 3331  O O   . VAL A 1 417 ? -47.740 77.557   -30.551 1.00 35.35 417 A 1 
ATOM 3332  C CB  . VAL A 1 417 ? -49.523 79.642   -32.377 1.00 35.24 417 A 1 
ATOM 3333  C CG1 . VAL A 1 417 ? -48.242 79.441   -33.184 1.00 32.41 417 A 1 
ATOM 3334  C CG2 . VAL A 1 417 ? -50.680 79.818   -33.375 1.00 35.54 417 A 1 
ATOM 3335  N N   . GLU A 1 418 ? -48.680 79.124   -29.298 1.00 33.80 418 A 1 
ATOM 3336  C CA  . GLU A 1 418 ? -47.677 79.058   -28.224 1.00 36.13 418 A 1 
ATOM 3337  C C   . GLU A 1 418 ? -47.729 77.721   -27.463 1.00 34.85 418 A 1 
ATOM 3338  O O   . GLU A 1 418 ? -46.685 77.140   -27.175 1.00 34.27 418 A 1 
ATOM 3339  C CB  . GLU A 1 418 ? -47.853 80.222   -27.240 1.00 34.81 418 A 1 
ATOM 3340  C CG  . GLU A 1 418 ? -47.369 81.567   -27.799 1.00 33.12 418 A 1 
ATOM 3341  C CD  . GLU A 1 418 ? -47.602 82.740   -26.831 1.00 31.63 418 A 1 
ATOM 3342  O OE1 . GLU A 1 418 ? -46.908 83.776   -26.972 1.00 28.81 418 A 1 
ATOM 3343  O OE2 . GLU A 1 418 ? -48.505 82.628   -25.963 1.00 33.31 418 A 1 
ATOM 3344  N N   . GLU A 1 419 ? -48.907 77.178   -27.212 1.00 35.53 419 A 1 
ATOM 3345  C CA  . GLU A 1 419 ? -49.045 75.841   -26.619 1.00 37.80 419 A 1 
ATOM 3346  C C   . GLU A 1 419 ? -48.497 74.746   -27.551 1.00 36.69 419 A 1 
ATOM 3347  O O   . GLU A 1 419 ? -47.803 73.837   -27.097 1.00 35.76 419 A 1 
ATOM 3348  C CB  . GLU A 1 419 ? -50.503 75.547   -26.252 1.00 35.82 419 A 1 
ATOM 3349  C CG  . GLU A 1 419 ? -50.977 76.327   -25.017 1.00 34.10 419 A 1 
ATOM 3350  C CD  . GLU A 1 419 ? -52.362 75.889   -24.520 1.00 33.28 419 A 1 
ATOM 3351  O OE1 . GLU A 1 419 ? -52.686 76.203   -23.350 1.00 30.88 419 A 1 
ATOM 3352  O OE2 . GLU A 1 419 ? -53.104 75.249   -25.305 1.00 34.44 419 A 1 
ATOM 3353  N N   . HIS A 1 420 ? -48.724 74.856   -28.857 1.00 40.55 420 A 1 
ATOM 3354  C CA  . HIS A 1 420 ? -48.099 73.958   -29.821 1.00 42.33 420 A 1 
ATOM 3355  C C   . HIS A 1 420 ? -46.571 74.053   -29.797 1.00 40.82 420 A 1 
ATOM 3356  O O   . HIS A 1 420 ? -45.892 73.027   -29.799 1.00 39.53 420 A 1 
ATOM 3357  C CB  . HIS A 1 420 ? -48.637 74.232   -31.232 1.00 39.96 420 A 1 
ATOM 3358  C CG  . HIS A 1 420 ? -49.808 73.367   -31.590 1.00 38.49 420 A 1 
ATOM 3359  N ND1 . HIS A 1 420 ? -49.773 72.001   -31.757 1.00 38.18 420 A 1 
ATOM 3360  C CD2 . HIS A 1 420 ? -51.076 73.779   -31.898 1.00 38.25 420 A 1 
ATOM 3361  C CE1 . HIS A 1 420 ? -50.989 71.607   -32.155 1.00 36.99 420 A 1 
ATOM 3362  N NE2 . HIS A 1 420 ? -51.809 72.653   -32.251 1.00 38.01 420 A 1 
ATOM 3363  N N   . HIS A 1 421 ? -46.014 75.275   -29.748 1.00 44.78 421 A 1 
ATOM 3364  C CA  . HIS A 1 421 ? -44.567 75.471   -29.689 1.00 45.36 421 A 1 
ATOM 3365  C C   . HIS A 1 421 ? -43.943 74.839   -28.443 1.00 43.43 421 A 1 
ATOM 3366  O O   . HIS A 1 421 ? -42.899 74.192   -28.531 1.00 42.06 421 A 1 
ATOM 3367  C CB  . HIS A 1 421 ? -44.239 76.966   -29.739 1.00 42.95 421 A 1 
ATOM 3368  C CG  . HIS A 1 421 ? -43.987 77.455   -31.138 1.00 41.48 421 A 1 
ATOM 3369  N ND1 . HIS A 1 421 ? -42.886 77.148   -31.907 1.00 40.31 421 A 1 
ATOM 3370  C CD2 . HIS A 1 421 ? -44.757 78.322   -31.856 1.00 39.86 421 A 1 
ATOM 3371  C CE1 . HIS A 1 421 ? -42.995 77.819   -33.063 1.00 38.77 421 A 1 
ATOM 3372  N NE2 . HIS A 1 421 ? -44.112 78.539   -33.073 1.00 39.36 421 A 1 
ATOM 3373  N N   . THR A 1 422 ? -44.565 74.974   -27.290 1.00 48.73 422 A 1 
ATOM 3374  C CA  . THR A 1 422 ? -44.072 74.392   -26.039 1.00 50.57 422 A 1 
ATOM 3375  C C   . THR A 1 422 ? -44.165 72.865   -26.039 1.00 50.86 422 A 1 
ATOM 3376  O O   . THR A 1 422 ? -43.209 72.205   -25.631 1.00 48.00 422 A 1 
ATOM 3377  C CB  . THR A 1 422 ? -44.784 74.978   -24.813 1.00 47.04 422 A 1 
ATOM 3378  O OG1 . THR A 1 422 ? -46.178 75.035   -24.986 1.00 44.21 422 A 1 
ATOM 3379  C CG2 . THR A 1 422 ? -44.312 76.405   -24.519 1.00 44.80 422 A 1 
ATOM 3380  N N   . ALA A 1 423 ? -45.233 72.300   -26.560 1.00 51.28 423 A 1 
ATOM 3381  C CA  . ALA A 1 423 ? -45.377 70.847   -26.685 1.00 52.94 423 A 1 
ATOM 3382  C C   . ALA A 1 423 ? -44.346 70.241   -27.655 1.00 53.94 423 A 1 
ATOM 3383  O O   . ALA A 1 423 ? -43.702 69.242   -27.331 1.00 51.59 423 A 1 
ATOM 3384  C CB  . ALA A 1 423 ? -46.813 70.531   -27.111 1.00 49.22 423 A 1 
ATOM 3385  N N   . ILE A 1 424 ? -44.137 70.864   -28.811 1.00 57.17 424 A 1 
ATOM 3386  C CA  . ILE A 1 424 ? -43.127 70.417   -29.785 1.00 57.65 424 A 1 
ATOM 3387  C C   . ILE A 1 424 ? -41.712 70.545   -29.201 1.00 58.49 424 A 1 
ATOM 3388  O O   . ILE A 1 424 ? -40.901 69.626   -29.336 1.00 53.76 424 A 1 
ATOM 3389  C CB  . ILE A 1 424 ? -43.277 71.190   -31.116 1.00 53.94 424 A 1 
ATOM 3390  C CG1 . ILE A 1 424 ? -44.608 70.812   -31.816 1.00 52.04 424 A 1 
ATOM 3391  C CG2 . ILE A 1 424 ? -42.101 70.893   -32.069 1.00 51.13 424 A 1 
ATOM 3392  C CD1 . ILE A 1 424 ? -45.005 71.763   -32.950 1.00 48.32 424 A 1 
ATOM 3393  N N   . GLY A 1 425 ? -41.407 71.622   -28.513 1.00 59.14 425 A 1 
ATOM 3394  C CA  . GLY A 1 425 ? -40.118 71.813   -27.845 1.00 60.11 425 A 1 
ATOM 3395  C C   . GLY A 1 425 ? -39.856 70.784   -26.739 1.00 61.42 425 A 1 
ATOM 3396  O O   . GLY A 1 425 ? -38.726 70.317   -26.580 1.00 56.84 425 A 1 
ATOM 3397  N N   . CYS A 1 426 ? -40.895 70.378   -26.039 1.00 59.60 426 A 1 
ATOM 3398  C CA  . CYS A 1 426 ? -40.777 69.327   -25.026 1.00 60.78 426 A 1 
ATOM 3399  C C   . CYS A 1 426 ? -40.547 67.942   -25.658 1.00 62.49 426 A 1 
ATOM 3400  O O   . CYS A 1 426 ? -39.637 67.229   -25.240 1.00 57.42 426 A 1 
ATOM 3401  C CB  . CYS A 1 426 ? -42.006 69.363   -24.107 1.00 55.75 426 A 1 
ATOM 3402  S SG  . CYS A 1 426 ? -41.609 68.639   -22.488 1.00 49.99 426 A 1 
ATOM 3403  N N   . ASN A 1 427 ? -41.266 67.601   -26.714 1.00 64.73 427 A 1 
ATOM 3404  C CA  . ASN A 1 427 ? -41.027 66.374   -27.490 1.00 66.37 427 A 1 
ATOM 3405  C C   . ASN A 1 427 ? -39.594 66.308   -28.030 1.00 69.42 427 A 1 
ATOM 3406  O O   . ASN A 1 427 ? -38.957 65.259   -27.984 1.00 63.73 427 A 1 
ATOM 3407  C CB  . ASN A 1 427 ? -42.013 66.299   -28.671 1.00 60.43 427 A 1 
ATOM 3408  C CG  . ASN A 1 427 ? -43.402 65.819   -28.284 1.00 57.35 427 A 1 
ATOM 3409  O OD1 . ASN A 1 427 ? -43.704 65.519   -27.155 1.00 52.64 427 A 1 
ATOM 3410  N ND2 . ASN A 1 427 ? -44.283 65.705   -29.255 1.00 53.22 427 A 1 
ATOM 3411  N N   . HIS A 1 428 ? -39.074 67.422   -28.518 1.00 70.51 428 A 1 
ATOM 3412  C CA  . HIS A 1 428 ? -37.700 67.505   -29.000 1.00 71.26 428 A 1 
ATOM 3413  C C   . HIS A 1 428 ? -36.683 67.232   -27.880 1.00 73.40 428 A 1 
ATOM 3414  O O   . HIS A 1 428 ? -35.728 66.474   -28.080 1.00 68.62 428 A 1 
ATOM 3415  C CB  . HIS A 1 428 ? -37.485 68.890   -29.624 1.00 65.62 428 A 1 
ATOM 3416  C CG  . HIS A 1 428 ? -36.090 69.083   -30.140 1.00 60.35 428 A 1 
ATOM 3417  N ND1 . HIS A 1 428 ? -35.124 69.896   -29.593 1.00 54.58 428 A 1 
ATOM 3418  C CD2 . HIS A 1 428 ? -35.537 68.443   -31.216 1.00 53.45 428 A 1 
ATOM 3419  C CE1 . HIS A 1 428 ? -34.018 69.753   -30.327 1.00 48.23 428 A 1 
ATOM 3420  N NE2 . HIS A 1 428 ? -34.228 68.883   -31.313 1.00 49.44 428 A 1 
ATOM 3421  N N   . LYS A 1 429 ? -36.892 67.765   -26.689 1.00 76.58 429 A 1 
ATOM 3422  C CA  . LYS A 1 429 ? -36.037 67.526   -25.522 1.00 77.38 429 A 1 
ATOM 3423  C C   . LYS A 1 429 ? -36.080 66.054   -25.084 1.00 79.66 429 A 1 
ATOM 3424  O O   . LYS A 1 429 ? -35.029 65.464   -24.834 1.00 73.38 429 A 1 
ATOM 3425  C CB  . LYS A 1 429 ? -36.461 68.473   -24.388 1.00 72.13 429 A 1 
ATOM 3426  C CG  . LYS A 1 429 ? -35.525 68.396   -23.170 1.00 64.07 429 A 1 
ATOM 3427  C CD  . LYS A 1 429 ? -36.101 69.148   -21.967 1.00 58.25 429 A 1 
ATOM 3428  C CE  . LYS A 1 429 ? -35.271 68.836   -20.715 1.00 50.69 429 A 1 
ATOM 3429  N NZ  . LYS A 1 429 ? -36.036 69.032   -19.461 1.00 44.62 429 A 1 
ATOM 3430  N N   . ASP A 1 430 ? -37.264 65.462   -25.038 1.00 74.19 430 A 1 
ATOM 3431  C CA  . ASP A 1 430 ? -37.434 64.062   -24.643 1.00 74.63 430 A 1 
ATOM 3432  C C   . ASP A 1 430 ? -36.813 63.097   -25.664 1.00 77.12 430 A 1 
ATOM 3433  O O   . ASP A 1 430 ? -36.093 62.175   -25.281 1.00 73.39 430 A 1 
ATOM 3434  C CB  . ASP A 1 430 ? -38.926 63.762   -24.417 1.00 70.11 430 A 1 
ATOM 3435  C CG  . ASP A 1 430 ? -39.504 64.385   -23.136 1.00 66.48 430 A 1 
ATOM 3436  O OD1 . ASP A 1 430 ? -38.727 64.864   -22.280 1.00 59.56 430 A 1 
ATOM 3437  O OD2 . ASP A 1 430 ? -40.744 64.354   -22.994 1.00 61.43 430 A 1 
ATOM 3438  N N   . LEU A 1 431 ? -36.987 63.342   -26.962 1.00 77.38 431 A 1 
ATOM 3439  C CA  . LEU A 1 431 ? -36.322 62.566   -28.017 1.00 76.95 431 A 1 
ATOM 3440  C C   . LEU A 1 431 ? -34.797 62.639   -27.913 1.00 78.49 431 A 1 
ATOM 3441  O O   . LEU A 1 431 ? -34.117 61.623   -28.063 1.00 74.78 431 A 1 
ATOM 3442  C CB  . LEU A 1 431 ? -36.779 63.072   -29.394 1.00 73.68 431 A 1 
ATOM 3443  C CG  . LEU A 1 431 ? -38.044 62.363   -29.911 1.00 68.98 431 A 1 
ATOM 3444  C CD1 . LEU A 1 431 ? -38.671 63.177   -31.035 1.00 62.31 431 A 1 
ATOM 3445  C CD2 . LEU A 1 431 ? -37.706 60.976   -30.458 1.00 63.48 431 A 1 
ATOM 3446  N N   . HIS A 1 432 ? -34.255 63.816   -27.623 1.00 82.03 432 A 1 
ATOM 3447  C CA  . HIS A 1 432 ? -32.817 63.979   -27.445 1.00 82.16 432 A 1 
ATOM 3448  C C   . HIS A 1 432 ? -32.294 63.224   -26.215 1.00 82.71 432 A 1 
ATOM 3449  O O   . HIS A 1 432 ? -31.222 62.616   -26.267 1.00 79.20 432 A 1 
ATOM 3450  C CB  . HIS A 1 432 ? -32.479 65.468   -27.352 1.00 79.12 432 A 1 
ATOM 3451  C CG  . HIS A 1 432 ? -30.999 65.704   -27.353 1.00 75.68 432 A 1 
ATOM 3452  N ND1 . HIS A 1 432 ? -30.147 65.496   -28.420 1.00 65.61 432 A 1 
ATOM 3453  C CD2 . HIS A 1 432 ? -30.229 66.122   -26.300 1.00 65.22 432 A 1 
ATOM 3454  C CE1 . HIS A 1 432 ? -28.904 65.790   -28.022 1.00 62.53 432 A 1 
ATOM 3455  N NE2 . HIS A 1 432 ? -28.913 66.174   -26.743 1.00 64.93 432 A 1 
ATOM 3456  N N   . LEU A 1 433 ? -33.056 63.187   -25.127 1.00 81.22 433 A 1 
ATOM 3457  C CA  . LEU A 1 433 ? -32.708 62.394   -23.944 1.00 81.08 433 A 1 
ATOM 3458  C C   . LEU A 1 433 ? -32.781 60.887   -24.227 1.00 82.30 433 A 1 
ATOM 3459  O O   . LEU A 1 433 ? -31.867 60.155   -23.845 1.00 79.34 433 A 1 
ATOM 3460  C CB  . LEU A 1 433 ? -33.615 62.791   -22.772 1.00 79.36 433 A 1 
ATOM 3461  C CG  . LEU A 1 433 ? -33.317 64.187   -22.180 1.00 75.94 433 A 1 
ATOM 3462  C CD1 . LEU A 1 433 ? -34.416 64.566   -21.192 1.00 68.30 433 A 1 
ATOM 3463  C CD2 . LEU A 1 433 ? -31.981 64.217   -21.437 1.00 70.23 433 A 1 
ATOM 3464  N N   . ILE A 1 434 ? -33.804 60.435   -24.955 1.00 81.07 434 A 1 
ATOM 3465  C CA  . ILE A 1 434 ? -33.922 59.040   -25.404 1.00 79.85 434 A 1 
ATOM 3466  C C   . ILE A 1 434 ? -32.707 58.640   -26.247 1.00 81.28 434 A 1 
ATOM 3467  O O   . ILE A 1 434 ? -32.108 57.588   -26.009 1.00 79.22 434 A 1 
ATOM 3468  C CB  . ILE A 1 434 ? -35.243 58.834   -26.185 1.00 78.52 434 A 1 
ATOM 3469  C CG1 . ILE A 1 434 ? -36.458 58.909   -25.230 1.00 74.30 434 A 1 
ATOM 3470  C CG2 . ILE A 1 434 ? -35.261 57.484   -26.928 1.00 72.60 434 A 1 
ATOM 3471  C CD1 . ILE A 1 434 ? -37.804 59.079   -25.951 1.00 67.87 434 A 1 
ATOM 3472  N N   . LEU A 1 435 ? -32.307 59.486   -27.197 1.00 82.55 435 A 1 
ATOM 3473  C CA  . LEU A 1 435 ? -31.109 59.259   -28.004 1.00 80.92 435 A 1 
ATOM 3474  C C   . LEU A 1 435 ? -29.861 59.140   -27.128 1.00 82.18 435 A 1 
ATOM 3475  O O   . LEU A 1 435 ? -29.066 58.219   -27.323 1.00 79.95 435 A 1 
ATOM 3476  C CB  . LEU A 1 435 ? -30.978 60.406   -29.026 1.00 78.49 435 A 1 
ATOM 3477  C CG  . LEU A 1 435 ? -29.690 60.349   -29.876 1.00 74.13 435 A 1 
ATOM 3478  C CD1 . LEU A 1 435 ? -29.620 59.108   -30.754 1.00 66.62 435 A 1 
ATOM 3479  C CD2 . LEU A 1 435 ? -29.613 61.586   -30.765 1.00 67.80 435 A 1 
ATOM 3480  N N   . LYS A 1 436 ? -29.693 60.018   -26.147 1.00 84.02 436 A 1 
ATOM 3481  C CA  . LYS A 1 436 ? -28.553 59.981   -25.229 1.00 84.19 436 A 1 
ATOM 3482  C C   . LYS A 1 436 ? -28.482 58.682   -24.424 1.00 85.08 436 A 1 
ATOM 3483  O O   . LYS A 1 436 ? -27.406 58.103   -24.283 1.00 81.70 436 A 1 
ATOM 3484  C CB  . LYS A 1 436 ? -28.588 61.197   -24.285 1.00 82.13 436 A 1 
ATOM 3485  C CG  . LYS A 1 436 ? -27.382 62.101   -24.532 1.00 73.61 436 A 1 
ATOM 3486  C CD  . LYS A 1 436 ? -27.332 63.267   -23.548 1.00 67.71 436 A 1 
ATOM 3487  C CE  . LYS A 1 436 ? -26.056 64.064   -23.853 1.00 58.87 436 A 1 
ATOM 3488  N NZ  . LYS A 1 436 ? -26.021 65.382   -23.185 1.00 51.95 436 A 1 
ATOM 3489  N N   . GLU A 1 437 ? -29.616 58.217   -23.935 1.00 82.50 437 A 1 
ATOM 3490  C CA  . GLU A 1 437 ? -29.684 56.955   -23.192 1.00 81.03 437 A 1 
ATOM 3491  C C   . GLU A 1 437 ? -29.393 55.747   -24.104 1.00 82.84 437 A 1 
ATOM 3492  O O   . GLU A 1 437 ? -28.626 54.856   -23.730 1.00 80.08 437 A 1 
ATOM 3493  C CB  . GLU A 1 437 ? -31.048 56.828   -22.489 1.00 79.30 437 A 1 
ATOM 3494  C CG  . GLU A 1 437 ? -31.327 57.895   -21.394 1.00 75.48 437 A 1 
ATOM 3495  C CD  . GLU A 1 437 ? -30.315 57.950   -20.234 1.00 71.15 437 A 1 
ATOM 3496  O OE1 . GLU A 1 437 ? -30.168 59.018   -19.604 1.00 64.00 437 A 1 
ATOM 3497  O OE2 . GLU A 1 437 ? -29.661 56.922   -19.938 1.00 64.76 437 A 1 
ATOM 3498  N N   . LEU A 1 438 ? -29.906 55.739   -25.339 1.00 82.54 438 A 1 
ATOM 3499  C CA  . LEU A 1 438 ? -29.581 54.704   -26.327 1.00 81.72 438 A 1 
ATOM 3500  C C   . LEU A 1 438 ? -28.102 54.718   -26.725 1.00 82.81 438 A 1 
ATOM 3501  O O   . LEU A 1 438 ? -27.472 53.662   -26.780 1.00 80.27 438 A 1 
ATOM 3502  C CB  . LEU A 1 438 ? -30.476 54.870   -27.564 1.00 79.49 438 A 1 
ATOM 3503  C CG  . LEU A 1 438 ? -31.825 54.141   -27.432 1.00 74.51 438 A 1 
ATOM 3504  C CD1 . LEU A 1 438 ? -32.789 54.661   -28.490 1.00 67.14 438 A 1 
ATOM 3505  C CD2 . LEU A 1 438 ? -31.657 52.633   -27.638 1.00 68.32 438 A 1 
ATOM 3506  N N   . GLN A 1 439 ? -27.530 55.895   -26.949 1.00 84.26 439 A 1 
ATOM 3507  C CA  . GLN A 1 439 ? -26.101 56.041   -27.239 1.00 84.02 439 A 1 
ATOM 3508  C C   . GLN A 1 439 ? -25.231 55.525   -26.090 1.00 84.96 439 A 1 
ATOM 3509  O O   . GLN A 1 439 ? -24.177 54.937   -26.337 1.00 82.03 439 A 1 
ATOM 3510  C CB  . GLN A 1 439 ? -25.767 57.511   -27.514 1.00 82.27 439 A 1 
ATOM 3511  C CG  . GLN A 1 439 ? -26.224 57.969   -28.908 1.00 77.78 439 A 1 
ATOM 3512  C CD  . GLN A 1 439 ? -25.940 59.457   -29.151 1.00 75.51 439 A 1 
ATOM 3513  O OE1 . GLN A 1 439 ? -25.710 60.248   -28.249 1.00 69.13 439 A 1 
ATOM 3514  N NE2 . GLN A 1 439 ? -25.942 59.886   -30.393 1.00 66.62 439 A 1 
ATOM 3515  N N   . PHE A 1 440 ? -25.667 55.681   -24.842 1.00 85.54 440 A 1 
ATOM 3516  C CA  . PHE A 1 440 ? -24.974 55.086   -23.701 1.00 84.77 440 A 1 
ATOM 3517  C C   . PHE A 1 440 ? -24.990 53.551   -23.777 1.00 85.90 440 A 1 
ATOM 3518  O O   . PHE A 1 440 ? -23.949 52.918   -23.592 1.00 83.04 440 A 1 
ATOM 3519  C CB  . PHE A 1 440 ? -25.596 55.597   -22.393 1.00 82.56 440 A 1 
ATOM 3520  C CG  . PHE A 1 440 ? -25.050 54.909   -21.159 1.00 81.23 440 A 1 
ATOM 3521  C CD1 . PHE A 1 440 ? -25.721 53.806   -20.606 1.00 73.87 440 A 1 
ATOM 3522  C CD2 . PHE A 1 440 ? -23.832 55.334   -20.592 1.00 74.91 440 A 1 
ATOM 3523  C CE1 . PHE A 1 440 ? -25.188 53.138   -19.491 1.00 71.74 440 A 1 
ATOM 3524  C CE2 . PHE A 1 440 ? -23.299 54.672   -19.477 1.00 72.71 440 A 1 
ATOM 3525  C CZ  . PHE A 1 440 ? -23.978 53.573   -18.928 1.00 74.32 440 A 1 
ATOM 3526  N N   . ILE A 1 441 ? -26.130 52.954   -24.107 1.00 85.75 441 A 1 
ATOM 3527  C CA  . ILE A 1 441 ? -26.262 51.497   -24.247 1.00 84.77 441 A 1 
ATOM 3528  C C   . ILE A 1 441 ? -25.371 50.979   -25.385 1.00 85.60 441 A 1 
ATOM 3529  O O   . ILE A 1 441 ? -24.595 50.041   -25.186 1.00 83.22 441 A 1 
ATOM 3530  C CB  . ILE A 1 441 ? -27.745 51.098   -24.451 1.00 83.27 441 A 1 
ATOM 3531  C CG1 . ILE A 1 441 ? -28.595 51.451   -23.206 1.00 78.40 441 A 1 
ATOM 3532  C CG2 . ILE A 1 441 ? -27.867 49.588   -24.747 1.00 77.76 441 A 1 
ATOM 3533  C CD1 . ILE A 1 441 ? -30.109 51.360   -23.436 1.00 73.11 441 A 1 
ATOM 3534  N N   . THR A 1 442 ? -25.431 51.606   -26.559 1.00 86.40 442 A 1 
ATOM 3535  C CA  . THR A 1 442 ? -24.641 51.175   -27.720 1.00 85.03 442 A 1 
ATOM 3536  C C   . THR A 1 442 ? -23.145 51.434   -27.551 1.00 85.82 442 A 1 
ATOM 3537  O O   . THR A 1 442 ? -22.338 50.595   -27.953 1.00 83.55 442 A 1 
ATOM 3538  C CB  . THR A 1 442 ? -25.131 51.827   -29.016 1.00 82.79 442 A 1 
ATOM 3539  O OG1 . THR A 1 442 ? -25.089 53.226   -28.925 1.00 72.81 442 A 1 
ATOM 3540  C CG2 . THR A 1 442 ? -26.566 51.405   -29.347 1.00 72.19 442 A 1 
ATOM 3541  N N   . ALA A 1 443 ? -22.756 52.528   -26.910 1.00 87.11 443 A 1 
ATOM 3542  C CA  . ALA A 1 443 ? -21.360 52.785   -26.569 1.00 87.08 443 A 1 
ATOM 3543  C C   . ALA A 1 443 ? -20.807 51.713   -25.620 1.00 87.87 443 A 1 
ATOM 3544  O O   . ALA A 1 443 ? -19.702 51.207   -25.827 1.00 84.57 443 A 1 
ATOM 3545  C CB  . ALA A 1 443 ? -21.238 54.185   -25.959 1.00 85.06 443 A 1 
ATOM 3546  N N   . ARG A 1 444 ? -21.601 51.319   -24.629 1.00 87.18 444 A 1 
ATOM 3547  C CA  . ARG A 1 444 ? -21.257 50.226   -23.721 1.00 87.08 444 A 1 
ATOM 3548  C C   . ARG A 1 444 ? -21.128 48.891   -24.463 1.00 87.51 444 A 1 
ATOM 3549  O O   . ARG A 1 444 ? -20.187 48.150   -24.216 1.00 84.70 444 A 1 
ATOM 3550  C CB  . ARG A 1 444 ? -22.313 50.170   -22.608 1.00 85.08 444 A 1 
ATOM 3551  C CG  . ARG A 1 444 ? -21.907 49.252   -21.449 1.00 78.93 444 A 1 
ATOM 3552  C CD  . ARG A 1 444 ? -23.042 49.219   -20.430 1.00 77.86 444 A 1 
ATOM 3553  N NE  . ARG A 1 444 ? -22.709 48.388   -19.269 1.00 73.66 444 A 1 
ATOM 3554  C CZ  . ARG A 1 444 ? -23.426 47.414   -18.741 1.00 69.33 444 A 1 
ATOM 3555  N NH1 . ARG A 1 444 ? -24.556 47.018   -19.248 1.00 63.98 444 A 1 
ATOM 3556  N NH2 . ARG A 1 444 ? -23.004 46.823   -17.667 1.00 62.89 444 A 1 
ATOM 3557  N N   . MET A 1 445 ? -22.015 48.618   -25.417 1.00 86.79 445 A 1 
ATOM 3558  C CA  . MET A 1 445 ? -21.932 47.430   -26.274 1.00 85.90 445 A 1 
ATOM 3559  C C   . MET A 1 445 ? -20.685 47.444   -27.167 1.00 86.63 445 A 1 
ATOM 3560  O O   . MET A 1 445 ? -19.990 46.434   -27.234 1.00 84.43 445 A 1 
ATOM 3561  C CB  . MET A 1 445 ? -23.194 47.288   -27.131 1.00 84.54 445 A 1 
ATOM 3562  C CG  . MET A 1 445 ? -24.412 46.841   -26.323 1.00 79.44 445 A 1 
ATOM 3563  S SD  . MET A 1 445 ? -25.849 46.529   -27.385 1.00 75.45 445 A 1 
ATOM 3564  C CE  . MET A 1 445 ? -27.016 45.923   -26.146 1.00 67.31 445 A 1 
ATOM 3565  N N   . ARG A 1 446 ? -20.360 48.576   -27.804 1.00 88.07 446 A 1 
ATOM 3566  C CA  . ARG A 1 446 ? -19.134 48.710   -28.616 1.00 87.28 446 A 1 
ATOM 3567  C C   . ARG A 1 446 ? -17.874 48.481   -27.787 1.00 87.92 446 A 1 
ATOM 3568  O O   . ARG A 1 446 ? -16.981 47.764   -28.227 1.00 85.56 446 A 1 
ATOM 3569  C CB  . ARG A 1 446 ? -19.071 50.091   -29.281 1.00 86.53 446 A 1 
ATOM 3570  C CG  . ARG A 1 446 ? -20.069 50.245   -30.445 1.00 80.56 446 A 1 
ATOM 3571  C CD  . ARG A 1 446 ? -19.984 51.669   -31.016 1.00 77.33 446 A 1 
ATOM 3572  N NE  . ARG A 1 446 ? -21.082 51.932   -31.968 1.00 71.56 446 A 1 
ATOM 3573  C CZ  . ARG A 1 446 ? -21.916 52.968   -31.954 1.00 63.50 446 A 1 
ATOM 3574  N NH1 . ARG A 1 446 ? -21.774 53.988   -31.152 1.00 57.45 446 A 1 
ATOM 3575  N NH2 . ARG A 1 446 ? -22.929 52.996   -32.756 1.00 59.76 446 A 1 
ATOM 3576  N N   . LYS A 1 447 ? -17.824 49.030   -26.570 1.00 89.38 447 A 1 
ATOM 3577  C CA  . LYS A 1 447 ? -16.715 48.781   -25.645 1.00 88.55 447 A 1 
ATOM 3578  C C   . LYS A 1 447 ? -16.608 47.294   -25.280 1.00 88.72 447 A 1 
ATOM 3579  O O   . LYS A 1 447 ? -15.513 46.747   -25.298 1.00 86.00 447 A 1 
ATOM 3580  C CB  . LYS A 1 447 ? -16.877 49.665   -24.402 1.00 86.76 447 A 1 
ATOM 3581  C CG  . LYS A 1 447 ? -15.639 49.578   -23.499 1.00 77.75 447 A 1 
ATOM 3582  C CD  . LYS A 1 447 ? -15.839 50.308   -22.171 1.00 73.34 447 A 1 
ATOM 3583  C CE  . LYS A 1 447 ? -14.623 49.994   -21.289 1.00 63.64 447 A 1 
ATOM 3584  N NZ  . LYS A 1 447 ? -14.872 50.245   -19.856 1.00 56.48 447 A 1 
ATOM 3585  N N   . ALA A 1 448 ? -17.728 46.636   -25.007 1.00 88.07 448 A 1 
ATOM 3586  C CA  . ALA A 1 448 ? -17.745 45.203   -24.722 1.00 87.33 448 A 1 
ATOM 3587  C C   . ALA A 1 448 ? -17.279 44.356   -25.920 1.00 87.74 448 A 1 
ATOM 3588  O O   . ALA A 1 448 ? -16.594 43.356   -25.727 1.00 84.84 448 A 1 
ATOM 3589  C CB  . ALA A 1 448 ? -19.156 44.804   -24.268 1.00 85.62 448 A 1 
ATOM 3590  N N   . ASP A 1 449 ? -17.594 44.781   -27.157 1.00 88.29 449 A 1 
ATOM 3591  C CA  . ASP A 1 449 ? -17.120 44.098   -28.369 1.00 86.61 449 A 1 
ATOM 3592  C C   . ASP A 1 449 ? -15.606 44.258   -28.572 1.00 86.64 449 A 1 
ATOM 3593  O O   . ASP A 1 449 ? -14.926 43.287   -28.906 1.00 83.58 449 A 1 
ATOM 3594  C CB  . ASP A 1 449 ? -17.897 44.601   -29.600 1.00 84.57 449 A 1 
ATOM 3595  C CG  . ASP A 1 449 ? -19.364 44.152   -29.626 1.00 79.61 449 A 1 
ATOM 3596  O OD1 . ASP A 1 449 ? -19.690 43.103   -29.029 1.00 71.34 449 A 1 
ATOM 3597  O OD2 . ASP A 1 449 ? -20.194 44.838   -30.259 1.00 73.53 449 A 1 
ATOM 3598  N N   . ASP A 1 450 ? -15.059 45.448   -28.310 1.00 87.94 450 A 1 
ATOM 3599  C CA  . ASP A 1 450 ? -13.613 45.675   -28.368 1.00 86.87 450 A 1 
ATOM 3600  C C   . ASP A 1 450 ? -12.864 44.857   -27.294 1.00 86.73 450 A 1 
ATOM 3601  O O   . ASP A 1 450 ? -11.805 44.276   -27.560 1.00 83.63 450 A 1 
ATOM 3602  C CB  . ASP A 1 450 ? -13.304 47.179   -28.201 1.00 84.92 450 A 1 
ATOM 3603  C CG  . ASP A 1 450 ? -13.611 48.060   -29.427 1.00 78.80 450 A 1 
ATOM 3604  O OD1 . ASP A 1 450 ? -13.665 47.556   -30.571 1.00 70.59 450 A 1 
ATOM 3605  O OD2 . ASP A 1 450 ? -13.659 49.298   -29.253 1.00 72.09 450 A 1 
ATOM 3606  N N   . GLU A 1 451 ? -13.421 44.758   -26.083 1.00 87.42 451 A 1 
ATOM 3607  C CA  . GLU A 1 451 ? -12.883 43.900   -25.023 1.00 86.56 451 A 1 
ATOM 3608  C C   . GLU A 1 451 ? -12.966 42.409   -25.402 1.00 86.43 451 A 1 
ATOM 3609  O O   . GLU A 1 451 ? -12.000 41.669   -25.217 1.00 83.73 451 A 1 
ATOM 3610  C CB  . GLU A 1 451 ? -13.622 44.166   -23.702 1.00 84.71 451 A 1 
ATOM 3611  C CG  . GLU A 1 451 ? -13.225 45.510   -23.068 1.00 77.35 451 A 1 
ATOM 3612  C CD  . GLU A 1 451 ? -14.015 45.864   -21.793 1.00 73.33 451 A 1 
ATOM 3613  O OE1 . GLU A 1 451 ? -13.817 46.995   -21.280 1.00 66.00 451 A 1 
ATOM 3614  O OE2 . GLU A 1 451 ? -14.826 45.032   -21.325 1.00 67.00 451 A 1 
ATOM 3615  N N   . ALA A 1 452 ? -14.079 41.981   -26.004 1.00 86.62 452 A 1 
ATOM 3616  C CA  . ALA A 1 452 ? -14.254 40.606   -26.464 1.00 86.04 452 A 1 
ATOM 3617  C C   . ALA A 1 452 ? -13.254 40.228   -27.571 1.00 86.15 452 A 1 
ATOM 3618  O O   . ALA A 1 452 ? -12.731 39.112   -27.565 1.00 83.33 452 A 1 
ATOM 3619  C CB  . ALA A 1 452 ? -15.702 40.417   -26.928 1.00 84.18 452 A 1 
ATOM 3620  N N   . GLU A 1 453 ? -12.933 41.153   -28.487 1.00 86.63 453 A 1 
ATOM 3621  C CA  . GLU A 1 453 ? -11.898 40.920   -29.504 1.00 85.29 453 A 1 
ATOM 3622  C C   . GLU A 1 453 ? -10.516 40.721   -28.857 1.00 85.13 453 A 1 
ATOM 3623  O O   . GLU A 1 453 ? -9.786  39.790   -29.217 1.00 82.16 453 A 1 
ATOM 3624  C CB  . GLU A 1 453 ? -11.876 42.069   -30.537 1.00 82.94 453 A 1 
ATOM 3625  C CG  . GLU A 1 453 ? -10.923 41.724   -31.702 1.00 71.98 453 A 1 
ATOM 3626  C CD  . GLU A 1 453 ? -10.855 42.753   -32.849 1.00 66.60 453 A 1 
ATOM 3627  O OE1 . GLU A 1 453 ? -10.220 42.405   -33.878 1.00 58.87 453 A 1 
ATOM 3628  O OE2 . GLU A 1 453 ? -11.401 43.867   -32.735 1.00 59.14 453 A 1 
ATOM 3629  N N   . LEU A 1 454 ? -10.166 41.531   -27.859 1.00 85.49 454 A 1 
ATOM 3630  C CA  . LEU A 1 454 ? -8.906  41.389   -27.126 1.00 84.82 454 A 1 
ATOM 3631  C C   . LEU A 1 454 ? -8.838  40.052   -26.370 1.00 85.45 454 A 1 
ATOM 3632  O O   . LEU A 1 454 ? -7.809  39.372   -26.410 1.00 83.09 454 A 1 
ATOM 3633  C CB  . LEU A 1 454 ? -8.742  42.588   -26.176 1.00 82.72 454 A 1 
ATOM 3634  C CG  . LEU A 1 454 ? -7.411  42.568   -25.391 1.00 73.63 454 A 1 
ATOM 3635  C CD1 . LEU A 1 454 ? -6.195  42.716   -26.305 1.00 66.21 454 A 1 
ATOM 3636  C CD2 . LEU A 1 454 ? -7.385  43.711   -24.389 1.00 65.85 454 A 1 
ATOM 3637  N N   . ILE A 1 455 ? -9.927  39.655   -25.715 1.00 85.81 455 A 1 
ATOM 3638  C CA  . ILE A 1 455 ? -10.039 38.347   -25.054 1.00 85.71 455 A 1 
ATOM 3639  C C   . ILE A 1 455 ? -9.903  37.218   -26.085 1.00 85.71 455 A 1 
ATOM 3640  O O   . ILE A 1 455 ? -9.165  36.261   -25.853 1.00 83.21 455 A 1 
ATOM 3641  C CB  . ILE A 1 455 ? -11.360 38.257   -24.258 1.00 84.79 455 A 1 
ATOM 3642  C CG1 . ILE A 1 455 ? -11.330 39.225   -23.048 1.00 79.94 455 A 1 
ATOM 3643  C CG2 . ILE A 1 455 ? -11.619 36.819   -23.765 1.00 78.03 455 A 1 
ATOM 3644  C CD1 . ILE A 1 455 ? -12.704 39.465   -22.407 1.00 71.37 455 A 1 
ATOM 3645  N N   . GLY A 1 456 ? -10.542 37.348   -27.244 1.00 84.51 456 A 1 
ATOM 3646  C CA  . GLY A 1 456 ? -10.412 36.393   -28.346 1.00 84.00 456 A 1 
ATOM 3647  C C   . GLY A 1 456 ? -8.970  36.225   -28.834 1.00 84.82 456 A 1 
ATOM 3648  O O   . GLY A 1 456 ? -8.541  35.110   -29.139 1.00 82.04 456 A 1 
ATOM 3649  N N   . ASP A 1 457 ? -8.186  37.307   -28.851 1.00 85.29 457 A 1 
ATOM 3650  C CA  . ASP A 1 457 ? -6.758  37.245   -29.169 1.00 85.01 457 A 1 
ATOM 3651  C C   . ASP A 1 457 ? -5.956  36.467   -28.110 1.00 85.52 457 A 1 
ATOM 3652  O O   . ASP A 1 457 ? -5.085  35.670   -28.467 1.00 83.06 457 A 1 
ATOM 3653  C CB  . ASP A 1 457 ? -6.188  38.663   -29.363 1.00 83.02 457 A 1 
ATOM 3654  C CG  . ASP A 1 457 ? -6.331  39.220   -30.789 1.00 79.36 457 A 1 
ATOM 3655  O OD1 . ASP A 1 457 ? -6.752  38.480   -31.707 1.00 72.53 457 A 1 
ATOM 3656  O OD2 . ASP A 1 457 ? -5.861  40.356   -31.019 1.00 73.99 457 A 1 
ATOM 3657  N N   . TRP A 1 458 ? -6.258  36.638   -26.818 1.00 86.41 458 A 1 
ATOM 3658  C CA  . TRP A 1 458 ? -5.646  35.858   -25.740 1.00 86.74 458 A 1 
ATOM 3659  C C   . TRP A 1 458 ? -6.023  34.375   -25.807 1.00 86.85 458 A 1 
ATOM 3660  O O   . TRP A 1 458 ? -5.141  33.518   -25.709 1.00 85.00 458 A 1 
ATOM 3661  C CB  . TRP A 1 458 ? -6.030  36.451   -24.378 1.00 86.19 458 A 1 
ATOM 3662  C CG  . TRP A 1 458 ? -5.259  37.672   -23.977 1.00 85.63 458 A 1 
ATOM 3663  C CD1 . TRP A 1 458 ? -5.770  38.900   -23.770 1.00 79.89 458 A 1 
ATOM 3664  C CD2 . TRP A 1 458 ? -3.829  37.774   -23.706 1.00 83.32 458 A 1 
ATOM 3665  N NE1 . TRP A 1 458 ? -4.757  39.766   -23.377 1.00 79.89 458 A 1 
ATOM 3666  C CE2 . TRP A 1 458 ? -3.553  39.116   -23.330 1.00 81.78 458 A 1 
ATOM 3667  C CE3 . TRP A 1 458 ? -2.752  36.864   -23.737 1.00 79.44 458 A 1 
ATOM 3668  C CZ2 . TRP A 1 458 ? -2.248  39.546   -23.005 1.00 79.86 458 A 1 
ATOM 3669  C CZ3 . TRP A 1 458 ? -1.448  37.294   -23.415 1.00 74.91 458 A 1 
ATOM 3670  C CH2 . TRP A 1 458 ? -1.204  38.623   -23.058 1.00 76.00 458 A 1 
ATOM 3671  N N   . LYS A 1 459 ? -7.304  34.062   -26.046 1.00 86.67 459 A 1 
ATOM 3672  C CA  . LYS A 1 459 ? -7.770  32.674   -26.217 1.00 86.72 459 A 1 
ATOM 3673  C C   . LYS A 1 459 ? -7.084  31.989   -27.406 1.00 86.62 459 A 1 
ATOM 3674  O O   . LYS A 1 459 ? -6.679  30.837   -27.310 1.00 84.62 459 A 1 
ATOM 3675  C CB  . LYS A 1 459 ? -9.300  32.636   -26.379 1.00 85.89 459 A 1 
ATOM 3676  C CG  . LYS A 1 459 ? -10.051 32.996   -25.086 1.00 83.92 459 A 1 
ATOM 3677  C CD  . LYS A 1 459 ? -11.559 32.709   -25.208 1.00 80.85 459 A 1 
ATOM 3678  C CE  . LYS A 1 459 ? -12.262 32.895   -23.854 1.00 76.02 459 A 1 
ATOM 3679  N NZ  . LYS A 1 459 ? -13.499 32.081   -23.735 1.00 68.68 459 A 1 
ATOM 3680  N N   . PHE A 1 460 ? -6.897  32.705   -28.513 1.00 86.26 460 A 1 
ATOM 3681  C CA  . PHE A 1 460 ? -6.172  32.164   -29.664 1.00 86.04 460 A 1 
ATOM 3682  C C   . PHE A 1 460 ? -4.689  31.934   -29.352 1.00 86.34 460 A 1 
ATOM 3683  O O   . PHE A 1 460 ? -4.154  30.894   -29.722 1.00 84.91 460 A 1 
ATOM 3684  C CB  . PHE A 1 460 ? -6.353  33.077   -30.874 1.00 84.83 460 A 1 
ATOM 3685  C CG  . PHE A 1 460 ? -5.726  32.514   -32.133 1.00 84.71 460 A 1 
ATOM 3686  C CD1 . PHE A 1 460 ? -4.537  33.063   -32.645 1.00 79.88 460 A 1 
ATOM 3687  C CD2 . PHE A 1 460 ? -6.319  31.418   -32.786 1.00 79.58 460 A 1 
ATOM 3688  C CE1 . PHE A 1 460 ? -3.955  32.526   -33.806 1.00 78.32 460 A 1 
ATOM 3689  C CE2 . PHE A 1 460 ? -5.738  30.882   -33.943 1.00 78.12 460 A 1 
ATOM 3690  C CZ  . PHE A 1 460 ? -4.557  31.439   -34.454 1.00 79.75 460 A 1 
ATOM 3691  N N   . ALA A 1 461 ? -4.037  32.852   -28.636 1.00 86.45 461 A 1 
ATOM 3692  C CA  . ALA A 1 461 ? -2.659  32.668   -28.190 1.00 86.70 461 A 1 
ATOM 3693  C C   . ALA A 1 461 ? -2.516  31.424   -27.295 1.00 87.17 461 A 1 
ATOM 3694  O O   . ALA A 1 461 ? -1.601  30.631   -27.505 1.00 85.41 461 A 1 
ATOM 3695  C CB  . ALA A 1 461 ? -2.187  33.939   -27.473 1.00 85.80 461 A 1 
ATOM 3696  N N   . ALA A 1 462 ? -3.452  31.205   -26.371 1.00 87.51 462 A 1 
ATOM 3697  C CA  . ALA A 1 462 ? -3.498  30.002   -25.541 1.00 87.69 462 A 1 
ATOM 3698  C C   . ALA A 1 462 ? -3.618  28.722   -26.387 1.00 87.82 462 A 1 
ATOM 3699  O O   . ALA A 1 462 ? -2.838  27.791   -26.209 1.00 85.80 462 A 1 
ATOM 3700  C CB  . ALA A 1 462 ? -4.667  30.135   -24.552 1.00 86.74 462 A 1 
ATOM 3701  N N   . MET A 1 463 ? -4.509  28.708   -27.384 1.00 87.77 463 A 1 
ATOM 3702  C CA  . MET A 1 463 ? -4.684  27.571   -28.296 1.00 87.11 463 A 1 
ATOM 3703  C C   . MET A 1 463 ? -3.423  27.285   -29.135 1.00 87.66 463 A 1 
ATOM 3704  O O   . MET A 1 463 ? -3.125  26.132   -29.441 1.00 85.40 463 A 1 
ATOM 3705  C CB  . MET A 1 463 ? -5.902  27.845   -29.193 1.00 84.67 463 A 1 
ATOM 3706  C CG  . MET A 1 463 ? -6.338  26.618   -29.990 1.00 75.28 463 A 1 
ATOM 3707  S SD  . MET A 1 463 ? -7.751  26.889   -31.099 1.00 71.21 463 A 1 
ATOM 3708  C CE  . MET A 1 463 ? -6.946  27.860   -32.396 1.00 63.78 463 A 1 
ATOM 3709  N N   . VAL A 1 464 ? -2.666  28.319   -29.501 1.00 87.89 464 A 1 
ATOM 3710  C CA  . VAL A 1 464 ? -1.381  28.167   -30.200 1.00 88.09 464 A 1 
ATOM 3711  C C   . VAL A 1 464 ? -0.333  27.521   -29.289 1.00 88.28 464 A 1 
ATOM 3712  O O   . VAL A 1 464 ? 0.380   26.621   -29.735 1.00 86.78 464 A 1 
ATOM 3713  C CB  . VAL A 1 464 ? -0.889  29.525   -30.740 1.00 87.20 464 A 1 
ATOM 3714  C CG1 . VAL A 1 464 ? 0.531   29.450   -31.309 1.00 79.76 464 A 1 
ATOM 3715  C CG2 . VAL A 1 464 ? -1.792  30.023   -31.872 1.00 80.45 464 A 1 
ATOM 3716  N N   . VAL A 1 465 ? -0.263  27.929   -28.025 1.00 89.07 465 A 1 
ATOM 3717  C CA  . VAL A 1 465 ? 0.620   27.307   -27.025 1.00 89.08 465 A 1 
ATOM 3718  C C   . VAL A 1 465 ? 0.245   25.838   -26.818 1.00 89.16 465 A 1 
ATOM 3719  O O   . VAL A 1 465 ? 1.129   24.990   -26.866 1.00 87.41 465 A 1 
ATOM 3720  C CB  . VAL A 1 465 ? 0.605   28.080   -25.690 1.00 88.06 465 A 1 
ATOM 3721  C CG1 . VAL A 1 465 ? 1.463   27.390   -24.619 1.00 80.15 465 A 1 
ATOM 3722  C CG2 . VAL A 1 465 ? 1.170   29.495   -25.865 1.00 80.77 465 A 1 
ATOM 3723  N N   . ASP A 1 466 ? -1.041  25.516   -26.690 1.00 89.34 466 A 1 
ATOM 3724  C CA  . ASP A 1 466 ? -1.519  24.125   -26.596 1.00 89.12 466 A 1 
ATOM 3725  C C   . ASP A 1 466 ? -1.024  23.261   -27.754 1.00 89.43 466 A 1 
ATOM 3726  O O   . ASP A 1 466 ? -0.455  22.190   -27.557 1.00 86.55 466 A 1 
ATOM 3727  C CB  . ASP A 1 466 ? -3.061  24.097   -26.599 1.00 86.76 466 A 1 
ATOM 3728  C CG  . ASP A 1 466 ? -3.684  23.986   -25.218 1.00 82.86 466 A 1 
ATOM 3729  O OD1 . ASP A 1 466 ? -3.034  23.470   -24.287 1.00 73.81 466 A 1 
ATOM 3730  O OD2 . ASP A 1 466 ? -4.872  24.347   -25.081 1.00 75.00 466 A 1 
ATOM 3731  N N   . ARG A 1 467 ? -1.185  23.757   -28.984 1.00 89.08 467 A 1 
ATOM 3732  C CA  . ARG A 1 467 ? -0.769  23.027   -30.187 1.00 89.14 467 A 1 
ATOM 3733  C C   . ARG A 1 467 ? 0.741   22.785   -30.217 1.00 89.39 467 A 1 
ATOM 3734  O O   . ARG A 1 467 ? 1.177   21.722   -30.637 1.00 86.86 467 A 1 
ATOM 3735  C CB  . ARG A 1 467 ? -1.236  23.811   -31.418 1.00 87.70 467 A 1 
ATOM 3736  C CG  . ARG A 1 467 ? -1.187  22.995   -32.713 1.00 78.99 467 A 1 
ATOM 3737  C CD  . ARG A 1 467 ? -2.356  22.022   -32.783 1.00 74.58 467 A 1 
ATOM 3738  N NE  . ARG A 1 467 ? -2.509  21.482   -34.145 1.00 68.54 467 A 1 
ATOM 3739  C CZ  . ARG A 1 467 ? -3.654  21.134   -34.725 1.00 62.16 467 A 1 
ATOM 3740  N NH1 . ARG A 1 467 ? -4.799  21.209   -34.097 1.00 56.73 467 A 1 
ATOM 3741  N NH2 . ARG A 1 467 ? -3.658  20.701   -35.954 1.00 55.99 467 A 1 
ATOM 3742  N N   . PHE A 1 468 ? 1.518   23.758   -29.777 1.00 89.76 468 A 1 
ATOM 3743  C CA  . PHE A 1 468 ? 2.970   23.634   -29.666 1.00 89.91 468 A 1 
ATOM 3744  C C   . PHE A 1 468 ? 3.362   22.597   -28.607 1.00 90.20 468 A 1 
ATOM 3745  O O   . PHE A 1 468 ? 4.140   21.686   -28.898 1.00 88.81 468 A 1 
ATOM 3746  C CB  . PHE A 1 468 ? 3.563   25.014   -29.360 1.00 89.12 468 A 1 
ATOM 3747  C CG  . PHE A 1 468 ? 5.066   24.993   -29.194 1.00 88.62 468 A 1 
ATOM 3748  C CD1 . PHE A 1 468 ? 5.645   25.095   -27.916 1.00 81.68 468 A 1 
ATOM 3749  C CD2 . PHE A 1 468 ? 5.896   24.839   -30.320 1.00 81.76 468 A 1 
ATOM 3750  C CE1 . PHE A 1 468 ? 7.040   25.053   -27.771 1.00 79.52 468 A 1 
ATOM 3751  C CE2 . PHE A 1 468 ? 7.291   24.795   -30.177 1.00 79.63 468 A 1 
ATOM 3752  C CZ  . PHE A 1 468 ? 7.861   24.904   -28.900 1.00 81.29 468 A 1 
ATOM 3753  N N   . CYS A 1 469 ? 2.774   22.673   -27.416 1.00 90.45 469 A 1 
ATOM 3754  C CA  . CYS A 1 469 ? 3.024   21.743   -26.319 1.00 90.48 469 A 1 
ATOM 3755  C C   . CYS A 1 469 ? 2.657   20.300   -26.691 1.00 90.73 469 A 1 
ATOM 3756  O O   . CYS A 1 469 ? 3.450   19.397   -26.453 1.00 88.55 469 A 1 
ATOM 3757  C CB  . CYS A 1 469 ? 2.250   22.199   -25.081 1.00 88.58 469 A 1 
ATOM 3758  S SG  . CYS A 1 469 ? 2.906   23.785   -24.479 1.00 81.26 469 A 1 
ATOM 3759  N N   . LEU A 1 470 ? 1.517   20.083   -27.348 1.00 90.45 470 A 1 
ATOM 3760  C CA  . LEU A 1 470 ? 1.104   18.757   -27.827 1.00 90.50 470 A 1 
ATOM 3761  C C   . LEU A 1 470 ? 2.196   18.099   -28.681 1.00 90.53 470 A 1 
ATOM 3762  O O   . LEU A 1 470 ? 2.528   16.937   -28.474 1.00 88.85 470 A 1 
ATOM 3763  C CB  . LEU A 1 470 ? -0.207  18.904   -28.623 1.00 89.40 470 A 1 
ATOM 3764  C CG  . LEU A 1 470 ? -0.729  17.582   -29.227 1.00 87.75 470 A 1 
ATOM 3765  C CD1 . LEU A 1 470 ? -1.117  16.572   -28.155 1.00 80.40 470 A 1 
ATOM 3766  C CD2 . LEU A 1 470 ? -1.952  17.862   -30.095 1.00 80.48 470 A 1 
ATOM 3767  N N   . ILE A 1 471 ? 2.780   18.845   -29.622 1.00 91.66 471 A 1 
ATOM 3768  C CA  . ILE A 1 471 ? 3.842   18.332   -30.501 1.00 91.36 471 A 1 
ATOM 3769  C C   . ILE A 1 471 ? 5.113   18.023   -29.698 1.00 91.53 471 A 1 
ATOM 3770  O O   . ILE A 1 471 ? 5.677   16.937   -29.827 1.00 89.88 471 A 1 
ATOM 3771  C CB  . ILE A 1 471 ? 4.106   19.325   -31.659 1.00 90.30 471 A 1
[truncated: 1,246,755 more chars]
